# Supplementary material for: Transcriptional changes impact hepatic proteome in autophagy‐impaired liver
Source: FEBS Open Bio. 2024 Sep 16;14(11):1851–63. doi: 10.1002/2211-5463.13898 (PMC11532973; doi:10.1002/2211-5463.13898)
Supplement: Supplementary file 2 — Table S1. Mass spectrometry characterization of p165kd protein. [file FEB4-14-1851-s006.xlsx]

## Sheet: Proteins 
Protein FDR Confidence: Combined	Master	Accession	Description	Exp. q-value: Combined	Contaminant	Sum PEP Score	Coverage [%]	# Peptides	# PSMs	# Unique Peptides	# AAs	MW [kDa]	calc. pI	Score Sequest HT: Sequest HT	# Peptides (by Search Engine): Sequest HT	# Protein Groups
High	Master Protein	Q8C196	Carbamoyl-phosphate synthase [ammonia], mitochondrial OS=Mus musculus OX=10090 GN=Cps1 PE=1 SV=2	0	FALSE	1109.76	76	110	2924	107	1500	164.5	6.92	5353.15	110	1
High	Master Protein	P19096	Fatty acid synthase OS=Mus musculus OX=10090 GN=Fasn PE=1 SV=2	0	FALSE	424.524	45	83	159	83	2504	272.3	6.58	269.96	83	1
High	Master Protein	G5E8R3	Pyruvate carboxylase OS=Mus musculus OX=10090 GN=Pcx PE=1 SV=1	0	FALSE	363.777	62	54	290	54	1178	129.6	6.71	429.69	54	1
High	Master Protein	Q3UQ44	Ras GTPase-activating-like protein IQGAP2 OS=Mus musculus OX=10090 GN=Iqgap2 PE=1 SV=2	0	FALSE	306.976	47	67	117	65	1575	180.4	5.64	172.14	67	1
High	Master Protein	Q8VDD5	Myosin-9 OS=Mus musculus OX=10090 GN=Myh9 PE=1 SV=4	0	FALSE	299.444	35	63	100	57	1960	226.2	5.66	160.37	63	1
High	Master Protein	Q68FD5	Clathrin heavy chain 1 OS=Mus musculus OX=10090 GN=Cltc PE=1 SV=3	0	FALSE	283.98	45	64	110	64	1675	191.4	5.69	169.47	64	1
High	Master Protein	Q8VDJ3	Vigilin OS=Mus musculus OX=10090 GN=Hdlbp PE=1 SV=1	0	FALSE	252.527	54	57	137	57	1268	141.7	6.87	173.15	57	1
High	Master Protein	G3X982	Aldehyde oxidase 3 OS=Mus musculus OX=10090 GN=Aox3 PE=1 SV=1	0	FALSE	246.451	46	44	100	41	1335	146.8	6.46	172.06	44	1
High	Master Protein	Q6PB66	Leucine-rich PPR motif-containing protein, mitochondrial OS=Mus musculus OX=10090 GN=Lrpprc PE=1 SV=2	0	FALSE	240.476	49	61	103	61	1392	156.5	6.83	146.74	61	1
High	Master Protein	Q8R0Y6	Cytosolic 10-formyltetrahydrofolate dehydrogenase OS=Mus musculus OX=10090 GN=Aldh1l1 PE=1 SV=1	0	FALSE	219.549	69	47	97	47	902	98.6	5.91	163.41	47	1
High	Master Protein	Q8K010	5-oxoprolinase OS=Mus musculus OX=10090 GN=Oplah PE=1 SV=1	0	FALSE	187.362	44	40	86	40	1288	137.5	6.28	120.01	40	1
High	Master Protein	A0A0R4J140	Clustered mitochondria protein homolog OS=Mus musculus OX=10090 GN=Cluh PE=1 SV=1	0	FALSE	177.5	48	47	75	47	1353	151.7	6.02	89.25	47	1
High	Master Protein	F8VPN4	Amylo-1,6-glucosidase, 4-alpha-glucanotransferase OS=Mus musculus OX=10090 GN=Agl PE=1 SV=1	0	FALSE	175.75	43	49	75	49	1532	174.2	6.74	90.88	49	1
High	Master Protein	Q9Z1Q9	Valine--tRNA ligase OS=Mus musculus OX=10090 GN=Vars PE=1 SV=1	0	FALSE	175.376	42	45	73	45	1263	140.1	7.77	90.74	45	1
High	Master Protein	Q00519	Xanthine dehydrogenase/oxidase OS=Mus musculus OX=10090 GN=Xdh PE=1 SV=5	0	FALSE	170.515	32	33	69	32	1335	146.5	7.56	93.48	33	1
High	Master Protein	P26039	Talin-1 OS=Mus musculus OX=10090 GN=Tln1 PE=1 SV=2	0	FALSE	168.627	27	39	51	36	2541	269.7	6.18	61.95	39	1
High	Master Protein	Q8CIE6	Coatomer subunit alpha OS=Mus musculus OX=10090 GN=Copa PE=1 SV=2	0	FALSE	166.326	44	43	71	43	1224	138.3	7.65	91.94	43	1
High	Master Protein	Q9JKR6	Hypoxia up-regulated protein 1 OS=Mus musculus OX=10090 GN=Hyou1 PE=1 SV=1	0	FALSE	156.866	39	30	52	30	999	111.1	5.19	66.65	30	1
High	Master Protein	Q6GQT9	Nodal modulator 1 OS=Mus musculus OX=10090 GN=Nomo1 PE=1 SV=1	0	FALSE	148.13	32	27	46	27	1214	133.3	6.09	90.32	27	1
High	Master Protein	P16546	Spectrin alpha chain, non-erythrocytic 1 OS=Mus musculus OX=10090 GN=Sptan1 PE=1 SV=4	0	FALSE	144.473	23	43	51	43	2472	284.4	5.33	56.22	43	1
High	Master Protein	Q64514	Tripeptidyl-peptidase 2 OS=Mus musculus OX=10090 GN=Tpp2 PE=1 SV=3	0	FALSE	142.673	39	41	54	41	1262	139.8	6.58	56.8	41	1
High	Master Protein	Q8BU30	Isoleucine--tRNA ligase, cytoplasmic OS=Mus musculus OX=10090 GN=Iars PE=1 SV=2	0	FALSE	136.434	38	41	63	41	1262	144.2	6.55	76.42	41	1
High	Master Protein	Q8BWT1	3-ketoacyl-CoA thiolase, mitochondrial OS=Mus musculus OX=10090 GN=Acaa2 PE=1 SV=3	0	FALSE	126.469	75	20	41	20	397	41.8	8.09	72.85	20	1
High	Master Protein	Q8VDN2	Sodium/potassium-transporting ATPase subunit alpha-1 OS=Mus musculus OX=10090 GN=Atp1a1 PE=1 SV=1	0	FALSE	121.389	34	30	51	25	1023	112.9	5.45	50.34	30	1
High	Master Protein	P27046	Alpha-mannosidase 2 OS=Mus musculus OX=10090 GN=Man2a1 PE=1 SV=2	0	FALSE	120.65	36	33	44	33	1150	131.5	8.03	58.56	33	1
High	Master Protein	Q61838	Pregnancy zone protein OS=Mus musculus OX=10090 GN=Pzp PE=1 SV=3	0	FALSE	120.416	26	24	45	24	1495	165.7	6.68	76.95	24	1
High	Master Protein	P11499	Heat shock protein HSP 90-beta OS=Mus musculus OX=10090 GN=Hsp90ab1 PE=1 SV=3	0	FALSE	116.036	49	31	50	20	724	83.2	5.03	63.77	31	1
High	Master Protein	Q6ZQ38	Cullin-associated NEDD8-dissociated protein 1 OS=Mus musculus OX=10090 GN=Cand1 PE=1 SV=2	0	FALSE	114.018	32	34	56	34	1230	136.2	5.78	71.85	34	1
High	Master Protein	Q6P5E4	UDP-glucose:glycoprotein glucosyltransferase 1 OS=Mus musculus OX=10090 GN=Uggt1 PE=1 SV=4	0	FALSE	112.202	30	33	38	33	1551	176.3	5.62	44.46	33	1
High	Master Protein	Q8BMJ2	Leucine--tRNA ligase, cytoplasmic OS=Mus musculus OX=10090 GN=Lars PE=1 SV=2	0	FALSE	111.176	32	29	36	29	1178	134.1	7.05	46.15	29	1
High	Master Protein	Q99LB7	Sarcosine dehydrogenase, mitochondrial OS=Mus musculus OX=10090 GN=Sardh PE=1 SV=1	0	FALSE	110.763	41	26	35	26	919	101.6	6.74	44.76	26	1
High	Master Protein	P01027	Complement C3 OS=Mus musculus OX=10090 GN=C3 PE=1 SV=3	0	FALSE	110.377	22	30	46	25	1663	186.4	6.73	52.92	30	1
High	Master Protein	P28271	Cytoplasmic aconitate hydratase OS=Mus musculus OX=10090 GN=Aco1 PE=1 SV=3	0	FALSE	106.995	38	23	38	23	889	98.1	7.5	55.93	23	1
High	Master Protein	Q3V117	ATP-citrate synthase OS=Mus musculus OX=10090 GN=Acly PE=1 SV=1	0	FALSE	105.837	35	30	38	30	1101	120.7	7.44	44.98	30	1
High	Master Protein	Q9QXD6	Fructose-1,6-bisphosphatase 1 OS=Mus musculus OX=10090 GN=Fbp1 PE=1 SV=3	0	FALSE	103.659	67	16	31	16	338	36.9	6.57	54.05	16	1
High	Master Protein	Q922D8	C-1-tetrahydrofolate synthase, cytoplasmic OS=Mus musculus OX=10090 GN=Mthfd1 PE=1 SV=4	0	FALSE	101.856	40	28	39	28	935	101.1	7.14	60.56	28	1
High	Master Protein	P60710	Actin, cytoplasmic 1 OS=Mus musculus OX=10090 GN=Actb PE=1 SV=1	0	FALSE	101.705	53	13	28	1	375	41.7	5.48	60.15	13	1
High	Master Protein	Q8CC88	von Willebrand factor A domain-containing protein 8 OS=Mus musculus OX=10090 GN=Vwa8 PE=1 SV=2	0	FALSE	101.067	22	32	36	32	1905	213.3	6.6	29.95	32	1
High	Master Protein	P16460	Argininosuccinate synthase OS=Mus musculus OX=10090 GN=Ass1 PE=1 SV=1	0	FALSE	99.772	52	19	50	19	412	46.6	8.22	91.12	19	1
High	Master Protein	G3X8P9	Aldehyde oxidase 1 OS=Mus musculus OX=10090 GN=Aox1 PE=1 SV=1	0	FALSE	96.933	27	28	39	26	1333	146.6	6.93	56.91	28	1
High	Master Protein	P23116	Eukaryotic translation initiation factor 3 subunit A OS=Mus musculus OX=10090 GN=Eif3a PE=1 SV=5	0	FALSE	96.735	22	24	38	24	1344	161.8	6.77	42.91	24	1
High	Master Protein	P63260	Actin, cytoplasmic 2 OS=Mus musculus OX=10090 GN=Actg1 PE=1 SV=1	0	FALSE	95.799	53	13	27	1	375	41.8	5.48	56.06	13	1
High	Master Protein	P50247	Adenosylhomocysteinase OS=Mus musculus OX=10090 GN=Ahcy PE=1 SV=3	0	FALSE	95.564	61	22	49	22	432	47.7	6.54	69.33	22	1
High	Master Protein	P16406	Glutamyl aminopeptidase OS=Mus musculus OX=10090 GN=Enpep PE=1 SV=1	0	FALSE	91.837	30	24	35	24	945	107.9	5.44	49.12	24	1
High	Master Protein	P54869	Hydroxymethylglutaryl-CoA synthase, mitochondrial OS=Mus musculus OX=10090 GN=Hmgcs2 PE=1 SV=2	0	FALSE	91.646	42	18	44	18	508	56.8	8.41	65.34	18	1
High	Master Protein	Q99KI0	Aconitate hydratase, mitochondrial OS=Mus musculus OX=10090 GN=Aco2 PE=1 SV=1	0	FALSE	89.559	34	23	36	23	780	85.4	7.93	46.83	23	1
High	Master Protein	G3X8Q5	Ceruloplasmin OS=Mus musculus OX=10090 GN=Cp PE=1 SV=1	0	FALSE	88.43	33	25	37	25	1085	124.1	5.88	34.65	25	1
High	Master Protein	P56480	ATP synthase subunit beta, mitochondrial OS=Mus musculus OX=10090 GN=Atp5f1b PE=1 SV=2	0	FALSE	88.096	49	18	44	18	529	56.3	5.34	39.02	18	1
High	Master Protein	Q03265	ATP synthase subunit alpha, mitochondrial OS=Mus musculus OX=10090 GN=Atp5f1a PE=1 SV=1	0	FALSE	87.028	47	21	33	21	553	59.7	9.19	51.25	21	1
High	Master Protein	Q9ET01	Glycogen phosphorylase, liver form OS=Mus musculus OX=10090 GN=Pygl PE=1 SV=4	0	FALSE	86.888	31	29	38	29	850	97.4	7.09	44.13	29	1
High	Master Protein	P00329	Alcohol dehydrogenase 1 OS=Mus musculus OX=10090 GN=Adh1 PE=1 SV=2	0	FALSE	85.781	60	17	71	17	375	39.7	8.1	78.71	17	1
High	Master Protein	P97449	Aminopeptidase N OS=Mus musculus OX=10090 GN=Anpep PE=1 SV=4	0	FALSE	85.734	25	19	34	19	966	109.6	5.9	40.4	19	1
High	Master Protein	Q91YI0	Argininosuccinate lyase OS=Mus musculus OX=10090 GN=Asl PE=1 SV=1	0	FALSE	85.693	44	18	34	18	464	51.7	6.96	43.72	18	1
High	Master Protein	P28665	Murinoglobulin-1 OS=Mus musculus OX=10090 GN=Mug1 PE=1 SV=3	0	FALSE	85.475	21	23	39	13	1476	165.2	6.42	45.48	23	1
High	Master Protein	Q8VCT4	Carboxylesterase 1D OS=Mus musculus OX=10090 GN=Ces1d PE=1 SV=1	0	FALSE	83.151	39	18	35	16	565	61.7	6.61	51.12	18	1
High	Master Protein	Q8BMS1	Trifunctional enzyme subunit alpha, mitochondrial OS=Mus musculus OX=10090 GN=Hadha PE=1 SV=1	0	FALSE	81.388	36	19	29	19	763	82.6	9.14	38.51	19	1
High	Master Protein	D3Z041	Long-chain-fatty-acid--CoA ligase 1 OS=Mus musculus OX=10090 GN=Acsl1 PE=1 SV=1	0	FALSE	80.285	39	22	32	20	699	78	7.47	32.17	22	1
High	Master Protein	Q02053	Ubiquitin-like modifier-activating enzyme 1 OS=Mus musculus OX=10090 GN=Uba1 PE=1 SV=1	0	FALSE	79.892	26	20	26	20	1058	117.7	5.66	33.17	20	1
High	Master Protein	Q3U1J4	DNA damage-binding protein 1 OS=Mus musculus OX=10090 GN=Ddb1 PE=1 SV=2	0	FALSE	78.724	26	26	39	26	1140	126.8	5.26	24.16	26	1
High	Master Protein	Q9R0H0	Peroxisomal acyl-coenzyme A oxidase 1 OS=Mus musculus OX=10090 GN=Acox1 PE=1 SV=5	0	FALSE	76.544	38	17	27	17	661	74.6	8.48	43.6	17	1
High	Master Protein	O55143	Sarcoplasmic/endoplasmic reticulum calcium ATPase 2 OS=Mus musculus OX=10090 GN=Atp2a2 PE=1 SV=2	0	FALSE	76.472	28	21	28	21	1044	114.8	5.34	39.36	21	1
High	Master Protein	Q8CGC7	Bifunctional glutamate/proline--tRNA ligase OS=Mus musculus OX=10090 GN=Eprs PE=1 SV=4	0	FALSE	74.366	21	24	30	24	1512	170	7.66	23.88	24	1
High	Master Protein	Q9DBM2	Peroxisomal bifunctional enzyme OS=Mus musculus OX=10090 GN=Ehhadh PE=1 SV=4	0	FALSE	74.308	37	20	27	20	718	78.3	9.13	34.36	20	1
High	Master Protein	Q64442	Sorbitol dehydrogenase OS=Mus musculus OX=10090 GN=Sord PE=1 SV=3	0	FALSE	73.707	53	15	29	15	357	38.2	7.02	45.51	15	1
High	Master Protein	P46735	Unconventional myosin-Ib OS=Mus musculus OX=10090 GN=Myo1b PE=1 SV=3	0	FALSE	73.33	21	21	25	21	1107	128.5	9.26	26.47	21	1
High	Master Protein	Q9WTI7	Unconventional myosin-Ic OS=Mus musculus OX=10090 GN=Myo1c PE=1 SV=2	0	FALSE	73.103	25	21	27	21	1063	121.9	9.35	42.87	21	1
High	Master Protein	P47738	Aldehyde dehydrogenase, mitochondrial OS=Mus musculus OX=10090 GN=Aldh2 PE=1 SV=1	0	FALSE	72.051	43	17	31	16	519	56.5	7.62	46.81	17	1
High	Master Protein	Q9DBT9	Dimethylglycine dehydrogenase, mitochondrial OS=Mus musculus OX=10090 GN=Dmgdh PE=1 SV=1	0	FALSE	71.542	37	21	26	21	869	97.2	7.88	17.49	21	1
High	Master Protein	P07724	Serum albumin OS=Mus musculus OX=10090 GN=Alb PE=1 SV=3	0	FALSE	70.721	42	21	29	17	608	68.6	6.07	28.42	21	1
High	Master Protein	P24549	Retinal dehydrogenase 1 OS=Mus musculus OX=10090 GN=Aldh1a1 PE=1 SV=5	0	FALSE	70.453	53	20	36	13	501	54.4	7.8	40.91	20	1
High	Master Protein	P09055	Integrin beta-1 OS=Mus musculus OX=10090 GN=Itgb1 PE=1 SV=1	0	FALSE	70.184	29	18	29	18	798	88.2	5.94	45.12	18	1
High	Master Protein	O35490	Betaine--homocysteine S-methyltransferase 1 OS=Mus musculus OX=10090 GN=Bhmt PE=1 SV=1	0	FALSE	68.406	55	15	29	15	407	45	7.9	37.06	15	1
High	Master Protein	Q80X90	Filamin-B OS=Mus musculus OX=10090 GN=Flnb PE=1 SV=3	0	FALSE	68.396	12	22	26	19	2602	277.7	5.71	29.59	22	1
High	Master Protein	Q8BHG1	Nardilysin OS=Mus musculus OX=10090 GN=Nrdc PE=1 SV=1	0	FALSE	68.127	22	21	27	21	1161	132.8	4.87	27.15	21	1
High	Master Protein	Q8VC30	Triokinase/FMN cyclase OS=Mus musculus OX=10090 GN=Tkfc PE=1 SV=1	0	FALSE	65.309	38	14	20	14	578	59.7	6.92	24.69	14	1
High	Master Protein	P28666	Murinoglobulin-2 OS=Mus musculus OX=10090 GN=Mug2 PE=1 SV=2	0	FALSE	63.62	18	18	29	8	1451	162.3	6.74	23.29	18	1
High	Master Protein	P15116	Cadherin-2 OS=Mus musculus OX=10090 GN=Cdh2 PE=1 SV=2	0	FALSE	63.171	26	14	18	14	906	99.7	4.78	41.59	14	1
High	Master Protein	G3X925	Pyruvate kinase OS=Mus musculus OX=10090 GN=Pklr PE=1 SV=1	0	FALSE	62.806	35	14	16	13	574	62.2	7.09	29.56	14	1
High	Master Protein	P26443	Glutamate dehydrogenase 1, mitochondrial OS=Mus musculus OX=10090 GN=Glud1 PE=1 SV=1	0	FALSE	62.504	37	19	28	19	558	61.3	8	34.96	19	1
High	Master Protein	P63038	60 kDa heat shock protein, mitochondrial OS=Mus musculus OX=10090 GN=Hspd1 PE=1 SV=1	0	FALSE	61.372	33	14	27	14	573	60.9	6.18	30.33	14	1
High	Master Protein	P08113	Endoplasmin OS=Mus musculus OX=10090 GN=Hsp90b1 PE=1 SV=2	0	FALSE	61.251	32	21	25	19	802	92.4	4.82	21.56	21	1
High	Master Protein	Q9DBG6	Dolichyl-diphosphooligosaccharide--protein glycosyltransferase subunit 2 OS=Mus musculus OX=10090 GN=Rpn2 PE=1 SV=1	0	FALSE	60.973	32	13	16	13	631	69	5.81	25.37	13	1
High	Master Protein	Q61941	NAD(P) transhydrogenase, mitochondrial OS=Mus musculus OX=10090 GN=Nnt PE=1 SV=2	0	FALSE	60.606	23	21	28	21	1086	113.8	7.64	27.11	21	1
High	Master Protein	P10126	Elongation factor 1-alpha 1 OS=Mus musculus OX=10090 GN=Eef1a1 PE=1 SV=3	0	FALSE	59.977	45	13	29	13	462	50.1	9.01	49.18	13	1
High	Master Protein	Q99K67	Alpha-aminoadipic semialdehyde synthase, mitochondrial OS=Mus musculus OX=10090 GN=Aass PE=1 SV=1	0	FALSE	59.901	23	18	26	18	926	102.9	6.87	36.23	18	1
High	Master Protein	E9Q586	Dynactin subunit 1 OS=Mus musculus OX=10090 GN=Dctn1 PE=1 SV=1	0	FALSE	59.576	22	19	21	19	1239	136.8	5.45	15.26	19	1
High	Master Protein	O08601	Microsomal triglyceride transfer protein large subunit OS=Mus musculus OX=10090 GN=Mttp PE=1 SV=2	0	FALSE	58.822	21	17	22	17	894	99	7.62	27.76	17	1
High	Master Protein	Q5SUR0	Phosphoribosylformylglycinamidine synthase OS=Mus musculus OX=10090 GN=Pfas PE=1 SV=1	0	FALSE	55.936	21	16	18	16	1337	144.5	5.67	22.22	16	1
High	Master Protein	Q64727	Vinculin OS=Mus musculus OX=10090 GN=Vcl PE=1 SV=4	0	FALSE	55.85	23	20	22	20	1066	116.6	6	17.83	20	1
High	Master Protein	P50544	Very long-chain specific acyl-CoA dehydrogenase, mitochondrial OS=Mus musculus OX=10090 GN=Acadvl PE=1 SV=3	0	FALSE	55.403	31	13	17	13	656	70.8	8.75	21.15	13	1
High	Master Protein	Q8BH00	2-aminomuconic semialdehyde dehydrogenase OS=Mus musculus OX=10090 GN=Aldh8a1 PE=1 SV=1	0	FALSE	55.243	34	12	14	12	487	53.6	7.55	25.02	12	1
High	Master Protein	Q64458	Cytochrome P450 2C29 OS=Mus musculus OX=10090 GN=Cyp2c29 PE=1 SV=2	0	FALSE	54.46	37	15	22	13	490	55.7	8.29	21.88	15	1
High	Master Protein	P58252	Elongation factor 2 OS=Mus musculus OX=10090 GN=Eef2 PE=1 SV=2	0	FALSE	53.822	23	15	19	14	858	95.3	6.83	20.38	15	1
High	Master Protein	Q78PY7	Staphylococcal nuclease domain-containing protein 1 OS=Mus musculus OX=10090 GN=Snd1 PE=1 SV=1	0	FALSE	53.49	23	17	20	17	910	102	7.43	18.14	17	1
High	Master Protein	Q4LDG0	Bile acyl-CoA synthetase OS=Mus musculus OX=10090 GN=Slc27a5 PE=1 SV=2	0	FALSE	53.044	24	12	20	12	689	76.2	8.38	18.71	12	1
High	Master Protein	Q9QXX4	Calcium-binding mitochondrial carrier protein Aralar2 OS=Mus musculus OX=10090 GN=Slc25a13 PE=1 SV=1	0	FALSE	52.891	31	14	22	14	676	74.4	8.6	32.23	14	1
High	Master Protein	Q91X83	S-adenosylmethionine synthase isoform type-1 OS=Mus musculus OX=10090 GN=Mat1a PE=1 SV=1	0	FALSE	52.758	38	13	31	13	396	43.5	5.82	29.7	13	1
High	Master Protein	Q01853	Transitional endoplasmic reticulum ATPase OS=Mus musculus OX=10090 GN=Vcp PE=1 SV=4	0	FALSE	52.446	25	13	15	13	806	89.3	5.26	20.95	13	1
High	Master Protein	Q60597	2-oxoglutarate dehydrogenase, mitochondrial OS=Mus musculus OX=10090 GN=Ogdh PE=1 SV=3	0	FALSE	52.308	20	17	18	17	1023	116.4	6.83	22.62	17	1
High	Master Protein	Q99LC5	Electron transfer flavoprotein subunit alpha, mitochondrial OS=Mus musculus OX=10090 GN=Etfa PE=1 SV=2	0	FALSE	52.278	50	12	16	12	333	35	8.38	22.59	12	1
High	Master Protein	Q3U7R1	Extended synaptotagmin-1 OS=Mus musculus OX=10090 GN=Esyt1 PE=1 SV=2	0	FALSE	51.815	16	14	16	14	1092	121.5	5.95	19.19	14	1
High	Master Protein	E9QNN1	ATP-dependent RNA helicase A OS=Mus musculus OX=10090 GN=Dhx9 PE=1 SV=1	0	FALSE	51.497	15	16	18	16	1384	149.6	6.83	13.68	16	1
High	Master Protein	P28843	Dipeptidyl peptidase 4 OS=Mus musculus OX=10090 GN=Dpp4 PE=1 SV=3	0	FALSE	50.792	28	19	24	19	760	87.4	6.42	19.97	19	1
High	Master Protein	P17182	Alpha-enolase OS=Mus musculus OX=10090 GN=Eno1 PE=1 SV=3	0	FALSE	50.407	44	14	19	14	434	47.1	6.8	27.57	14	1
High	Master Protein	A0A0R4J0I9	Prolow-density lipoprotein receptor-related protein 1 OS=Mus musculus OX=10090 GN=Lrp1 PE=1 SV=1	0	FALSE	49.818	5	17	21	17	4545	504.4	5.36	14.12	17	1
High	Master Protein	Q7TMB8	Cytoplasmic FMR1-interacting protein 1 OS=Mus musculus OX=10090 GN=Cyfip1 PE=1 SV=1	0	FALSE	49.499	16	17	19	17	1253	145.1	6.9	21.14	17	1
High	Master Protein	Q8CHR6	Dihydropyrimidine dehydrogenase [NADP(+)] OS=Mus musculus OX=10090 GN=Dpyd PE=1 SV=1	0	FALSE	49.287	19	14	21	14	1025	111.2	7.27	17.8	14	1
High	Master Protein	P10649	Glutathione S-transferase Mu 1 OS=Mus musculus OX=10090 GN=Gstm1 PE=1 SV=2	0	FALSE	48.479	54	13	27	13	218	26	7.94	22.47	13	1
High	Master Protein	Q3TXS7	26S proteasome non-ATPase regulatory subunit 1 OS=Mus musculus OX=10090 GN=Psmd1 PE=1 SV=1	0	FALSE	47.57	20	12	16	12	953	105.7	5.39	21.46	12	1
High	Master Protein	P97742	Carnitine O-palmitoyltransferase 1, liver isoform OS=Mus musculus OX=10090 GN=Cpt1a PE=1 SV=4	0	FALSE	47.448	24	16	18	16	773	88.2	8.62	13.98	16	1
High	Master Protein	P07901	Heat shock protein HSP 90-alpha OS=Mus musculus OX=10090 GN=Hsp90aa1 PE=1 SV=4	0	FALSE	46.587	27	18	23	9	733	84.7	5.01	20.3	18	1
High	Master Protein	Q8BL66	Early endosome antigen 1 OS=Mus musculus OX=10090 GN=Eea1 PE=1 SV=2	0	FALSE	46.54	16	17	20	17	1411	160.8	5.77	19.45	17	1
High	Master Protein	E9Q1Y3	Apolipoprotein B-100 (Fragment) OS=Mus musculus OX=10090 GN=Apob PE=1 SV=1	0	FALSE	46.453	4	15	17	15	4456	503.6	6.83	20.58	15	1
High	Master Protein	Q9CW03	Structural maintenance of chromosomes protein 3 OS=Mus musculus OX=10090 GN=Smc3 PE=1 SV=2	0	FALSE	46.248	17	17	18	17	1217	141.5	7.18	10.66	17	1
High	Master Protein	P16331	Phenylalanine-4-hydroxylase OS=Mus musculus OX=10090 GN=Pah PE=1 SV=4	0	FALSE	45.916	42	13	16	13	453	51.9	6.3	18.27	13	1
High	Master Protein	P68373	Tubulin alpha-1C chain OS=Mus musculus OX=10090 GN=Tuba1c PE=1 SV=1	0	FALSE	45.767	36	11	15	4	449	49.9	5.1	28.65	11	1
High	Master Protein	Q8K2B3	Succinate dehydrogenase [ubiquinone] flavoprotein subunit, mitochondrial OS=Mus musculus OX=10090 GN=Sdha PE=1 SV=1	0	FALSE	45.692	30	15	19	15	664	72.5	7.37	12.54	15	1
High	Master Protein	Q8JZR0	Long-chain-fatty-acid--CoA ligase 5 OS=Mus musculus OX=10090 GN=Acsl5 PE=1 SV=1	0	FALSE	45.658	28	14	20	12	683	76.2	7.09	10.86	14	1
High	Master Protein	P24270	Catalase OS=Mus musculus OX=10090 GN=Cat PE=1 SV=4	0	FALSE	45.168	38	14	17	14	527	59.8	7.88	24.97	14	1
High	Master Protein	Q3UPL0	Protein transport protein Sec31A OS=Mus musculus OX=10090 GN=Sec31a PE=1 SV=2	0	FALSE	44.811	12	13	14	13	1230	133.5	6.76	20.35	13	1
High	Master Protein	O88844	Isocitrate dehydrogenase [NADP] cytoplasmic OS=Mus musculus OX=10090 GN=Idh1 PE=1 SV=2	0	FALSE	44.331	37	15	18	15	414	46.6	7.17	19.42	15	1
High	Master Protein	P56654	Cytochrome P450 2C37 OS=Mus musculus OX=10090 GN=Cyp2c37 PE=1 SV=2	0	FALSE	43.724	37	12	13	5	490	55.6	7.11	19.77	12	1
High	Master Protein	Q3UEL5	Urocanate hydratase OS=Mus musculus OX=10090 GN=Uroc1 PE=1 SV=1	0	FALSE	42.408	25	12	14	12	710	78.4	7.27	18.34	12	1
High	Master Protein	Q91W43	Glycine dehydrogenase (decarboxylating), mitochondrial OS=Mus musculus OX=10090 GN=Gldc PE=1 SV=1	0	FALSE	42.249	14	12	14	12	1025	113.2	7.56	13.42	12	1
High	Master Protein	A0A0A0MQA5	Tubulin alpha chain (Fragment) OS=Mus musculus OX=10090 GN=Tuba4a PE=1 SV=1	0	FALSE	41.961	32	10	13	3	477	52.9	5.19	24.37	10	1
High	Master Protein	O35488	Very long-chain acyl-CoA synthetase OS=Mus musculus OX=10090 GN=Slc27a2 PE=1 SV=2	0	FALSE	41.761	23	10	12	10	620	70.4	8.9	15.59	10	1
High	Master Protein	V9GX76	Unconventional myosin-VI OS=Mus musculus OX=10090 GN=Myo6 PE=1 SV=1	0	FALSE	41.75	15	14	15	1	1294	149.1	8.46	11.98	14	1
High	Master Protein	Q5BL07	Peroxisome biogenesis factor 1 OS=Mus musculus OX=10090 GN=Pex1 PE=1 SV=2	0	FALSE	41.698	16	17	18	17	1284	141.3	6.35	7.78	17	1
High	Master Protein	Q68FG2	Spectrin beta chain OS=Mus musculus OX=10090 GN=Sptbn2 PE=1 SV=1	0	FALSE	41.413	9	16	17	15	2388	270.8	5.86	5.91	16	1
High	Master Protein	E9Q175	Unconventional myosin-VI OS=Mus musculus OX=10090 GN=Myo6 PE=1 SV=1	0	FALSE	41.067	16	14	15	1	1253	144.7	8.51	11.98	14	1
High	Master Protein	E9QKK8	Phospholipid-transporting ATPase OS=Mus musculus OX=10090 GN=Atp11c PE=1 SV=1	0	FALSE	40.953	16	13	16	13	1116	127.7	7.05	17.13	13	1
High	Master Protein	B2RXS4	Plexin-B2 OS=Mus musculus OX=10090 GN=Plxnb2 PE=1 SV=1	0	FALSE	40.534	11	13	14	13	1842	206.1	5.87	7.92	13	1
High	Master Protein	Q91VD9	NADH-ubiquinone oxidoreductase 75 kDa subunit, mitochondrial OS=Mus musculus OX=10090 GN=Ndufs1 PE=1 SV=2	0	FALSE	40.525	17	11	14	11	727	79.7	5.72	14.9	11	1
High	Master Protein	A8DUK4	Beta-globin OS=Mus musculus OX=10090 GN=Hbb-bs PE=1 SV=1	0	FALSE	40.09	83	10	18	10	147	15.7	7.69	23.44	10	1
High	Master Protein	Q91XD4	Formimidoyltransferase-cyclodeaminase OS=Mus musculus OX=10090 GN=Ftcd PE=1 SV=1	0	FALSE	39.969	33	12	13	12	541	58.9	6.11	10.34	12	1
High	Master Protein	Q8CHT0	Delta-1-pyrroline-5-carboxylate dehydrogenase, mitochondrial OS=Mus musculus OX=10090 GN=Aldh4a1 PE=1 SV=3	0	FALSE	39.933	22	9	10	9	562	61.8	8.24	18.63	9	1
High	Master Protein	Q9CU62	Structural maintenance of chromosomes protein 1A OS=Mus musculus OX=10090 GN=Smc1a PE=1 SV=4	0	FALSE	39.925	14	15	17	15	1233	143.1	7.64	6.03	15	1
High	Master Protein	P01029	Complement C4-B OS=Mus musculus OX=10090 GN=C4b PE=1 SV=3	0	FALSE	39.913	10	12	13	11	1738	192.8	7.53	8.45	12	1
High	Master Protein	Q8QZT1	Acetyl-CoA acetyltransferase, mitochondrial OS=Mus musculus OX=10090 GN=Acat1 PE=1 SV=1	0	FALSE	39.86	36	10	14	10	424	44.8	8.51	20.5	10	1
High	Master Protein	Q99JY0	Trifunctional enzyme subunit beta, mitochondrial OS=Mus musculus OX=10090 GN=Hadhb PE=1 SV=1	0	FALSE	39.773	27	11	15	11	475	51.4	9.38	20.63	11	1
High	Master Protein	Q64374	Regucalcin OS=Mus musculus OX=10090 GN=Rgn PE=1 SV=1	0	FALSE	39.445	39	9	20	9	299	33.4	5.34	25.21	9	1
High	Master Protein	A0A0R4J083	Long-chain-specific acyl-CoA dehydrogenase, mitochondrial OS=Mus musculus OX=10090 GN=Acadl PE=1 SV=1	0	FALSE	38.994	24	9	15	9	430	47.9	8.15	25.37	9	1
High	Master Protein	F8WHM5	Golgi apparatus protein 1 (Fragment) OS=Mus musculus OX=10090 GN=Glg1 PE=1 SV=1	0	FALSE	38.519	14	14	19	14	1163	132.3	6.93	12.78	14	1
High	Master Protein	P06909	Complement factor H OS=Mus musculus OX=10090 GN=Cfh PE=1 SV=2	0	FALSE	38.358	15	13	14	13	1234	139	6.99	7.19	13	1
High	Master Protein	Q7TPV4	Myb-binding protein 1A OS=Mus musculus OX=10090 GN=Mybbp1a PE=1 SV=2	0	FALSE	38.107	15	15	16	15	1344	151.9	8.95	11.47	15	1
High	Master Protein	P70335	Rho-associated protein kinase 1 OS=Mus musculus OX=10090 GN=Rock1 PE=1 SV=1	0	FALSE	38.03	12	15	16	12	1354	158.1	5.86	4.4	15	1
High	Master Protein	P38647	Stress-70 protein, mitochondrial OS=Mus musculus OX=10090 GN=Hspa9 PE=1 SV=3	0	FALSE	36.87	22	11	12	11	679	73.4	6.07	15.03	11	1
High	Master Protein	E9Q5L2	Inter alpha-trypsin inhibitor, heavy chain 4 OS=Mus musculus OX=10090 GN=Itih4 PE=1 SV=1	0	FALSE	36.282	14	10	12	10	925	102.8	6.37	16.86	10	1
High	Master Protein	Q05421	Cytochrome P450 2E1 OS=Mus musculus OX=10090 GN=Cyp2e1 PE=1 SV=1	0	FALSE	35.932	22	11	18	11	493	56.8	8.4	14.99	11	1
High	Master Protein	P16858	Glyceraldehyde-3-phosphate dehydrogenase OS=Mus musculus OX=10090 GN=Gapdh PE=1 SV=2	0	FALSE	35.675	38	9	16	9	333	35.8	8.25	22.3	9	1
High	Master Protein	Q8VCH0	3-ketoacyl-CoA thiolase B, peroxisomal OS=Mus musculus OX=10090 GN=Acaa1b PE=1 SV=1	0	FALSE	35.653	28	8	11	8	424	44	8.51	16.45	8	1
High	Master Protein	E9Q9E1	Eukaryotic translation initiation factor 4 gamma 1 OS=Mus musculus OX=10090 GN=Eif4g1 PE=1 SV=1	0	FALSE	34.881	11	12	15	12	1593	175.2	5.38	8.95	12	1
High	Master Protein	Q9EQF5	Dihydropyrimidinase OS=Mus musculus OX=10090 GN=Dpys PE=1 SV=2	0	FALSE	34.832	25	10	11	10	519	56.7	7.2	11.86	10	1
High	Master Protein	A0A0R4IZY2	Cytochrome P450 2D26 OS=Mus musculus OX=10090 GN=Cyp2d26 PE=1 SV=1	0	FALSE	34.82	23	10	14	6	500	56.9	6.64	11.25	10	1
High	Master Protein	Q5SV64	Myosin-10 OS=Mus musculus OX=10090 GN=Myh10 PE=1 SV=1	0	FALSE	34.219	4	7	13	1	2007	232.3	5.54	15.01	7	1
High	Master Protein	Q9EQ20	Methylmalonate-semialdehyde dehydrogenase [acylating], mitochondrial OS=Mus musculus OX=10090 GN=Aldh6a1 PE=1 SV=1	0	FALSE	34.092	22	8	13	8	535	57.9	8.07	16.93	8	1
High	Master Protein	P51881	ADP/ATP translocase 2 OS=Mus musculus OX=10090 GN=Slc25a5 PE=1 SV=3	0	FALSE	33.913	45	12	20	12	298	32.9	9.73	27.53	12	1
High	Master Protein	Q922J3	CAP-Gly domain-containing linker protein 1 OS=Mus musculus OX=10090 GN=Clip1 PE=1 SV=1	0	FALSE	33.69	10	11	12	11	1391	155.7	5.24	7.5	11	1
High	Master Protein	A0A1B0GSX0	L-lactate dehydrogenase OS=Mus musculus OX=10090 GN=Ldha PE=1 SV=1	0	FALSE	33.374	32	10	13	10	361	39.7	8.35	13.85	10	1
High	Master Protein	Q9Z1T1	AP-3 complex subunit beta-1 OS=Mus musculus OX=10090 GN=Ap3b1 PE=1 SV=2	0	FALSE	33.14	11	12	14	12	1105	122.7	5.66	7.78	12	1
High	Master Protein	P24456	Cytochrome P450 2D10 OS=Mus musculus OX=10090 GN=Cyp2d10 PE=1 SV=2	0	FALSE	33.133	26	11	14	8	504	57.2	6.61	10.2	11	1
High	Master Protein	E9QKZ2	Importin-9 OS=Mus musculus OX=10090 GN=Ipo9 PE=1 SV=1	0	FALSE	33.106	11	7	8	7	1040	115.9	4.82	18.44	7	1
High	Master Protein	O70475	UDP-glucose 6-dehydrogenase OS=Mus musculus OX=10090 GN=Ugdh PE=1 SV=1	0	FALSE	33.028	30	9	9	9	493	54.8	7.56	15.39	9	1
High	Master Protein	P70694	Estradiol 17 beta-dehydrogenase 5 OS=Mus musculus OX=10090 GN=Akr1c6 PE=1 SV=1	0	FALSE	32.932	40	10	13	8	323	37	8.28	18.72	10	1
High	Master Protein	P97872	Dimethylaniline monooxygenase [N-oxide-forming] 5 OS=Mus musculus OX=10090 GN=Fmo5 PE=1 SV=4	0	FALSE	32.859	27	11	17	11	533	60	8.73	16.44	11	1
High	Master Protein	P09103	Protein disulfide-isomerase OS=Mus musculus OX=10090 GN=P4hb PE=1 SV=2	0	FALSE	32.817	25	9	13	9	509	57	4.88	22.8	9	1
High	Master Protein	P54071	Isocitrate dehydrogenase [NADP], mitochondrial OS=Mus musculus OX=10090 GN=Idh2 PE=1 SV=3	0	FALSE	32.403	26	10	14	10	452	50.9	8.69	8.31	10	1
High	Master Protein	Q9JLJ2	4-trimethylaminobutyraldehyde dehydrogenase OS=Mus musculus OX=10090 GN=Aldh9a1 PE=1 SV=1	0	FALSE	32.35	25	9	10	9	494	53.5	6.98	17.68	9	1
High	Master Protein	Q8BFZ3	Beta-actin-like protein 2 OS=Mus musculus OX=10090 GN=Actbl2 PE=1 SV=1	0	FALSE	32.214	19	4	9	1	376	42	5.49	14.18	4	1
High	Master Protein	Q921M3	Splicing factor 3B subunit 3 OS=Mus musculus OX=10090 GN=Sf3b3 PE=1 SV=1	0	FALSE	31.937	12	11	11	11	1217	135.5	5.26	11.17	11	1
High	Master Protein	Q91X77	Cytochrome P450 2C50 OS=Mus musculus OX=10090 GN=Cyp2c50 PE=1 SV=2	0	FALSE	31.669	29	10	12	2	490	55.7	7.88	10.75	10	1
High	Master Protein	Q5SWU9	Acetyl-CoA carboxylase 1 OS=Mus musculus OX=10090 GN=Acaca PE=1 SV=1	0	FALSE	31.515	6	13	13	10	2345	265.1	6.39	4.69	13	1
High	Master Protein	P51660	Peroxisomal multifunctional enzyme type 2 OS=Mus musculus OX=10090 GN=Hsd17b4 PE=1 SV=3	0	FALSE	31.256	17	9	11	9	735	79.4	8.57	16.48	9	1
High	Master Protein	P05202	Aspartate aminotransferase, mitochondrial OS=Mus musculus OX=10090 GN=Got2 PE=1 SV=1	0	FALSE	30.979	29	11	13	11	430	47.4	9	14.08	11	1
High	Master Protein	Q91Y97	Fructose-bisphosphate aldolase B OS=Mus musculus OX=10090 GN=Aldob PE=1 SV=3	0	FALSE	30.943	31	10	14	9	364	39.5	8.27	14.79	10	1
High	Master Protein	P34914	Bifunctional epoxide hydrolase 2 OS=Mus musculus OX=10090 GN=Ephx2 PE=1 SV=2	0	FALSE	30.877	22	8	12	8	554	62.5	6.19	11.15	8	1
High	Master Protein	Q8VCC2	Liver carboxylesterase 1 OS=Mus musculus OX=10090 GN=Ces1 PE=1 SV=1	0	FALSE	30.651	18	9	11	6	565	62.6	6	21.87	9	1
High	Master Protein	P27659	60S ribosomal protein L3 OS=Mus musculus OX=10090 GN=Rpl3 PE=1 SV=3	0	FALSE	30.607	19	7	10	7	403	46.1	10.21	14.29	7	1
High	Master Protein	P70336	Rho-associated protein kinase 2 OS=Mus musculus OX=10090 GN=Rock2 PE=1 SV=1	0	FALSE	30.433	10	10	10	7	1388	160.5	5.99	6.58	10	1
High	Master Protein	P45952	Medium-chain specific acyl-CoA dehydrogenase, mitochondrial OS=Mus musculus OX=10090 GN=Acadm PE=1 SV=1	0	FALSE	30.288	25	9	13	9	421	46.5	8.37	17.58	9	1
High	Master Protein	Q6XVG2	Cytochrome P450 2C54 OS=Mus musculus OX=10090 GN=Cyp2c54 PE=1 SV=1	0	FALSE	30.244	29	11	12	5	490	55.8	7.47	11.34	11	1
High	Master Protein	O88451	Retinol dehydrogenase 7 OS=Mus musculus OX=10090 GN=Rdh7 PE=1 SV=1	0	FALSE	29.751	31	10	16	5	316	35.6	8.09	14.81	10	1
High	Master Protein	Q921G7	Electron transfer flavoprotein-ubiquinone oxidoreductase, mitochondrial OS=Mus musculus OX=10090 GN=Etfdh PE=1 SV=1	0	FALSE	29.472	21	10	13	10	616	68	7.58	8.24	10	1
High	Master Protein	G3XA25	Acetyl-CoA acetyltransferase, cytosolic OS=Mus musculus OX=10090 GN=Acat2 PE=1 SV=1	0	FALSE	29.317	29	7	10	1	365	38.1	7.71	9.39	7	1
High	Master Protein	Z4YJW0	ER membrane protein complex subunit 1 OS=Mus musculus OX=10090 GN=Emc1 PE=1 SV=1	0	FALSE	29.294	13	10	12	10	997	111.5	7.43	4.06	10	1
High	Master Protein	Q01279	Epidermal growth factor receptor OS=Mus musculus OX=10090 GN=Egfr PE=1 SV=1	0	FALSE	29.219	10	10	10	10	1210	134.8	6.86	9.43	10	1
High	Master Protein	P09411	Phosphoglycerate kinase 1 OS=Mus musculus OX=10090 GN=Pgk1 PE=1 SV=4	0	FALSE	28.791	23	7	8	7	417	44.5	7.9	9.74	7	1
High	Master Protein	Q8BGQ7	Alanine--tRNA ligase, cytoplasmic OS=Mus musculus OX=10090 GN=Aars PE=1 SV=1	0	FALSE	28.529	14	10	10	10	968	106.8	5.67	6.17	10	1
High	Master Protein	Q91WU0	Carboxylesterase 1F OS=Mus musculus OX=10090 GN=Ces1f PE=1 SV=1	0	FALSE	28.5	21	9	9	7	561	61.6	6.48	14.76	9	1
High	Master Protein	Q61176	Arginase-1 OS=Mus musculus OX=10090 GN=Arg1 PE=1 SV=1	0	FALSE	28.363	34	7	8	7	323	34.8	7.01	11.17	7	1
High	Master Protein	P55096	ATP-binding cassette sub-family D member 3 OS=Mus musculus OX=10090 GN=Abcd3 PE=1 SV=2	0	FALSE	28.362	16	8	12	8	659	75.4	9.26	14.12	8	1
High	Master Protein	P97501	Dimethylaniline monooxygenase [N-oxide-forming] 3 OS=Mus musculus OX=10090 GN=Fmo3 PE=1 SV=1	0	FALSE	28.048	19	9	11	9	534	60.5	8.37	7.81	9	1
High	Master Protein	P63017	Heat shock cognate 71 kDa protein OS=Mus musculus OX=10090 GN=Hspa8 PE=1 SV=1	0	FALSE	27.916	22	10	14	9	646	70.8	5.52	5.28	10	1
High	Master Protein	G3X9Y5	Ubiquitin conjugation factor E4 A OS=Mus musculus OX=10090 GN=Ube4a PE=1 SV=1	0	FALSE	27.532	8	6	8	6	1085	124.4	5.19	13.98	6	1
High	Master Protein	Q810B6	Rabankyrin-5 OS=Mus musculus OX=10090 GN=Ankfy1 PE=1 SV=2	0	FALSE	27.472	11	9	9	9	1169	128.6	5.91	9.94	9	1
High	Master Protein	Q99P88	Nuclear pore complex protein Nup155 OS=Mus musculus OX=10090 GN=Nup155 PE=1 SV=1	0	FALSE	27.411	10	9	9	9	1391	155	6.15	4.26	9	1
High	Master Protein	E9PXY8	Ubiquitin carboxyl-terminal hydrolase 7 OS=Mus musculus OX=10090 GN=Usp7 PE=1 SV=1	0	FALSE	27.243	11	10	10	10	1143	132.8	5.66	4.3	10	1
High	Master Protein	Q80X81	Acetyl-Coenzyme A acetyltransferase 3 OS=Mus musculus OX=10090 GN=Acat3 PE=1 SV=1	0	FALSE	27.185	24	7	10	1	397	41.4	7.94	6.92	7	1
High	Master Protein	P00186	Cytochrome P450 1A2 OS=Mus musculus OX=10090 GN=Cyp1a2 PE=1 SV=1	0	FALSE	27.099	17	7	9	7	513	58.1	8.76	11.55	7	1
High	Master Protein	Q9JJL3	Solute carrier organic anion transporter family member 1B2 OS=Mus musculus OX=10090 GN=Slco1b2 PE=1 SV=1	0	FALSE	26.921	14	6	8	6	689	76.7	8.68	10.03	6	1
High	Master Protein	P58710	L-gulonolactone oxidase OS=Mus musculus OX=10090 GN=Gulo PE=1 SV=3	0	FALSE	26.7	27	8	10	8	440	50.4	8.24	5.48	8	1
High	Master Protein	Q9JJ28	Protein flightless-1 homolog OS=Mus musculus OX=10090 GN=Flii PE=1 SV=1	0	FALSE	26.551	9	9	9	9	1271	144.7	6.06	6.32	9	1
High	Master Protein	O88428	Bifunctional 3'-phosphoadenosine 5'-phosphosulfate synthase 2 OS=Mus musculus OX=10090 GN=Papss2 PE=1 SV=2	0	FALSE	26.378	21	9	10	9	621	70.3	7.58	1.78	9	1
High	Master Protein	Q62452	UDP-glucuronosyltransferase 1-9 OS=Mus musculus OX=10090 GN=Ugt1a9 PE=1 SV=3	0	FALSE	25.836	15	7	10	4	528	60	8.35	8.27	7	1
High	Master Protein	P47911	60S ribosomal protein L6 OS=Mus musculus OX=10090 GN=Rpl6 PE=1 SV=3	0	FALSE	25.711	22	6	8	6	296	33.5	10.7	5.85	6	1
High	Master Protein	Q5JC28	Epidermal growth factor receptor pathway substrate 15 isoform B OS=Mus musculus OX=10090 GN=Eps15 PE=1 SV=1	0	FALSE	25.67	12	6	7	6	793	86.6	4.65	7.14	6	1
High	Master Protein	Q9CZS1	Aldehyde dehydrogenase X, mitochondrial OS=Mus musculus OX=10090 GN=Aldh1b1 PE=1 SV=1	0	FALSE	25.321	18	8	11	7	519	57.5	7.02	14.45	8	1
High	Master Protein	Q9Z2I8	Succinate--CoA ligase [GDP-forming] subunit beta, mitochondrial OS=Mus musculus OX=10090 GN=Suclg2 PE=1 SV=3	0	FALSE	25.287	28	8	8	8	433	46.8	7.02	7.7	8	1
High	Master Protein	O55029	Coatomer subunit beta' OS=Mus musculus OX=10090 GN=Copb2 PE=1 SV=2	0	FALSE	25.269	14	8	8	8	905	102.4	5.3	9.97	8	1
High	Master Protein	P57716	Nicastrin OS=Mus musculus OX=10090 GN=Ncstn PE=1 SV=3	0	FALSE	25.244	12	7	9	7	708	78.4	6.09	11.61	7	1
High	Master Protein	Q63886	UDP-glucuronosyltransferase 1-1 OS=Mus musculus OX=10090 GN=Ugt1a1 PE=1 SV=2	0	FALSE	25.242	16	6	10	3	535	60	8.62	9.49	6	1
High	Master Protein	Q9D8E6	60S ribosomal protein L4 OS=Mus musculus OX=10090 GN=Rpl4 PE=1 SV=3	0	FALSE	24.872	27	9	9	9	419	47.1	11	6.86	9	1
High	Master Protein	Q91VB8	Alpha globin 1 OS=Mus musculus OX=10090 GN=Hba-a1 PE=1 SV=1	0	FALSE	24.803	43	6	13	4	142	15.1	8.22	24.2	6	1
High	Master Protein	Q9DB77	Cytochrome b-c1 complex subunit 2, mitochondrial OS=Mus musculus OX=10090 GN=Uqcrc2 PE=1 SV=1	0	FALSE	24.686	26	9	10	9	453	48.2	9.25	5.85	9	1
High	Master Protein	Q05DV1	NADPH--cytochrome P450 reductase OS=Mus musculus OX=10090 GN=Por PE=1 SV=1	0	FALSE	24.684	16	8	11	8	649	72.9	5.58	6.54	8	1
High	Master Protein	P21981	Protein-glutamine gamma-glutamyltransferase 2 OS=Mus musculus OX=10090 GN=Tgm2 PE=1 SV=4	0	FALSE	24.593	16	7	7	7	686	77	5.1	10.35	7	1
High	Master Protein	P68372	Tubulin beta-4B chain OS=Mus musculus OX=10090 GN=Tubb4b PE=1 SV=1	0	FALSE	24.502	24	8	10	8	445	49.8	4.89	3.23	8	1
High	Master Protein	Q9CZ13	Cytochrome b-c1 complex subunit 1, mitochondrial OS=Mus musculus OX=10090 GN=Uqcrc1 PE=1 SV=2	0	FALSE	24.494	20	6	8	6	480	52.8	6.21	7.91	6	1
High	Master Protein	P50431	Serine hydroxymethyltransferase, cytosolic OS=Mus musculus OX=10090 GN=Shmt1 PE=1 SV=3	0	FALSE	24.476	20	8	9	7	478	52.6	6.95	11.58	8	1
High	Master Protein	P15208	Insulin receptor OS=Mus musculus OX=10090 GN=Insr PE=1 SV=2	0	FALSE	24.39	6	9	9	9	1372	155.5	5.95	7.9	9	1
High	Master Protein	O35945	Aldehyde dehydrogenase, cytosolic 1 OS=Mus musculus OX=10090 GN=Aldh1a7 PE=1 SV=1	0	FALSE	24.205	22	8	12	1	501	54.6	7.71	11.94	8	1
High	Master Protein	P62242	40S ribosomal protein S8 OS=Mus musculus OX=10090 GN=Rps8 PE=1 SV=2	0	FALSE	24.15	37	6	8	6	208	24.2	10.32	8.89	6	1
High	Master Protein	Q99MN9	Propionyl-CoA carboxylase beta chain, mitochondrial OS=Mus musculus OX=10090 GN=Pccb PE=1 SV=2	0	FALSE	23.898	16	6	7	6	541	58.4	7.66	7.97	6	1
High	Master Protein	Q9EPU0	Regulator of nonsense transcripts 1 OS=Mus musculus OX=10090 GN=Upf1 PE=1 SV=2	0	FALSE	23.756	11	9	11	9	1124	123.9	6.61	0	9	1
High	Master Protein	Q62077	1-phosphatidylinositol 4,5-bisphosphate phosphodiesterase gamma-1 OS=Mus musculus OX=10090 GN=Plcg1 PE=1 SV=2	0	FALSE	23.733	7	6	6	6	1302	149.6	5.8	14.87	6	1
High	Master Protein	Q8K5C8	Cis-retinol/androgen dehydrogenase type 3 OS=Mus musculus OX=10090 GN=Rdh9 PE=2 SV=1	0	FALSE	23.661	24	8	14	3	317	35.7	8.62	15.35	8	1
High	Master Protein	E9Q5F6	Polyubiquitin-C (Fragment) OS=Mus musculus OX=10090 GN=Ubc PE=1 SV=1	0	FALSE	23.442	61	5	31	5	201	22.6	7.4	25.49	5	1
High	Master Protein	P11679	Keratin, type II cytoskeletal 8 OS=Mus musculus OX=10090 GN=Krt8 PE=1 SV=4	0	FALSE	23.42	9	8	17	2	490	54.5	5.82	17.62	8	1
High	Master Protein	E9PUQ5	Golgin subfamily A member 2 OS=Mus musculus OX=10090 GN=Golga2 PE=1 SV=1	0	FALSE	23.368	9	8	8	8	1026	116.2	5.05	7.91	8	1
High	Master Protein	Q9QXF8	Glycine N-methyltransferase OS=Mus musculus OX=10090 GN=Gnmt PE=1 SV=3	0	FALSE	23.253	28	6	7	6	293	32.7	7.44	12.15	6	1
High	Master Protein	Q8BHN3	Neutral alpha-glucosidase AB OS=Mus musculus OX=10090 GN=Ganab PE=1 SV=1	0	FALSE	23.247	11	9	10	9	944	106.8	6.06	3.76	9	1
High	Master Protein	O35423	Serine--pyruvate aminotransferase, mitochondrial OS=Mus musculus OX=10090 GN=Agxt PE=1 SV=3	0	FALSE	23.2	19	6	7	6	414	45.9	8.18	12.64	6	1
High	Master Protein	Q921I1	Serotransferrin OS=Mus musculus OX=10090 GN=Tf PE=1 SV=1	0	FALSE	23.057	16	9	11	9	697	76.7	7.18	4.36	9	1
High	Master Protein	P38060	Hydroxymethylglutaryl-CoA lyase, mitochondrial OS=Mus musculus OX=10090 GN=Hmgcl PE=1 SV=2	0	FALSE	22.951	25	6	10	6	325	34.2	8.41	7.89	6	1
High	Master Protein	P11688	Integrin alpha-5 OS=Mus musculus OX=10090 GN=Itga5 PE=1 SV=3	0	FALSE	22.922	9	8	8	8	1053	115	5.95	8.43	8	1
High	Master Protein	Q9EPE9	Manganese-transporting ATPase 13A1 OS=Mus musculus OX=10090 GN=Atp13a1 PE=1 SV=2	0	FALSE	22.918	9	8	8	8	1200	132.3	8.03	6.83	8	1
High	Master Protein	Q8CGK3	Lon protease homolog, mitochondrial OS=Mus musculus OX=10090 GN=Lonp1 PE=1 SV=2	0	FALSE	22.801	10	7	7	7	949	105.8	6.57	8.66	7	1
High	Master Protein	Q9DCW4	Electron transfer flavoprotein subunit beta OS=Mus musculus OX=10090 GN=Etfb PE=1 SV=3	0	FALSE	22.427	33	8	9	8	255	27.6	8.1	9.14	8	1
High	Master Protein	P61922	4-aminobutyrate aminotransferase, mitochondrial OS=Mus musculus OX=10090 GN=Abat PE=1 SV=1	0	FALSE	22.204	16	6	7	6	500	56.4	8.09	4.27	6	1
High	Master Protein	P46978	Dolichyl-diphosphooligosaccharide--protein glycosyltransferase subunit STT3A OS=Mus musculus OX=10090 GN=Stt3a PE=1 SV=1	0	FALSE	22.173	11	8	12	8	705	80.5	8.1	1.75	8	1
High	Master Protein	Q9Z2V4	Phosphoenolpyruvate carboxykinase, cytosolic [GTP] OS=Mus musculus OX=10090 GN=Pck1 PE=1 SV=1	0	FALSE	21.971	14	7	7	7	622	69.3	6.6	9.41	7	1
High	Master Protein	E9Q557	Desmoplakin OS=Mus musculus OX=10090 GN=Dsp PE=1 SV=1	0	FALSE	21.967	4	9	9	9	2883	332.7	6.8	3.76	9	1
High	Master Protein	Q6A0A9	Constitutive coactivator of PPAR-gamma-like protein 1 OS=Mus musculus OX=10090 GN=FAM120A PE=1 SV=2	0	FALSE	21.862	9	8	8	8	1112	121.6	8.92	8.49	8	1
High	Master Protein	E9Q1S3	Protein transport protein SEC23 OS=Mus musculus OX=10090 GN=Sec23a PE=1 SV=1	0	FALSE	21.798	12	7	7	7	736	82.9	7.46	7.63	7	1
High	Master Protein	Q62261	Spectrin beta chain, non-erythrocytic 1 OS=Mus musculus OX=10090 GN=Sptbn1 PE=1 SV=2	0	FALSE	21.631	4	8	9	7	2363	274.1	5.58	9.3	8	1
High	Master Protein	O09173	Homogentisate 1,2-dioxygenase OS=Mus musculus OX=10090 GN=Hgd PE=1 SV=2	0	FALSE	20.864	19	6	6	6	445	49.9	7.24	5.94	6	1
High	Master Protein	P97807	Fumarate hydratase, mitochondrial OS=Mus musculus OX=10090 GN=Fh PE=1 SV=3	0	FALSE	20.812	20	7	7	7	507	54.3	9.04	7.27	7	1
High	Master Protein	O08749	Dihydrolipoyl dehydrogenase, mitochondrial OS=Mus musculus OX=10090 GN=Dld PE=1 SV=2	0	FALSE	20.698	18	7	7	7	509	54.2	7.9	8.87	7	1
High	Master Protein	Q9D6Y9	1,4-alpha-glucan-branching enzyme OS=Mus musculus OX=10090 GN=Gbe1 PE=1 SV=1	0	FALSE	20.675	15	7	8	7	702	80.3	6.43	6.35	7	1
High	Master Protein	Q8QZR5	Alanine aminotransferase 1 OS=Mus musculus OX=10090 GN=Gpt PE=1 SV=3	0	FALSE	20.489	17	7	8	7	496	55.1	6.64	7.44	7	1
High	Master Protein	Q3UMB9	WASH complex subunit 4 OS=Mus musculus OX=10090 GN=Washc4 PE=1 SV=2	0	FALSE	20.475	6	6	7	6	1173	136.3	7.37	3.52	6	1
High	Master Protein	Q9QXE0	2-hydroxyacyl-CoA lyase 1 OS=Mus musculus OX=10090 GN=Hacl1 PE=1 SV=2	0	FALSE	20.356	14	6	9	6	581	63.6	6.27	5.93	6	1
High	Master Protein	Q4PZA2	Endothelin-converting enzyme 1 OS=Mus musculus OX=10090 GN=Ece1 PE=1 SV=1	0	FALSE	20.259	11	6	9	6	769	87	5.91	8.34	6	1
High	Master Protein	Q8VCW8	Medium-chain acyl-CoA ligase ACSF2, mitochondrial OS=Mus musculus OX=10090 GN=Acsf2 PE=1 SV=1	0	FALSE	20.145	17	8	9	8	615	67.9	8.18	7.13	8	1
High	Master Protein	G5E866	Splicing factor 3B subunit 1 OS=Mus musculus OX=10090 GN=Sf3b1 PE=1 SV=1	0	FALSE	19.849	6	8	8	8	1304	145.7	7.09	4.39	8	1
High	Master Protein	Q9CZN7	Serine hydroxymethyltransferase, mitochondrial OS=Mus musculus OX=10090 GN=Shmt2 PE=1 SV=1	0	FALSE	19.834	17	7	8	6	504	55.7	8.47	6.92	7	1
High	Master Protein	Q64310	Surfeit locus protein 4 OS=Mus musculus OX=10090 GN=Surf4 PE=1 SV=1	0	FALSE	19.761	15	3	6	3	269	30.4	7.78	7.08	3	1
High	Master Protein	Q6GT24	Peroxiredoxin-6 OS=Mus musculus OX=10090 GN=Prdx6 PE=1 SV=1	0	FALSE	19.432	28	4	5	4	224	24.8	6.37	9.53	4	1
High	Master Protein	Q91X75	Cyp2a4 protein OS=Mus musculus OX=10090 GN=Cyp2a5 PE=1 SV=1	0	FALSE	19.403	17	7	8	7	494	56.7	9.2	7.24	7	1
High	Master Protein	Q5SVG5	AP complex subunit beta OS=Mus musculus OX=10090 GN=Ap1b1 PE=1 SV=1	0	FALSE	19.332	10	6	7	2	916	101.1	5.22	7	6	1
High	Master Protein	P14206	40S ribosomal protein SA OS=Mus musculus OX=10090 GN=Rpsa PE=1 SV=4	0	FALSE	19.313	28	5	6	5	295	32.8	4.87	10.73	5	1
High	Master Protein	P33267	Cytochrome P450 2F2 OS=Mus musculus OX=10090 GN=Cyp2f2 PE=1 SV=1	0	FALSE	19.218	17	8	8	8	491	55.9	7.9	6.82	8	1
High	Master Protein	P16015	Carbonic anhydrase 3 OS=Mus musculus OX=10090 GN=Ca3 PE=1 SV=3	0	FALSE	19.111	28	6	8	6	260	29.3	7.37	9.39	6	1
High	Master Protein	B7FAV1	Filamin, alpha (Fragment) OS=Mus musculus OX=10090 GN=Flna PE=1 SV=1	0	FALSE	19.097	4	8	9	5	2583	274.5	5.97	2.46	8	1
High	Master Protein	E9QAX2	Unconventional myosin-XVIIIa OS=Mus musculus OX=10090 GN=Myo18a PE=1 SV=1	0	FALSE	19.083	4	7	7	7	2083	235.7	6.07	4.05	7	1
High	Master Protein	Q8C0D5	Elongation factor-like GTPase 1 OS=Mus musculus OX=10090 GN=Efl1 PE=1 SV=1	0	FALSE	19.068	10	7	7	7	1127	125.7	6.16	5.23	7	1
High	Master Protein	P17563	Methanethiol oxidase OS=Mus musculus OX=10090 GN=Selenbp1 PE=1 SV=2	0	FALSE	19.016	19	7	7	7	472	52.5	6.29	6.98	7	1
High	Master Protein	O35728	Cytochrome P450 4A14 OS=Mus musculus OX=10090 GN=Cyp4a14 PE=1 SV=1	0	FALSE	18.983	14	7	8	6	507	58.7	8.78	6.7	7	1
High	Master Protein	Q8R1B4	Eukaryotic translation initiation factor 3 subunit C OS=Mus musculus OX=10090 GN=Eif3c PE=1 SV=1	0	FALSE	18.832	10	7	9	7	911	105.5	5.78	4.05	7	1
High	Master Protein	A0A0A0MQ68	Glutaryl-CoA dehydrogenase, mitochondrial OS=Mus musculus OX=10090 GN=Gcdh PE=1 SV=1	0	FALSE	18.764	15	5	6	5	447	49.5	8.72	9.15	5	1
High	Master Protein	P49429	4-hydroxyphenylpyruvate dioxygenase OS=Mus musculus OX=10090 GN=Hpd PE=1 SV=3	0	FALSE	18.558	26	8	9	8	393	45	7.06	1.87	8	1
High	Master Protein	Q91VA0	Acyl-coenzyme A synthetase ACSM1, mitochondrial OS=Mus musculus OX=10090 GN=Acsm1 PE=1 SV=1	0	FALSE	18.478	16	5	5	5	573	64.7	7.17	4.59	5	1
High	Master Protein	Q9JLF6	Protein-glutamine gamma-glutamyltransferase K OS=Mus musculus OX=10090 GN=Tgm1 PE=1 SV=2	0	FALSE	18.463	11	7	7	7	815	89.8	6.51	5.94	7	1
High	Master Protein	Q920R0	Alsin OS=Mus musculus OX=10090 GN=Als2 PE=1 SV=3	0	FALSE	18.443	8	9	10	9	1651	182.5	6.3	0	9	1
High	Master Protein	G5E902	Phosphate carrier protein, mitochondrial OS=Mus musculus OX=10090 GN=Slc25a3 PE=1 SV=1	0	FALSE	18.407	22	7	8	7	358	39.7	9.29	4.94	7	1
High	Master Protein	P35492	Histidine ammonia-lyase OS=Mus musculus OX=10090 GN=Hal PE=1 SV=1	0	FALSE	18.233	13	7	8	7	657	72.2	6.34	4.11	7	1
High	Master Protein	A0A0R4J0Z1	Protein disulfide-isomerase A4 OS=Mus musculus OX=10090 GN=Pdia4 PE=1 SV=1	0	FALSE	18.213	13	8	8	8	641	72.3	5.22	0	8	1
High	Master Protein	A0A0A6YWM5	Rab3 GTPase-activating protein non-catalytic subunit OS=Mus musculus OX=10090 GN=Rab3gap2 PE=1 SV=1	0	FALSE	18.088	5	6	7	6	1367	152.4	6.18	4.41	6	1
High	Master Protein	E9QP99	Golgin subfamily A member 3 OS=Mus musculus OX=10090 GN=Golga3 PE=1 SV=1	0	FALSE	18.087	5	6	6	6	1487	167.2	5.38	3.92	6	1
High	Master Protein	E9QPI5	Sister chromatid cohesion protein PDS5 homolog A OS=Mus musculus OX=10090 GN=Pds5a PE=1 SV=1	0	FALSE	18.077	6	6	7	6	1332	150.1	7.85	6.46	6	1
High	Master Protein	Q9JIF7	Coatomer subunit beta OS=Mus musculus OX=10090 GN=Copb1 PE=1 SV=1	0	FALSE	18.044	9	6	9	6	953	107	6	6.43	6	1
High	Master Protein	P28474	Alcohol dehydrogenase class-3 OS=Mus musculus OX=10090 GN=Adh5 PE=1 SV=3	0	FALSE	17.886	20	5	8	5	374	39.5	7.25	5.5	5	1
High	Master Protein	E9QAH1	Golgi autoantigen, golgin subfamily b, macrogolgin 1 OS=Mus musculus OX=10090 GN=Golgb1 PE=1 SV=1	0	FALSE	17.839	3	8	8	8	3197	365.1	5.06	0	8	1
High	Master Protein	Q3U3J1	2-oxoisovalerate dehydrogenase subunit alpha OS=Mus musculus OX=10090 GN=Bckdha PE=1 SV=1	0	FALSE	17.835	22	6	6	6	446	50.7	8.06	4.78	6	1
High	Master Protein	Q9QXD1	Peroxisomal acyl-coenzyme A oxidase 2 OS=Mus musculus OX=10090 GN=Acox2 PE=1 SV=2	0	FALSE	17.671	12	7	7	7	681	76.8	7.46	3.32	7	1
High	Master Protein	P35700	Peroxiredoxin-1 OS=Mus musculus OX=10090 GN=Prdx1 PE=1 SV=1	0	FALSE	17.533	32	7	10	7	199	22.2	8.12	9.88	7	1
High	Master Protein	Q6PGC1	ATP-dependent RNA helicase DHX29 OS=Mus musculus OX=10090 GN=Dhx29 PE=1 SV=1	0	FALSE	17.46	6	7	7	7	1365	153.9	7.94	3.32	7	1
High	Master Protein	Q8R0G9	Nuclear pore complex protein Nup133 OS=Mus musculus OX=10090 GN=Nup133 PE=1 SV=2	0	FALSE	17.451	7	7	7	7	1155	128.5	5.2	3.72	7	1
High	Master Protein	Q6PDI5	Proteasome adapter and scaffold protein ECM29 OS=Mus musculus OX=10090 GN=Ecpas PE=1 SV=3	0	FALSE	17.142	5	6	6	6	1840	203.6	7.06	6.36	6	1
High	Master Protein	A2AVJ7	Ribosome-binding protein 1 OS=Mus musculus OX=10090 GN=Rrbp1 PE=1 SV=1	0	FALSE	17.13	5	6	6	6	1464	158.3	9.19	3.47	6	1
High	Master Protein	Q8K154	UDP-glucuronosyltransferase OS=Mus musculus OX=10090 GN=Ugt2b34 PE=1 SV=1	0	FALSE	17.057	14	6	7	5	532	60.8	7.88	2	6	1
High	Master Protein	Q9Z1W8	Potassium-transporting ATPase alpha chain 2 OS=Mus musculus OX=10090 GN=Atp12a PE=1 SV=3	0	FALSE	17.053	4	6	8	1	1035	114.7	6.33	8.85	6	1
High	Master Protein	Q8VDM4	26S proteasome non-ATPase regulatory subunit 2 OS=Mus musculus OX=10090 GN=Psmd2 PE=1 SV=1	0	FALSE	16.867	8	6	6	6	908	100.1	5.17	6.66	6	1
High	Master Protein	E9QAI5	CAD protein OS=Mus musculus OX=10090 GN=Cad PE=1 SV=1	0	FALSE	16.789	2	4	131	1	2162	236.1	6.49	116.67	4	1
High	Master Protein	Q9JHU4	Cytoplasmic dynein 1 heavy chain 1 OS=Mus musculus OX=10090 GN=Dync1h1 PE=1 SV=2	0	FALSE	16.733	3	7	7	7	4644	531.7	6.42	0	7	1
High	Master Protein	Q91ZJ5	UTP--glucose-1-phosphate uridylyltransferase OS=Mus musculus OX=10090 GN=Ugp2 PE=1 SV=3	0	FALSE	16.61	15	5	6	5	508	56.9	7.61	3.75	5	1
High	Master Protein	Q71RI9	Kynurenine--oxoglutarate transaminase 3 OS=Mus musculus OX=10090 GN=Kyat3 PE=1 SV=1	0	FALSE	16.545	12	4	5	4	455	51.1	8.37	5.79	4	1
High	Master Protein	F8VPK0	Tetratricopeptide repeat domain 37 OS=Mus musculus OX=10090 GN=Ttc37 PE=1 SV=1	0	FALSE	16.529	5	5	5	5	1563	173.8	7.12	7.2	5	1
High	Master Protein	Q71LX4	Talin-2 OS=Mus musculus OX=10090 GN=Tln2 PE=1 SV=3	0	FALSE	16.45	3	7	8	4	2375	253.5	5.8	4.18	7	1
High	Master Protein	P07356	Annexin A2 OS=Mus musculus OX=10090 GN=Anxa2 PE=1 SV=2	0	FALSE	16.425	19	5	7	5	339	38.7	7.69	5.92	5	1
High	Master Protein	Q8BWJ3	Phosphorylase b kinase regulatory subunit alpha, liver isoform OS=Mus musculus OX=10090 GN=Phka2 PE=1 SV=1	0	FALSE	16.373	7	7	7	7	1235	138.4	6.37	1.77	7	1
High	Master Protein	Q91YQ5	Dolichyl-diphosphooligosaccharide--protein glycosyltransferase subunit 1 OS=Mus musculus OX=10090 GN=Rpn1 PE=1 SV=1	0	FALSE	16.028	11	6	6	6	608	68.5	6.46	3.77	6	1
High	Master Protein	P67778	Prohibitin OS=Mus musculus OX=10090 GN=Phb PE=1 SV=1	0	FALSE	15.908	26	6	6	6	272	29.8	5.76	1.68	6	1
High	Master Protein	P56593	Cytochrome P450 2A12 OS=Mus musculus OX=10090 GN=Cyp2a12 PE=1 SV=2	0	FALSE	15.841	15	5	5	5	492	56.1	9.19	5.55	5	1
High	Master Protein	Q52L67	Gpsn2 protein OS=Mus musculus OX=10090 GN=Tecr PE=1 SV=1	0	FALSE	15.799	17	7	7	7	362	41.9	9.39	6.3	7	1
High	Master Protein	Q61598	Rab GDP dissociation inhibitor beta OS=Mus musculus OX=10090 GN=Gdi2 PE=1 SV=1	0	FALSE	15.745	9	3	4	3	445	50.5	6.25	10.43	3	1
High	Master Protein	E9Q4Z2	Acetyl-CoA carboxylase 2 OS=Mus musculus OX=10090 GN=Acacb PE=1 SV=1	0	FALSE	15.661	4	7	7	4	2448	275.6	6.32	0	7	1
High	Master Protein	Q80XN0	D-beta-hydroxybutyrate dehydrogenase, mitochondrial OS=Mus musculus OX=10090 GN=Bdh1 PE=1 SV=2	0	FALSE	15.495	19	5	8	5	343	38.3	9.01	4.79	5	1
High	Master Protein	Q91X44	Glucokinase regulatory protein OS=Mus musculus OX=10090 GN=Gckr PE=1 SV=3	0	FALSE	15.397	16	5	5	5	587	64.6	6.67	5.69	5	1
High	Master Protein	J3QNY6	Bile salt export pump OS=Mus musculus OX=10090 GN=Abcb11 PE=1 SV=1	0	FALSE	15.367	5	6	6	6	1321	146.7	7.46	5.42	6	1
High	Master Protein	Q64459	Cytochrome P450 3A11 OS=Mus musculus OX=10090 GN=Cyp3a11 PE=1 SV=1	0	FALSE	15.345	13	6	8	6	504	57.8	8.82	4.38	6	1
High	Master Protein	Q9DCG6	Phenazine biosynthesis-like domain-containing protein 1 OS=Mus musculus OX=10090 GN=Pbld1 PE=1 SV=2	0	FALSE	15.338	26	7	7	4	288	32	7.03	1.62	7	1
High	Master Protein	Q9CZU3	Exosome RNA helicase MTR4 OS=Mus musculus OX=10090 GN=Mtrex PE=1 SV=1	0	FALSE	15.332	6	4	5	4	1040	117.6	6.4	4.43	4	1
High	Master Protein	P60843	Eukaryotic initiation factor 4A-I OS=Mus musculus OX=10090 GN=Eif4a1 PE=1 SV=1	0	FALSE	15.281	15	5	5	2	406	46.1	5.48	4.01	5	1
High	Master Protein	B1AU25	Apoptosis-inducing factor 1, mitochondrial OS=Mus musculus OX=10090 GN=Aifm1 PE=1 SV=1	0	FALSE	15.248	11	6	6	6	608	66.1	9.11	2.11	6	1
High	Master Protein	B2RT14	UDP-glucuronosyltransferase OS=Mus musculus OX=10090 GN=Ugt1a5 PE=1 SV=1	0	FALSE	15.09	9	4	6	1	529	60	8.09	6.05	4	1
High	Master Protein	E9PVA8	eIF-2-alpha kinase activator GCN1 OS=Mus musculus OX=10090 GN=Gcn1 PE=1 SV=1	0	FALSE	14.922	2	5	5	5	2671	292.8	7.36	5.14	5	1
High	Master Protein	P56399	Ubiquitin carboxyl-terminal hydrolase 5 OS=Mus musculus OX=10090 GN=Usp5 PE=1 SV=1	0	FALSE	14.908	8	5	5	5	858	95.8	5.01	3.21	5	1
High	Master Protein	Q9QYG0	Protein NDRG2 OS=Mus musculus OX=10090 GN=Ndrg2 PE=1 SV=1	0	FALSE	14.832	17	4	4	4	371	40.8	5.4	6.27	4	1
High	Master Protein	Q99MR8	Methylcrotonoyl-CoA carboxylase subunit alpha, mitochondrial OS=Mus musculus OX=10090 GN=Mccc1 PE=1 SV=2	0	FALSE	14.778	9	5	6	5	717	79.3	7.83	7.61	5	1
High	Master Protein	Q9D8N0	Elongation factor 1-gamma OS=Mus musculus OX=10090 GN=Eef1g PE=1 SV=3	0	FALSE	14.716	11	5	6	5	437	50	6.74	10.05	5	1
High	Master Protein	Q571F8	Glutaminase liver isoform, mitochondrial OS=Mus musculus OX=10090 GN=Gls2 PE=1 SV=2	0	FALSE	14.708	9	3	3	3	602	66.3	7.66	7.01	3	1
High	Master Protein	Q9WUD0	Cytochrome P450 2B10 OS=Mus musculus OX=10090 GN=Cyp2b10 PE=1 SV=1	0	FALSE	14.374	13	6	8	3	491	55.8	7.83	3.44	6	1
High	Master Protein	Q9Z2I9	Succinate--CoA ligase [ADP-forming] subunit beta, mitochondrial OS=Mus musculus OX=10090 GN=Sucla2 PE=1 SV=2	0	FALSE	14.365	16	6	6	6	463	50.1	7.01	0	6	1
High	Master Protein	A0A1B0GQU8	60S ribosomal protein L18 OS=Mus musculus OX=10090 GN=Rpl18 PE=1 SV=1	0	FALSE	14.278	35	5	7	5	159	18.1	11.91	9.98	5	1
High	Master Protein	A0A1L1SV73	Ubiquitin carboxyl-terminal hydrolase 47 OS=Mus musculus OX=10090 GN=Usp47 PE=1 SV=1	0	FALSE	14.114	7	7	7	7	1376	157.1	5.06	0	7	1
High	Master Protein	A0A0R4J0I6	Acyl-CoA dehydrogenase family member 11 OS=Mus musculus OX=10090 GN=Acad11 PE=1 SV=1	0	FALSE	14.006	10	6	7	6	779	87.3	8.43	0	6	1
High	Master Protein	A2AFQ2	3-hydroxyacyl-CoA dehydrogenase type-2 OS=Mus musculus OX=10090 GN=Hsd17b10 PE=1 SV=1	0	FALSE	13.996	14	2	3	2	271	28.4	8.76	3.9	2	1
High	Master Protein	O55111	Desmoglein-2 OS=Mus musculus OX=10090 GN=Dsg2 PE=1 SV=3	0	FALSE	13.917	7	6	6	6	1122	122.3	5.3	0	6	1
High	Master Protein	Q8BFR5	Elongation factor Tu, mitochondrial OS=Mus musculus OX=10090 GN=Tufm PE=1 SV=1	0	FALSE	13.904	13	5	5	5	452	49.5	7.56	6.04	5	1
High	Master Protein	A2AQN4	Acetyl-coenzyme A synthetase, cytoplasmic OS=Mus musculus OX=10090 GN=Acss2 PE=1 SV=1	0	FALSE	13.9	8	4	5	4	714	80.3	6.95	3.37	4	1
High	Master Protein	P25444	40S ribosomal protein S2 OS=Mus musculus OX=10090 GN=Rps2 PE=1 SV=3	0	FALSE	13.867	19	5	5	5	293	31.2	10.24	3	5	1
High	Master Protein	H3BIY9	AP complex subunit beta OS=Mus musculus OX=10090 GN=Ap2b1 PE=1 SV=1	0	FALSE	13.807	7	5	6	1	942	104.8	5.41	4.35	5	1
High	Master Protein	P68040	Receptor of activated protein C kinase 1 OS=Mus musculus OX=10090 GN=Rack1 PE=1 SV=3	0	FALSE	13.801	21	5	5	5	317	35.1	7.69	1.61	5	1
High	Master Protein	E9Q634	Unconventional myosin-Ie OS=Mus musculus OX=10090 GN=Myo1e PE=1 SV=1	0	FALSE	13.784	4	4	5	4	1107	126.7	9.07	5.33	4	1
High	Master Protein	P14246	Solute carrier family 2, facilitated glucose transporter member 2 OS=Mus musculus OX=10090 GN=Slc2a2 PE=1 SV=3	0	FALSE	13.775	8	5	8	5	523	57.1	6.73	10.55	5	1
High	Master Protein	Q9JKY7	Cytochrome P450 CYP2D22 OS=Mus musculus OX=10090 GN=Cyp2d22 PE=1 SV=1	0	FALSE	13.727	10	4	6	2	500	56.4	6.98	5.11	4	1
High	Master Protein	D3Z1U9	NADH dehydrogenase [ubiquinone] flavoprotein 1, mitochondrial OS=Mus musculus OX=10090 GN=Ndufv1 PE=1 SV=1	0	FALSE	13.613	20	5	5	5	385	41.8	6.96	5.39	5	1
High	Master Protein	G5E8J3	WD repeat-containing protein 11 OS=Mus musculus OX=10090 GN=Wdr11 PE=1 SV=1	0	FALSE	13.424	4	5	5	5	1223	135.9	7.11	3.72	5	1
High	Master Protein	Q8VCU2	Glycosylphosphatidylinositol specific phospholipase D1 OS=Mus musculus OX=10090 GN=Gpld1 PE=1 SV=1	0	FALSE	13.34	7	5	5	5	842	93.6	6.8	3.8	5	1
High	Master Protein	Q3UW64	Bifunctional UDP-N-acetylglucosamine 2-epimerase/N-acetylmannosamine kinase OS=Mus musculus OX=10090 GN=Gne PE=1 SV=1	0	FALSE	13.26	10	6	6	6	753	82.8	7.05	1.91	6	1
High	Master Protein	Q8K2C9	Very-long-chain (3R)-3-hydroxyacyl-CoA dehydratase 3 OS=Mus musculus OX=10090 GN=Hacd3 PE=1 SV=2	0	FALSE	13.245	16	5	6	5	362	43.1	9.13	4.18	5	1
High	Master Protein	Q9JKF1	Ras GTPase-activating-like protein IQGAP1 OS=Mus musculus OX=10090 GN=Iqgap1 PE=1 SV=2	0	FALSE	13.141	3	4	7	2	1657	188.6	6.48	2.04	4	1
High	Master Protein	Q9DD20	Methyltransferase-like protein 7B OS=Mus musculus OX=10090 GN=Mettl7b PE=1 SV=2	0	FALSE	13.118	28	5	6	5	244	28	8.59	1.68	5	1
High	Master Protein	E9QNL5	Sulfotransferase OS=Mus musculus OX=10090 GN=Sult1a1 PE=1 SV=2	0	FALSE	13.071	16	3	4	3	298	34.6	8.1	5.31	3	1
High	Master Protein	P97351	40S ribosomal protein S3a OS=Mus musculus OX=10090 GN=Rps3a PE=1 SV=3	0	FALSE	13	20	5	6	5	264	29.9	9.73	1.89	5	1
High	Master Protein	P80314	T-complex protein 1 subunit beta OS=Mus musculus OX=10090 GN=Cct2 PE=1 SV=4	0	FALSE	12.927	12	5	5	5	535	57.4	6.4	3.38	5	1
High	Master Protein	E9Q4K7	Kinesin family member 13B OS=Mus musculus OX=10090 GN=Kif13b PE=1 SV=1	0	FALSE	12.866	3	5	6	4	1843	204.4	5.8	5.54	5	1
High	Master Protein	Q6NZR5	Superkiller viralicidic activity 2-like (S. cerevisiae) OS=Mus musculus OX=10090 GN=Skiv2l PE=1 SV=1	0	FALSE	12.865	6	5	5	5	1244	137.4	6.28	3.36	5	1
High	Master Protein	Q9CW42	Mitochondrial amidoxime-reducing component 1 OS=Mus musculus OX=10090 GN=Marc1 PE=1 SV=2	0	FALSE	12.836	17	3	3	3	340	38	8.59	5.66	3	1
High	Master Protein	A0A087WPW5	Kinectin OS=Mus musculus OX=10090 GN=Ktn1 PE=1 SV=1	0	FALSE	12.833	5	5	6	5	1252	143.7	6.13	1.68	5	1
High	Master Protein	G3X972	Sec24-related gene family, member C (S. cerevisiae) OS=Mus musculus OX=10090 GN=Sec24c PE=1 SV=1	0	FALSE	12.788	6	5	5	5	1096	118.5	6.84	2.46	5	1
High	Master Protein	H3BL49	T-complex protein 1 subunit theta OS=Mus musculus OX=10090 GN=Cct8 PE=1 SV=1	0	FALSE	12.78	12	5	7	5	489	53	5.5	5.2	5	1
High	Master Protein	Q3UV17	Keratin, type II cytoskeletal 2 oral OS=Mus musculus OX=10090 GN=Krt76 PE=1 SV=1	0	FALSE	12.73	6	5	13	1	594	62.8	8.43	17.15	5	1
High	Master Protein	Q9WVL0	Maleylacetoacetate isomerase OS=Mus musculus OX=10090 GN=Gstz1 PE=1 SV=1	0	FALSE	12.728	15	2	4	2	216	24.3	7.85	4.05	2	1
High	Master Protein	Q8CFI7	DNA-directed RNA polymerase II subunit RPB2 OS=Mus musculus OX=10090 GN=Polr2b PE=1 SV=2	0	FALSE	12.59	7	6	6	6	1174	133.8	6.87	1.76	6	1
High	Master Protein	Q63880	Carboxylesterase 3A OS=Mus musculus OX=10090 GN=Ces3a PE=1 SV=2	0	FALSE	12.535	12	4	4	4	571	63.3	6.14	5.03	4	1
High	Master Protein	Q8K169	UDP-glucuronosyltransferase OS=Mus musculus OX=10090 GN=Ugt2b5 PE=1 SV=1	0	FALSE	12.472	11	5	6	3	530	60.8	7.87	3.66	5	1
High	Master Protein	P80315	T-complex protein 1 subunit delta OS=Mus musculus OX=10090 GN=Cct4 PE=1 SV=3	0	FALSE	12.413	14	6	6	6	539	58	8.02	2.62	6	1
High	Master Protein	P11725	Ornithine carbamoyltransferase, mitochondrial OS=Mus musculus OX=10090 GN=Otc PE=1 SV=1	0	FALSE	12.403	16	5	5	5	354	39.7	8.73	2.22	5	1
High	Master Protein	P12790	Cytochrome P450 2B9 OS=Mus musculus OX=10090 GN=Cyp2b9 PE=1 SV=2	0	FALSE	12.367	9	4	6	1	491	55.7	7.66	6.29	4	1
High	Master Protein	Q7TT37	Elongator complex protein 1 OS=Mus musculus OX=10090 GN=Elp1 PE=1 SV=2	0	FALSE	12.362	4	4	4	4	1333	149.5	6	1.67	4	1
High	Master Protein	P52843	Bile salt sulfotransferase 1 OS=Mus musculus OX=10090 GN=Sult2a1 PE=1 SV=1	0	FALSE	12.354	17	4	5	4	285	33.2	7.91	6.29	4	1
High	Master Protein	Q07417	Short-chain specific acyl-CoA dehydrogenase, mitochondrial OS=Mus musculus OX=10090 GN=Acads PE=1 SV=2	0	FALSE	12.333	18	5	5	5	412	44.9	8.47	0	5	1
High	Master Protein	F8WHU5	Sister chromatid cohesion protein PDS5 homolog B OS=Mus musculus OX=10090 GN=Pds5b PE=1 SV=1	0	FALSE	12.317	4	4	5	4	1449	164.7	8.54	2.23	4	1
High	Master Protein	Q8VD65	Phosphoinositide 3-kinase regulatory subunit 4 OS=Mus musculus OX=10090 GN=Pik3r4 PE=1 SV=3	0	FALSE	12.253	4	4	4	4	1358	152.5	7.12	4.54	4	1
High	Master Protein	Q61830	Macrophage mannose receptor 1 OS=Mus musculus OX=10090 GN=Mrc1 PE=1 SV=2	0	FALSE	12.178	4	4	4	4	1456	164.9	6.83	4.48	4	1
High	Master Protein	P16332	Methylmalonyl-CoA mutase, mitochondrial OS=Mus musculus OX=10090 GN=Mmut PE=1 SV=2	0	FALSE	12.148	9	5	5	5	748	82.8	6.89	0	5	1
High	Master Protein	E9Q7C8	Cytochrome P450 2C40 OS=Mus musculus OX=10090 GN=Cyp2c40 PE=1 SV=1	0	FALSE	12.108	12	5	5	1	520	59.1	7.93	2.9	5	1
High	Master Protein	Q9JMH6	Thioredoxin reductase 1, cytoplasmic OS=Mus musculus OX=10090 GN=Txnrd1 PE=1 SV=3	0	FALSE	12.034	10	4	5	4	613	67	7.44	6.69	4	1
High	Master Protein	H7BWY4	Disks large homolog 1 OS=Mus musculus OX=10090 GN=Dlg1 PE=1 SV=1	0	FALSE	12.024	10	5	6	5	872	96.8	5.9	0	5	1
High	Master Protein	Q9CXF0	Kynureninase OS=Mus musculus OX=10090 GN=Kynu PE=1 SV=3	0	FALSE	11.88	9	4	5	4	464	52.3	6.57	3.72	4	1
High	Master Protein	O35129	Prohibitin-2 OS=Mus musculus OX=10090 GN=Phb2 PE=1 SV=1	0	FALSE	11.863	19	5	5	5	299	33.3	9.83	2.23	5	1
High	Master Protein	Q9CQN1	Heat shock protein 75 kDa, mitochondrial OS=Mus musculus OX=10090 GN=Trap1 PE=1 SV=1	0	FALSE	11.862	7	4	5	4	706	80.2	6.68	4.61	4	1
High	Master Protein	Q9WUM5	Succinate--CoA ligase [ADP/GDP-forming] subunit alpha, mitochondrial OS=Mus musculus OX=10090 GN=Suclg1 PE=1 SV=4	0	FALSE	11.858	19	5	6	5	346	36.1	9.39	3.95	5	1
High	Master Protein	H7BXC3	Triosephosphate isomerase OS=Mus musculus OX=10090 GN=Tpi1 PE=1 SV=1	0	FALSE	11.848	33	4	4	4	167	18	5.58	6.92	4	1
High	Master Protein	Q3U2P1	Protein transport protein Sec24A OS=Mus musculus OX=10090 GN=Sec24a PE=1 SV=1	0	FALSE	11.841	4	3	4	3	1090	118.7	7.83	2.82	3	1
High	Master Protein	Q924C1	Exportin-5 OS=Mus musculus OX=10090 GN=Xpo5 PE=1 SV=1	0	FALSE	11.74	4	4	4	4	1204	136.9	5.82	3.63	4	1
High	Master Protein	Q9R0P3	S-formylglutathione hydrolase OS=Mus musculus OX=10090 GN=Esd PE=1 SV=1	0	FALSE	11.698	20	4	5	4	282	31.3	7.12	3.46	4	1
High	Master Protein	Q61102	ATP-binding cassette sub-family B member 7, mitochondrial OS=Mus musculus OX=10090 GN=Abcb7 PE=1 SV=3	0	FALSE	11.661	8	5	5	5	752	82.5	9.32	2.08	5	1
High	Master Protein	Q02257	Junction plakoglobin OS=Mus musculus OX=10090 GN=Jup PE=1 SV=3	0	FALSE	11.612	9	5	5	5	745	81.7	6.14	1.7	5	1
High	Master Protein	Q9JHF5	V-type proton ATPase subunit a OS=Mus musculus OX=10090 GN=Tcirg1 PE=1 SV=1	0	FALSE	11.529	4	3	3	3	834	93.4	6.38	4.68	3	1
High	Master Protein	Q8BTU6	Eukaryotic initiation factor 4A-II OS=Mus musculus OX=10090 GN=Eif4a2 PE=1 SV=1	0	FALSE	11.399	14	4	4	1	362	41.3	5.64	1.95	4	1
High	Master Protein	P06802	Ectonucleotide pyrophosphatase/phosphodiesterase family member 1 OS=Mus musculus OX=10090 GN=Enpp1 PE=1 SV=4	0	FALSE	11.378	7	4	4	4	906	103.1	6.6	0	4	1
High	Master Protein	Q78JT3	3-hydroxyanthranilate 3,4-dioxygenase OS=Mus musculus OX=10090 GN=Haao PE=1 SV=1	0	FALSE	11.314	17	4	4	4	286	32.8	6.54	1.69	4	1
High	Master Protein	Q8BI84	Transport and Golgi organization protein 1 homolog OS=Mus musculus OX=10090 GN=Mia3 PE=1 SV=2	0	FALSE	11.304	2	4	4	4	1930	213.5	4.75	4.47	4	1
High	Master Protein	P62702	40S ribosomal protein S4, X isoform OS=Mus musculus OX=10090 GN=Rps4x PE=1 SV=2	0	FALSE	11.222	13	3	3	3	263	29.6	10.15	3.94	3	1
High	Master Protein	K7N6C2	Cytochrome P450, family 2, subfamily c, polypeptide 68 OS=Mus musculus OX=10090 GN=Cyp2c68 PE=1 SV=1	0	FALSE	11.219	10	4	4	1	491	56	7.36	5.09	4	1
High	Master Protein	A0A1L1SRE8	Low-density lipoprotein receptor OS=Mus musculus OX=10090 GN=Ldlr PE=1 SV=1	0	FALSE	11.155	7	4	4	4	810	89.4	4.98	2.07	4	1
High	Master Protein	P62908	40S ribosomal protein S3 OS=Mus musculus OX=10090 GN=Rps3 PE=1 SV=1	0	FALSE	11.143	18	4	6	4	243	26.7	9.66	4.9	4	1
High	Master Protein	Q8CFX1	GDH/6PGL endoplasmic bifunctional protein OS=Mus musculus OX=10090 GN=H6pd PE=1 SV=2	0	FALSE	11.045	7	5	5	5	789	88.9	6.93	0	5	1
High	Master Protein	O70570	Polymeric immunoglobulin receptor OS=Mus musculus OX=10090 GN=Pigr PE=1 SV=1	0	FALSE	11.035	7	4	4	4	771	84.9	5.4	2.12	4	1
High	Master Protein	Q9EPL8	Importin-7 OS=Mus musculus OX=10090 GN=Ipo7 PE=1 SV=2	0	FALSE	11.005	4	4	4	4	1038	119.4	4.82	0	4	1
High	Master Protein	A0A0R4IZW5	Cadherin-1 OS=Mus musculus OX=10090 GN=Cdh1 PE=1 SV=1	0	FALSE	10.966	7	3	3	3	884	98.2	4.84	5.08	3	1
High	Master Protein	Q91WT9	Cystathionine beta-synthase OS=Mus musculus OX=10090 GN=Cbs PE=1 SV=3	0	FALSE	10.96	11	4	4	4	561	61.5	6.48	1.95	4	1
High	Master Protein	A6H5Y3	Methionine synthase OS=Mus musculus OX=10090 GN=Mtr PE=1 SV=1	0	FALSE	10.945	4	5	6	5	1253	139	5.57	3.31	5	1
High	Master Protein	Q8VDC1	FYVE and coiled-coil domain-containing protein 1 OS=Mus musculus OX=10090 GN=Fyco1 PE=1 SV=1	0	FALSE	10.838	4	5	5	5	1437	162.2	4.98	0	5	1
High	Master Protein	Q8VIJ6	Splicing factor, proline- and glutamine-rich OS=Mus musculus OX=10090 GN=Sfpq PE=1 SV=1	0	FALSE	10.732	9	4	4	4	699	75.4	9.44	0	4	1
High	Master Protein	A0A0G2JGL8	ATP-dependent RNA helicase DHX30 OS=Mus musculus OX=10090 GN=Dhx30 PE=1 SV=1	0	FALSE	10.727	4	5	5	5	1186	132.9	8.59	0	5	1
High	Master Protein	A2A8L5	Receptor-type tyrosine-protein phosphatase F OS=Mus musculus OX=10090 GN=Ptprf PE=1 SV=1	0	FALSE	10.715	4	6	6	4	1898	211.4	6.65	1.66	6	1
High	Master Protein	Q9EQH2	Endoplasmic reticulum aminopeptidase 1 OS=Mus musculus OX=10090 GN=Erap1 PE=1 SV=2	0	FALSE	10.698	5	4	4	4	930	106.5	6.2	0	4	1
High	Master Protein	P47199	Quinone oxidoreductase OS=Mus musculus OX=10090 GN=Cryz PE=1 SV=1	0	FALSE	10.669	18	3	4	3	331	35.2	8.07	2.97	3	1
High	Master Protein	Q8R084	UDP-glucuronosyltransferase OS=Mus musculus OX=10090 GN=Ugt2b1 PE=1 SV=1	0	FALSE	10.602	7	3	4	2	529	60.1	8.37	3.12	3	1
High	Master Protein	H7BWY3	Alanine--glyoxylate aminotransferase 2, mitochondrial OS=Mus musculus OX=10090 GN=Agxt2 PE=1 SV=1	0	FALSE	10.566	11	5	5	5	541	60.1	7.9	0	5	1
High	Master Protein	P14148	60S ribosomal protein L7 OS=Mus musculus OX=10090 GN=Rpl7 PE=1 SV=2	0	FALSE	10.541	16	4	6	4	270	31.4	10.89	2	4	1
High	Master Protein	P29758	Ornithine aminotransferase, mitochondrial OS=Mus musculus OX=10090 GN=Oat PE=1 SV=1	0	FALSE	10.532	11	3	3	3	439	48.3	6.62	2.39	3	1
High	Master Protein	Q569Z5	Probable ATP-dependent RNA helicase DDX46 OS=Mus musculus OX=10090 GN=Ddx46 PE=1 SV=2	0	FALSE	10.443	5	5	5	5	1032	117.4	9.26	0	5	1
High	Master Protein	Q8R086	Sulfite oxidase, mitochondrial OS=Mus musculus OX=10090 GN=Suox PE=1 SV=2	0	FALSE	10.439	11	3	3	3	546	60.7	6.54	6.54	3	1
High	Master Protein	Q922B2	Aspartate--tRNA ligase, cytoplasmic OS=Mus musculus OX=10090 GN=Dars PE=1 SV=2	0	FALSE	10.424	9	4	4	4	501	57.1	6.49	1.67	4	1
High	Master Protein	P61620	Protein transport protein Sec61 subunit alpha isoform 1 OS=Mus musculus OX=10090 GN=Sec61a1 PE=1 SV=2	0	FALSE	10.411	8	4	5	4	476	52.2	8.06	2.04	4	1
High	Master Protein	Q9CXN7	Phenazine biosynthesis-like domain-containing protein 2 OS=Mus musculus OX=10090 GN=Pbld2 PE=1 SV=1	0	FALSE	10.396	16	4	4	1	288	32	5.34	1.62	4	1
High	Master Protein	A6H6J2	Cytochrome P450, family 2, subfamily b, polypeptide 13 OS=Mus musculus OX=10090 GN=Cyp2b13 PE=1 SV=1	0	FALSE	10.271	9	4	6	1	491	55.8	7.56	3.44	4	1
High	Master Protein	Q9DBA8	Probable imidazolonepropionase OS=Mus musculus OX=10090 GN=Amdhd1 PE=1 SV=1	0	FALSE	10.202	12	4	4	4	426	46.5	6.95	1.71	4	1
High	Master Protein	Q9EQH3	Vacuolar protein sorting-associated protein 35 OS=Mus musculus OX=10090 GN=Vps35 PE=1 SV=1	0	FALSE	10.173	7	4	4	4	796	91.7	5.44	2.13	4	1
High	Master Protein	Q8VCH6	Delta(24)-sterol reductase OS=Mus musculus OX=10090 GN=Dhcr24 PE=1 SV=1	0	FALSE	10.063	6	4	4	4	516	60.1	8.16	1.82	4	1
High	Master Protein	E9PXC3	Cytochrome P450, family 2, subfamily c, polypeptide 69 OS=Mus musculus OX=10090 GN=Cyp2c69 PE=1 SV=1	0	FALSE	9.917	10	4	4	1	491	56.1	7.93	2.9	4	1
High	Master Protein	Q8BK48	Pyrethroid hydrolase Ces2e OS=Mus musculus OX=10090 GN=Ces2e PE=1 SV=1	0	FALSE	9.89	7	3	3	1	559	62.3	6.16	4.51	3	1
High	Master Protein	Q8VCN5	Cystathionine gamma-lyase OS=Mus musculus OX=10090 GN=Cth PE=1 SV=1	0	FALSE	9.875	12	4	4	4	398	43.5	7.65	0	4	1
High	Master Protein	Q8BXB6	Solute carrier organic anion transporter family member 2B1 OS=Mus musculus OX=10090 GN=Slco2b1 PE=1 SV=1	0	FALSE	9.849	3	1	2	1	683	74.5	8.31	6.18	1	1
High	Master Protein	P32020	Non-specific lipid-transfer protein OS=Mus musculus OX=10090 GN=Scp2 PE=1 SV=3	0	FALSE	9.779	7	3	3	3	547	59.1	7.44	2.61	3	1
High	Master Protein	P19157	Glutathione S-transferase P 1 OS=Mus musculus OX=10090 GN=Gstp1 PE=1 SV=2	0	FALSE	9.756	13	2	2	2	210	23.6	7.87	6.44	2	1
High	Master Protein	Q60936	Atypical kinase COQ8A, mitochondrial OS=Mus musculus OX=10090 GN=Coq8a PE=1 SV=2	0	FALSE	9.739	9	4	4	4	645	71.7	6.54	0	4	1
High	Master Protein	Q91VR5	ATP-dependent RNA helicase DDX1 OS=Mus musculus OX=10090 GN=Ddx1 PE=1 SV=1	0	FALSE	9.701	5	4	4	4	740	82.4	7.21	1.71	4	1
High	Master Protein	P12970	60S ribosomal protein L7a OS=Mus musculus OX=10090 GN=Rpl7a PE=1 SV=2	0	FALSE	9.66	15	3	4	3	266	30	10.56	7.84	3	1
High	Master Protein	G3UY75	Receptor-type tyrosine-protein phosphatase delta OS=Mus musculus OX=10090 GN=Ptprd PE=1 SV=1	0	FALSE	9.551	4	5	5	3	1890	211.7	6.73	0	5	1
High	Master Protein	Q9D051	Pyruvate dehydrogenase E1 component subunit beta, mitochondrial OS=Mus musculus OX=10090 GN=Pdhb PE=1 SV=1	0	FALSE	9.524	11	4	4	4	359	38.9	6.87	0	4	1
High	Master Protein	Q8R5F7	Interferon-induced helicase C domain-containing protein 1 OS=Mus musculus OX=10090 GN=Ifih1 PE=1 SV=1	0	FALSE	9.514	5	4	4	4	1025	115.9	6.25	1.84	4	1
High	Master Protein	Q9DBG1	Sterol 26-hydroxylase, mitochondrial OS=Mus musculus OX=10090 GN=Cyp27a1 PE=1 SV=1	0	FALSE	9.485	9	4	4	4	533	60.7	9.14	1.75	4	1
High	Master Protein	Q9QYC7	Vitamin K-dependent gamma-carboxylase OS=Mus musculus OX=10090 GN=Ggcx PE=1 SV=1	0	FALSE	9.485	6	3	3	3	757	87.1	8.02	3.78	3	1
High	Master Protein	P52480	Pyruvate kinase PKM OS=Mus musculus OX=10090 GN=Pkm PE=1 SV=4	0	FALSE	9.453	7	3	3	2	531	57.8	7.47	2.57	3	1
High	Master Protein	G3UZ34	116 kDa U5 small nuclear ribonucleoprotein component OS=Mus musculus OX=10090 GN=Eftud2 PE=1 SV=1	0	FALSE	9.425	5	4	4	3	962	108.3	5.02	0	4	1
High	Master Protein	G3X9K3	Brefeldin A-inhibited guanine nucleotide-exchange protein 1 OS=Mus musculus OX=10090 GN=Arfgef1 PE=1 SV=1	0	FALSE	9.423	2	3	3	3	1846	208.4	5.86	3.7	3	1
High	Master Protein	Q61646	Haptoglobin OS=Mus musculus OX=10090 GN=Hp PE=1 SV=1	0	FALSE	9.421	11	4	4	4	347	38.7	6.29	2.33	4	1
High	Master Protein	A0A286YE28	Transketolase (Fragment) OS=Mus musculus OX=10090 GN=Tkt PE=1 SV=1	0	FALSE	9.385	12	4	4	4	502	54	7.02	2.32	4	1
High	Master Protein	Q792Z1	Trypsin 10 OS=Mus musculus OX=10090 GN=Try10 PE=1 SV=1	0	FALSE	9.339	8	2	9	2	246	26.2	5.83	12.3	2	1
High	Master Protein	Q91ZA3	Propionyl-CoA carboxylase alpha chain, mitochondrial OS=Mus musculus OX=10090 GN=Pcca PE=1 SV=2	0	FALSE	9.316	7	4	6	4	724	79.9	7.25	2.31	4	1
High	Master Protein	Q91WN4	Kynurenine 3-monooxygenase OS=Mus musculus OX=10090 GN=Kmo PE=1 SV=1	0	FALSE	9.29	10	4	4	4	479	54.5	8.88	4.56	4	1
High	Master Protein	P42125	Enoyl-CoA delta isomerase 1, mitochondrial OS=Mus musculus OX=10090 GN=Eci1 PE=1 SV=2	0	FALSE	9.234	13	3	3	3	289	32.2	8.98	2.77	3	1
High	Master Protein	P11438	Lysosome-associated membrane glycoprotein 1 OS=Mus musculus OX=10090 GN=Lamp1 PE=1 SV=2	0	FALSE	9.175	6	2	5	2	406	43.8	8.4	2.37	2	1
High	Master Protein	P31809	Carcinoembryonic antigen-related cell adhesion molecule 1 OS=Mus musculus OX=10090 GN=Ceacam1 PE=1 SV=1	0	FALSE	9.165	6	3	4	3	521	57	5.58	0	3	1
High	Master Protein	E9Q133	T-complex protein 1 subunit gamma OS=Mus musculus OX=10090 GN=Cct3 PE=1 SV=1	0	FALSE	9.164	9	4	4	4	507	56.5	6.7	1.67	4	1
High	Master Protein	Q9QZD8	Mitochondrial dicarboxylate carrier OS=Mus musculus OX=10090 GN=Slc25a10 PE=1 SV=2	0	FALSE	9.138	8	1	2	1	287	31.7	9.32	5.65	1	1
High	Master Protein	B1ASP2	Tyrosine-protein kinase OS=Mus musculus OX=10090 GN=Jak1 PE=1 SV=1	0	FALSE	9.124	4	4	4	4	1153	133.3	7.53	0	4	1
High	Master Protein	P35441	Thrombospondin-1 OS=Mus musculus OX=10090 GN=Thbs1 PE=1 SV=1	0	FALSE	9.056	4	4	4	4	1170	129.6	4.96	0	4	1
High	Master Protein	P03921	NADH-ubiquinone oxidoreductase chain 5 OS=Mus musculus OX=10090 GN=Mtnd5 PE=1 SV=3	0	FALSE	9.043	6	3	3	3	607	68.4	9.03	3.62	3	1
High	Master Protein	Q8BWQ1	UDP-glucuronosyltransferase 2A3 OS=Mus musculus OX=10090 GN=Ugt2a3 PE=1 SV=1	0	FALSE	9.042	7	3	3	2	534	61.1	7.93	4.77	3	1
High	Master Protein	A0A0G2JEB3	Farnesyl pyrophosphate synthase (Fragment) OS=Mus musculus OX=10090 GN=Fdps PE=4 SV=4	0	FALSE	8.998	16	3	4	3	225	25.9	7.21	3.1	3	1
High	Master Protein	Z4YJL4	182 kDa tankyrase-1-binding protein OS=Mus musculus OX=10090 GN=Tnks1bp1 PE=1 SV=1	0	FALSE	8.96	5	4	4	4	1058	112.6	4.86	0	4	1
High	Master Protein	A0A1B0GRU8	Pre-mRNA-processing factor 40 homolog A OS=Mus musculus OX=10090 GN=Prpf40a PE=1 SV=1	0	FALSE	8.94	3	3	3	3	926	105.5	7.99	0	3	1
High	Master Protein	B2RY56	RNA-binding protein 25 OS=Mus musculus OX=10090 GN=Rbm25 PE=1 SV=2	0	FALSE	8.894	6	4	4	4	838	99.5	6.32	0	4	1
High	Master Protein	P61804	Dolichyl-diphosphooligosaccharide--protein glycosyltransferase subunit DAD1 OS=Mus musculus OX=10090 GN=Dad1 PE=1 SV=3	0	FALSE	8.789	29	3	3	3	113	12.5	7.08	2.51	3	1
High	Master Protein	Q91V01	Lysophospholipid acyltransferase 5 OS=Mus musculus OX=10090 GN=Lpcat3 PE=1 SV=1	0	FALSE	8.755	7	3	3	3	487	56.1	8.56	1.67	3	1
High	Master Protein	Q9CZB0	Succinate dehydrogenase cytochrome b560 subunit, mitochondrial OS=Mus musculus OX=10090 GN=Sdhc PE=1 SV=1	0	FALSE	8.753	22	3	3	3	169	18.4	9.94	1.85	3	1
High	Master Protein	P20029	Endoplasmic reticulum chaperone BiP OS=Mus musculus OX=10090 GN=Hspa5 PE=1 SV=3	0	FALSE	8.662	7	3	3	2	655	72.4	5.16	0	3	1
High	Master Protein	P50172	Corticosteroid 11-beta-dehydrogenase isozyme 1 OS=Mus musculus OX=10090 GN=Hsd11b1 PE=1 SV=3	0	FALSE	8.652	11	3	4	3	292	32.3	8.46	3.98	3	1
High	Master Protein	Q9D0R2	Threonine--tRNA ligase 1, cytoplasmic OS=Mus musculus OX=10090 GN=Tars1 PE=1 SV=2	0	FALSE	8.58	5	4	4	4	722	83.3	7.36	1.67	4	1
High	Master Protein	Q9EP69	Phosphatidylinositide phosphatase SAC1 OS=Mus musculus OX=10090 GN=Sacm1l PE=1 SV=1	0	FALSE	8.561	7	4	5	4	587	66.9	7.3	0	4	1
High	Master Protein	Q91VS7	Microsomal glutathione S-transferase 1 OS=Mus musculus OX=10090 GN=Mgst1 PE=1 SV=3	0	FALSE	8.549	19	2	4	2	155	17.5	9.66	7.96	2	1
High	Master Protein	P60335	Poly(rC)-binding protein 1 OS=Mus musculus OX=10090 GN=Pcbp1 PE=1 SV=1	0	FALSE	8.527	13	3	3	3	356	37.5	7.09	2.34	3	1
High	Master Protein	Q8BH95	Enoyl-CoA hydratase, mitochondrial OS=Mus musculus OX=10090 GN=Echs1 PE=1 SV=1	0	FALSE	8.434	14	3	4	3	290	31.5	8.48	1.91	3	1
High	Master Protein	Q99J99	3-mercaptopyruvate sulfurtransferase OS=Mus musculus OX=10090 GN=Mpst PE=1 SV=4	0	FALSE	8.351	16	3	4	3	297	33.1	6.47	2.38	3	1
High	Master Protein	Q8CFX3	Protocadherin 1 OS=Mus musculus OX=10090 GN=Pcdh1 PE=1 SV=1	0	FALSE	8.351	3	3	3	3	1038	112.3	5.02	1.84	3	1
High	Master Protein	P48758	Carbonyl reductase [NADPH] 1 OS=Mus musculus OX=10090 GN=Cbr1 PE=1 SV=3	0	FALSE	8.322	19	3	3	3	277	30.6	8.31	2.6	3	1
High	Master Protein	A0A087WS56	Fibronectin OS=Mus musculus OX=10090 GN=Fn1 PE=1 SV=1	0	FALSE	8.278	2	4	4	4	2266	249.4	5.82	0	4	1
High	Master Protein	Q05D44	Eukaryotic translation initiation factor 5B OS=Mus musculus OX=10090 GN=Eif5b PE=1 SV=2	0	FALSE	8.242	3	3	3	3	1216	137.5	5.59	3.22	3	1
High	Master Protein	Q8VCR2	17-beta-hydroxysteroid dehydrogenase 13 OS=Mus musculus OX=10090 GN=Hsd17b13 PE=1 SV=2	0	FALSE	8.213	13	4	4	2	304	33.4	8.88	1.66	4	1
High	Master Protein	Q9QZE5	Coatomer subunit gamma-1 OS=Mus musculus OX=10090 GN=Copg1 PE=1 SV=1	0	FALSE	8.183	4	3	3	3	874	97.5	5.35	2.46	3	1
High	Master Protein	P14824	Annexin A6 OS=Mus musculus OX=10090 GN=Anxa6 PE=1 SV=3	0	FALSE	8.154	6	3	3	3	673	75.8	5.5	0	3	1
High	Master Protein	A0A1L1SSA8	Transmembrane protein 205 (Fragment) OS=Mus musculus OX=10090 GN=Tmem205 PE=1 SV=1	0	FALSE	8.138	19	3	3	3	173	19.6	9.41	3.86	3	1
High	Master Protein	Q6NXL1	Sec24-related gene family, member D (S. cerevisiae) OS=Mus musculus OX=10090 GN=Sec24d PE=1 SV=1	0	FALSE	8.12	4	3	3	3	1032	112.6	7.18	1.69	3	1
High	Master Protein	Q8CAQ8	MICOS complex subunit Mic60 OS=Mus musculus OX=10090 GN=Immt PE=1 SV=1	0	FALSE	8.12	5	3	4	3	757	83.8	6.61	4.11	3	1
High	Master Protein	Q8BYA0	Tubulin-specific chaperone D OS=Mus musculus OX=10090 GN=Tbcd PE=1 SV=1	0	FALSE	8.061	3	3	3	3	1196	133.2	6.51	3.42	3	1
High	Master Protein	Q9CQQ7	ATP synthase F(0) complex subunit B1, mitochondrial OS=Mus musculus OX=10090 GN=Atp5pb PE=1 SV=1	0	FALSE	7.996	11	3	3	3	256	28.9	9.06	2.01	3	1
High	Master Protein	Q9WV91	Prostaglandin F2 receptor negative regulator OS=Mus musculus OX=10090 GN=Ptgfrn PE=1 SV=2	0	FALSE	7.942	4	3	4	3	879	98.7	6.61	1.8	3	1
High	Master Protein	Q61425	Hydroxyacyl-coenzyme A dehydrogenase, mitochondrial OS=Mus musculus OX=10090 GN=Hadh PE=1 SV=2	0	FALSE	7.887	9	3	3	3	314	34.4	8.65	0	3	1
High	Master Protein	P30115	Glutathione S-transferase A3 OS=Mus musculus OX=10090 GN=Gsta3 PE=1 SV=2	0	FALSE	7.88	13	3	5	3	221	25.3	8.73	5.41	3	1
High	Master Protein	Q9CPY7	Cytosol aminopeptidase OS=Mus musculus OX=10090 GN=Lap3 PE=1 SV=3	0	FALSE	7.839	6	3	3	3	519	56.1	7.72	1.72	3	1
High	Master Protein	Q9JHR7	Insulin-degrading enzyme OS=Mus musculus OX=10090 GN=Ide PE=1 SV=1	0	FALSE	7.829	4	4	4	4	1019	117.7	6.54	1.73	4	1
High	Master Protein	Q9DC50	Peroxisomal carnitine O-octanoyltransferase OS=Mus musculus OX=10090 GN=Crot PE=1 SV=1	0	FALSE	7.774	8	4	4	4	612	70.2	6.73	1.63	4	1
High	Master Protein	P11983	T-complex protein 1 subunit alpha OS=Mus musculus OX=10090 GN=Tcp1 PE=1 SV=3	0	FALSE	7.683	8	4	5	4	556	60.4	6.16	3.52	4	1
High	Master Protein	Q6ZQ08	CCR4-NOT transcription complex subunit 1 OS=Mus musculus OX=10090 GN=Cnot1 PE=1 SV=2	0	FALSE	7.678	1	3	3	3	2375	266.6	7.11	2.71	3	1
High	Master Protein	Q6Q899	Antiviral innate immune response receptor RIG-I OS=Mus musculus OX=10090 GN=Ddx58 PE=1 SV=2	0	FALSE	7.665	4	3	3	3	926	105.9	6.65	0	3	1
High	Master Protein	P14869	60S acidic ribosomal protein P0 OS=Mus musculus OX=10090 GN=Rplp0 PE=1 SV=3	0	FALSE	7.647	9	3	3	3	317	34.2	6.25	1.84	3	1
High	Master Protein	B8JK33	Heterogeneous nuclear ribonucleoprotein M OS=Mus musculus OX=10090 GN=Hnrnpm PE=1 SV=1	0	FALSE	7.631	4	2	2	2	640	68.1	8.32	3.68	2	1
High	Master Protein	E9Q852	Afadin OS=Mus musculus OX=10090 GN=Afdn PE=1 SV=2	0	FALSE	7.597	2	2	2	2	1805	204.4	6.24	2.55	2	1
High	Master Protein	P62754	40S ribosomal protein S6 OS=Mus musculus OX=10090 GN=Rps6 PE=1 SV=1	0	FALSE	7.589	13	3	3	3	249	28.7	10.84	2	3	1
High	Master Protein	P70388	DNA repair protein RAD50 OS=Mus musculus OX=10090 GN=Rad50 PE=1 SV=1	0	FALSE	7.555	2	3	4	3	1312	153.4	6.95	1.75	3	1
High	Master Protein	E0CXN5	Glycerol-3-phosphate dehydrogenase [NAD(+)] OS=Mus musculus OX=10090 GN=Gpd1 PE=1 SV=1	0	FALSE	7.498	12	3	3	3	326	35.2	7.59	0	3	1
High	Master Protein	Q8BW75	Amine oxidase [flavin-containing] B OS=Mus musculus OX=10090 GN=Maob PE=1 SV=4	0	FALSE	7.474	10	3	4	3	520	58.5	8.29	2.56	3	1
High	Master Protein	Q8JZZ0	UDP-glucuronosyltransferase 3A2 OS=Mus musculus OX=10090 GN=Ugt3a2 PE=1 SV=2	0	FALSE	7.466	8	4	4	4	523	59.6	7.53	4	4	1
High	Master Protein	G3X9T7	Galectin-9 OS=Mus musculus OX=10090 GN=Lgals9 PE=1 SV=1	0	FALSE	7.458	6	2	5	2	353	40	9.31	9.13	2	1
High	Master Protein	Q9EP96	Solute carrier organic anion transporter family member 1A4 OS=Mus musculus OX=10090 GN=Slco1a4 PE=1 SV=1	0	FALSE	7.435	8	3	3	3	670	73.9	7.59	2.12	3	1
High	Master Protein	Q922Q1	Mitochondrial amidoxime reducing component 2 OS=Mus musculus OX=10090 GN=Marc2 PE=1 SV=1	0	FALSE	7.416	9	2	2	2	338	38.2	8.68	1.78	2	1
High	Master Protein	Q9WVD5	Mitochondrial ornithine transporter 1 OS=Mus musculus OX=10090 GN=Slc25a15 PE=1 SV=1	0	FALSE	7.389	13	4	4	4	301	32.8	8.85	0	4	1
High	Master Protein	F6Y6L6	Predicted gene, 49369 (Fragment) OS=Mus musculus OX=10090 GN=Gm49369 PE=1 SV=1	0	FALSE	7.35	6	1	2	1	278	29.9	6.67	2.54	1	1
High	Master Protein	D3YVK1	Glutamine synthetase (Fragment) OS=Mus musculus OX=10090 GN=Glul PE=1 SV=8	0	FALSE	7.337	14	3	4	3	198	22.4	6.77	0	3	1
High	Master Protein	A0A1B0GSU0	Aldehyde dehydrogenase family 16 member A1 OS=Mus musculus OX=10090 GN=Aldh16a1 PE=1 SV=1	0	FALSE	7.275	4	2	3	2	802	84.7	6.32	1.99	2	1
High	Master Protein	A2AKI5	Integrin alpha-V OS=Mus musculus OX=10090 GN=Itgav PE=1 SV=1	0	FALSE	7.255	6	3	3	3	1008	111.4	5.67	0	3	1
High	Master Protein	P50285	Dimethylaniline monooxygenase [N-oxide-forming] 1 OS=Mus musculus OX=10090 GN=Fmo1 PE=1 SV=1	0	FALSE	7.179	6	3	3	3	532	59.9	8.47	1.68	3	1
High	Master Protein	Q3UID0	SWI/SNF complex subunit SMARCC2 OS=Mus musculus OX=10090 GN=Smarcc2 PE=1 SV=1	0	FALSE	7.117	2	1	2	1	1130	124.6	5.47	2.06	1	1
High	Master Protein	Q61586	Glycerol-3-phosphate acyltransferase 1, mitochondrial OS=Mus musculus OX=10090 GN=Gpam PE=1 SV=2	0	FALSE	7.052	5	3	3	3	827	93.6	7.84	3.05	3	1
High	Master Protein	Q9D1R9	60S ribosomal protein L34 OS=Mus musculus OX=10090 GN=Rpl34 PE=1 SV=2	0	FALSE	7.003	22	3	3	3	117	13.3	11.47	1.79	3	1
High	Master Protein	Q9D826	Peroxisomal sarcosine oxidase OS=Mus musculus OX=10090 GN=Pipox PE=1 SV=1	0	FALSE	6.99	11	3	4	3	390	43.8	7.55	0	3	1
High	Master Protein	A0A3Q4L343	Rab GTPase-activating protein 1-like (Fragment) OS=Mus musculus OX=10090 GN=Rabgap1l PE=1 SV=1	0	FALSE	6.967	15	2	2	1	198	23.6	6.39	1.94	2	1
High	Master Protein	Q99JR1	Sideroflexin-1 OS=Mus musculus OX=10090 GN=Sfxn1 PE=1 SV=3	0	FALSE	6.957	15	2	2	2	322	35.6	9.23	2.75	2	1
High	Master Protein	P62192	26S proteasome regulatory subunit 4 OS=Mus musculus OX=10090 GN=Psmc1 PE=1 SV=1	0	FALSE	6.935	8	3	4	3	440	49.2	6.21	0	3	1
High	Master Protein	P43274	Histone H1.4 OS=Mus musculus OX=10090 GN=H1-4 PE=1 SV=2	0	FALSE	6.92	9	2	3	2	219	22	11.11	5.92	2	1
High	Master Protein	Q6P542	ATP-binding cassette sub-family F member 1 OS=Mus musculus OX=10090 GN=Abcf1 PE=1 SV=1	0	FALSE	6.914	4	3	3	3	837	94.9	6.51	0	3	1
High	Master Protein	G5E829	Plasma membrane calcium-transporting ATPase 1 OS=Mus musculus OX=10090 GN=Atp2b1 PE=1 SV=1	0	FALSE	6.868	3	3	3	3	1220	134.7	5.91	0	3	1
High	Master Protein	Q9CPR4	60S ribosomal protein L17 OS=Mus musculus OX=10090 GN=Rpl17 PE=1 SV=3	0	FALSE	6.864	21	3	3	3	184	21.4	10.18	2.07	3	1
High	Master Protein	D3YWI1	Fructose-bisphosphate aldolase (Fragment) OS=Mus musculus OX=10090 GN=Aldoa PE=1 SV=8	0	FALSE	6.856	13	3	4	2	236	25.8	7.14	2.07	3	1
High	Master Protein	P58021	Transmembrane 9 superfamily member 2 OS=Mus musculus OX=10090 GN=Tm9sf2 PE=1 SV=1	0	FALSE	6.816	4	2	2	2	662	75.3	7.43	2.53	2	1
High	Master Protein	Q91WT7	3-alpha-hydroxysteroid dehydrogenase type 1 OS=Mus musculus OX=10090 GN=Akr1c14 PE=1 SV=1	0	FALSE	6.804	8	4	5	2	323	37.2	7.2	0	4	1
High	Master Protein	Q8VDP4	Cell cycle and apoptosis regulator protein 2 OS=Mus musculus OX=10090 GN=Ccar2 PE=1 SV=2	0	FALSE	6.803	3	2	2	2	922	102.9	5.25	1.74	2	1
High	Master Protein	P61222	ATP-binding cassette sub-family E member 1 OS=Mus musculus OX=10090 GN=Abce1 PE=1 SV=1	0	FALSE	6.787	6	3	4	3	599	67.3	8.34	1.63	3	1
High	Master Protein	Q8BG32	26S proteasome non-ATPase regulatory subunit 11 OS=Mus musculus OX=10090 GN=Psmd11 PE=1 SV=3	0	FALSE	6.756	9	3	3	3	422	47.4	6.48	1.78	3	1
High	Master Protein	B1AZI6	THO complex subunit 2 OS=Mus musculus OX=10090 GN=Thoc2 PE=1 SV=1	0	FALSE	6.753	2	3	3	3	1594	182.7	8.44	2.36	3	1
High	Master Protein	Q62095	ATP-dependent RNA helicase DDX3Y OS=Mus musculus OX=10090 GN=Ddx3y PE=1 SV=2	0	FALSE	6.714	3	2	2	2	658	73.4	7.53	2.16	2	1
High	Master Protein	P53395	Lipoamide acyltransferase component of branched-chain alpha-keto acid dehydrogenase complex, mitochondrial OS=Mus musculus OX=10090 GN=Dbt PE=1 SV=2	0	FALSE	6.552	6	3	3	3	482	53.2	8.6	1.82	3	1
High	Master Protein	F8VPM7	ELKS/Rab6-interacting/CAST family member 1 OS=Mus musculus OX=10090 GN=Erc1 PE=1 SV=1	0	FALSE	6.524	2	2	2	2	1120	128.3	5.91	2.03	2	1
High	Master Protein	Q9R112	Sulfide:quinone oxidoreductase, mitochondrial OS=Mus musculus OX=10090 GN=Sqor PE=1 SV=3	0	FALSE	6.523	9	3	3	3	450	50.3	9.09	0	3	1
High	Master Protein	Q3TU25	Probable ATP-dependent RNA helicase DDX17 OS=Mus musculus OX=10090 GN=Ddx17 PE=1 SV=1	0	FALSE	6.507	6	2	3	2	418	47.4	8.02	2.37	2	1
High	Master Protein	Q91WG0	Acylcarnitine hydrolase OS=Mus musculus OX=10090 GN=Ces2c PE=1 SV=1	0	FALSE	6.486	5	2	2	1	561	62.4	5.69	2.07	2	1
High	Master Protein	Q6ZQB6	Inositol hexakisphosphate and diphosphoinositol-pentakisphosphate kinase 2 OS=Mus musculus OX=10090 GN=Ppip5k2 PE=1 SV=3	0	FALSE	6.466	2	2	2	2	1129	128.3	7.94	2.57	2	1
High	Master Protein	Q9QZ85	Interferon-inducible GTPase 1 OS=Mus musculus OX=10090 GN=Iigp1 PE=1 SV=2	0	FALSE	6.455	9	3	3	3	413	47.5	6.33	0	3	1
High	Master Protein	Q69ZR2	E3 ubiquitin-protein ligase HECTD1 OS=Mus musculus OX=10090 GN=Hectd1 PE=1 SV=2	0	FALSE	6.454	1	3	3	3	2618	289.9	5.41	0	3	1
High	Master Protein	Q8QZR3	Pyrethroid hydrolase Ces2a OS=Mus musculus OX=10090 GN=Ces2a PE=1 SV=1	0	FALSE	6.413	4	2	2	1	558	61.9	6.16	4.4	2	1
High	Master Protein	P17427	AP-2 complex subunit alpha-2 OS=Mus musculus OX=10090 GN=Ap2a2 PE=1 SV=2	0	FALSE	6.41	4	3	3	3	938	104	6.93	0	3	1
High	Master Protein	E9Q0J5	Kinesin-like protein KIF21A OS=Mus musculus OX=10090 GN=Kif21a PE=1 SV=2	0	FALSE	6.401	2	2	2	2	1672	186.5	6.47	0	2	1
High	Master Protein	E9PV24	Fibrinogen alpha chain OS=Mus musculus OX=10090 GN=Fga PE=1 SV=1	0	FALSE	6.397	3	2	2	2	789	87.4	6.11	2.04	2	1
High	Master Protein	Q78KK3	Solute carrier family 22 member 18 OS=Mus musculus OX=10090 GN=Slc22a18 PE=1 SV=2	0	FALSE	6.381	6	2	2	2	406	43	9.07	2.29	2	1
High	Master Protein	Q61495	Desmoglein-1-alpha OS=Mus musculus OX=10090 GN=Dsg1a PE=2 SV=2	0	FALSE	6.377	2	2	2	2	1057	114.5	4.89	1.75	2	1
High	Master Protein	Q62470	Integrin alpha-3 OS=Mus musculus OX=10090 GN=Itga3 PE=1 SV=1	0	FALSE	6.325	5	4	4	4	1053	116.7	6.57	0	4	1
High	Master Protein	B1B0C7	Basement membrane-specific heparan sulfate proteoglycan core protein OS=Mus musculus OX=10090 GN=Hspg2 PE=1 SV=1	0	FALSE	6.324	1	3	3	3	4375	468.7	6.48	0	3	1
High	Master Protein	F6YTS6	Epoxide hydrolase 1 (Fragment) OS=Mus musculus OX=10090 GN=Ephx1 PE=1 SV=2	0	FALSE	6.294	9	2	2	2	247	28	8.48	2.05	2	1
High	Master Protein	H3BKL6	Melanoma inhibitory activity protein 2 OS=Mus musculus OX=10090 GN=Mia2 PE=1 SV=1	0	FALSE	6.284	4	2	2	2	701	79.3	5.21	0	2	1
High	Master Protein	Q8VEK3	Heterogeneous nuclear ribonucleoprotein U OS=Mus musculus OX=10090 GN=Hnrnpu PE=1 SV=1	0	FALSE	6.232	4	3	3	3	800	87.9	6.24	2.26	3	1
High	Master Protein	P68254	14-3-3 protein theta OS=Mus musculus OX=10090 GN=Ywhaq PE=1 SV=1	0	FALSE	6.165	13	3	3	3	245	27.8	4.78	3.76	3	1
High	Master Protein	Q64464	Cytochrome P450 3A13 OS=Mus musculus OX=10090 GN=Cyp3a13 PE=1 SV=1	0	FALSE	6.11	7	3	3	2	503	57.5	8.57	1.66	3	1
High	Master Protein	P62264	40S ribosomal protein S14 OS=Mus musculus OX=10090 GN=Rps14 PE=1 SV=3	0	FALSE	6.087	16	2	2	2	151	16.3	10.05	2.07	2	1
High	Master Protein	A6H6A9	Rab GTPase-activating protein 1-like OS=Mus musculus OX=10090 GN=Rabgap1l PE=1 SV=1	0	FALSE	6.081	3	2	2	1	815	92.3	5.31	1.94	2	1
High	Master Protein	E9Q3L2	Phosphatidylinositol 4-kinase alpha OS=Mus musculus OX=10090 GN=Pi4ka PE=1 SV=2	0	FALSE	6.077	2	2	2	2	2105	236.9	7.06	0	2	1
High	Master Protein	Q9JM62	Receptor expression-enhancing protein 6 OS=Mus musculus OX=10090 GN=Reep6 PE=1 SV=1	0	FALSE	6.065	11	2	5	2	201	22.2	7.33	3.8	2	1
High	Master Protein	E9QAT4	Protein transport protein Sec16A OS=Mus musculus OX=10090 GN=Sec16a PE=1 SV=1	0	FALSE	6.03	2	3	3	3	2357	254	5.81	0	3	1
High	Master Protein	Q9QUK9	TESP4 OS=Mus musculus OX=10090 GN=Try5 PE=1 SV=1	0	FALSE	5.998	8	1	5	1	246	26.3	5.3	4.3	1	1
High	Master Protein	Q9ES00	Ubiquitin conjugation factor E4 B OS=Mus musculus OX=10090 GN=Ube4b PE=1 SV=3	0	FALSE	5.89	2	2	2	2	1173	133.2	6.07	1.86	2	1
High	Master Protein	Q925I1	ATPase family AAA domain-containing protein 3 OS=Mus musculus OX=10090 GN=Atad3 PE=1 SV=1	0	FALSE	5.856	5	3	3	3	591	66.7	9.29	0	3	1
High	Master Protein	Q8C6B0	Methyltransferase-like 7A1 OS=Mus musculus OX=10090 GN=Mettl7a1 PE=1 SV=1	0	FALSE	5.833	10	2	3	2	244	28.1	8.31	4.59	2	1
High	Master Protein	Q9D819	Inorganic pyrophosphatase OS=Mus musculus OX=10090 GN=Ppa1 PE=1 SV=1	0	FALSE	5.824	11	3	4	3	289	32.6	5.6	0	3	1
High	Master Protein	P28653	Biglycan OS=Mus musculus OX=10090 GN=Bgn PE=1 SV=1	0	FALSE	5.813	5	2	2	2	369	41.6	7.27	0	2	1
High	Master Protein	Q9JLI0	Aldo-keto reductase a OS=Mus musculus OX=10090 GN=Akr1c12 PE=1 SV=1	0	FALSE	5.813	9	2	2	2	323	37	6.64	4.12	2	1
High	Master Protein	E9QM90	RAB11-binding protein RELCH OS=Mus musculus OX=10090 GN=Relch PE=1 SV=2	0	FALSE	5.77	2	2	3	2	1216	134.5	5.34	0	2	1
High	Master Protein	Q9CQA3	Succinate dehydrogenase [ubiquinone] iron-sulfur subunit, mitochondrial OS=Mus musculus OX=10090 GN=Sdhb PE=1 SV=1	0	FALSE	5.77	7	2	2	2	282	31.8	8.68	2.73	2	1
High	Master Protein	A0A087WS46	Eukaryotic translation elongation factor 1 beta 2 OS=Mus musculus OX=10090 GN=Eef1b2 PE=1 SV=1	0	FALSE	5.646	8	1	1	1	184	20.1	4.56	2.92	1	1
High	Master Protein	Q9DBW0	Cytochrome P450 4V2 OS=Mus musculus OX=10090 GN=Cyp4v2 PE=1 SV=1	0	FALSE	5.631	7	3	3	3	525	60.9	8.47	0	3	1
High	Master Protein	Q91X34	Bile acid-CoA:amino acid N-acyltransferase OS=Mus musculus OX=10090 GN=Baat PE=1 SV=1	0	FALSE	5.617	5	2	2	2	420	46.5	6.68	0	2	1
High	Master Protein	O88342	WD repeat-containing protein 1 OS=Mus musculus OX=10090 GN=Wdr1 PE=1 SV=3	0	FALSE	5.604	6	3	3	3	606	66.4	6.6	0	3	1
High	Master Protein	A0A286YCD7	Adenosine kinase (Fragment) OS=Mus musculus OX=10090 GN=Adk PE=1 SV=1	0	FALSE	5.576	12	2	2	2	205	22.9	7.09	1.65	2	1
High	Master Protein	P27773	Protein disulfide-isomerase A3 OS=Mus musculus OX=10090 GN=Pdia3 PE=1 SV=2	0	FALSE	5.564	5	2	2	2	505	56.6	6.21	1.97	2	1
High	Master Protein	P03888	NADH-ubiquinone oxidoreductase chain 1 OS=Mus musculus OX=10090 GN=Mtnd1 PE=1 SV=3	0	FALSE	5.564	8	2	2	2	318	36	6.93	1.97	2	1
High	Master Protein	Z4YK42	NAD kinase 2, mitochondrial OS=Mus musculus OX=10090 GN=Nadk2 PE=1 SV=1	0	FALSE	5.528	7	2	2	2	401	44.8	7.75	0	2	1
High	Master Protein	E9Q6R7	Utrophin OS=Mus musculus OX=10090 GN=Utrn PE=1 SV=1	0	FALSE	5.52	1	2	2	2	3430	392.5	5.33	1.7	2	1
High	Master Protein	P29341	Polyadenylate-binding protein 1 OS=Mus musculus OX=10090 GN=Pabpc1 PE=1 SV=2	0	FALSE	5.514	5	2	2	2	636	70.6	9.5	1.77	2	1
High	Master Protein	Q99PG0	Arylacetamide deacetylase OS=Mus musculus OX=10090 GN=Aadac PE=1 SV=3	0	FALSE	5.497	11	2	2	2	398	45.2	7.49	2.35	2	1
High	Master Protein	E9Q6M5	Solute carrier family 22 (organic cation transporter), member 26 OS=Mus musculus OX=10090 GN=Slc22a26 PE=1 SV=1	0	FALSE	5.492	5	2	2	1	551	61.2	8.46	2.47	2	1
High	Master Protein	D3YYV8	60S ribosomal protein L5 (Fragment) OS=Mus musculus OX=10090 GN=Rpl5 PE=1 SV=1	0	FALSE	5.468	16	2	3	2	163	18	7.36	0	2	1
High	Master Protein	P51658	Estradiol 17-beta-dehydrogenase 2 OS=Mus musculus OX=10090 GN=Hsd17b2 PE=1 SV=2	0	FALSE	5.464	7	2	2	2	381	41.8	8.57	2.39	2	1
High	Master Protein	Q9CR68	Cytochrome b-c1 complex subunit Rieske, mitochondrial OS=Mus musculus OX=10090 GN=Uqcrfs1 PE=1 SV=1	0	FALSE	5.461	11	3	3	3	274	29.3	8.7	1.67	3	1
High	Master Protein	Q8C7R4	Ubiquitin-like modifier-activating enzyme 6 OS=Mus musculus OX=10090 GN=Uba6 PE=1 SV=1	0	FALSE	5.402	2	2	2	2	1053	117.9	6.11	2.06	2	1
High	Master Protein	Q9EQW4	Cytochrome P450, CYP3A OS=Mus musculus OX=10090 GN=Cyp3a44 PE=2 SV=1	0	FALSE	5.378	5	2	2	1	504	57.6	7.15	4.4	2	1
High	Master Protein	O35609	Secretory carrier-associated membrane protein 3 OS=Mus musculus OX=10090 GN=Scamp3 PE=1 SV=3	0	FALSE	5.374	9	2	2	2	349	38.4	7.64	0	2	1
High	Master Protein	E9Q0U7	Heat shock protein 105 kDa OS=Mus musculus OX=10090 GN=Hsph1 PE=1 SV=1	0	FALSE	5.345	4	3	3	2	817	91.6	5.59	1.82	3	1
High	Master Protein	Q9EQ06	Estradiol 17-beta-dehydrogenase 11 OS=Mus musculus OX=10090 GN=Hsd17b11 PE=1 SV=1	0	FALSE	5.338	9	3	3	1	298	32.9	8.66	0	3	1
High	Master Protein	Q6P3A8	2-oxoisovalerate dehydrogenase subunit beta, mitochondrial OS=Mus musculus OX=10090 GN=Bckdhb PE=1 SV=2	0	FALSE	5.328	6	2	2	2	390	42.9	6.7	0	2	1
High	Master Protein	Q9WU78	Programmed cell death 6-interacting protein OS=Mus musculus OX=10090 GN=Pdcd6ip PE=1 SV=3	0	FALSE	5.327	5	2	2	2	869	96	6.52	0	2	1
High	Master Protein	Q3UVK0	Endoplasmic reticulum metallopeptidase 1 OS=Mus musculus OX=10090 GN=Ermp1 PE=1 SV=2	0	FALSE	5.311	3	2	2	2	898	100.1	7.49	1.86	2	1
High	Master Protein	P14152	Malate dehydrogenase, cytoplasmic OS=Mus musculus OX=10090 GN=Mdh1 PE=1 SV=3	0	FALSE	5.301	9	2	2	2	334	36.5	6.58	1.91	2	1
High	Master Protein	F6XCT0	Microtubule-actin cross-linking factor 1 (Fragment) OS=Mus musculus OX=10090 GN=Macf1 PE=1 SV=1	0	FALSE	5.3	2	3	3	3	1837	211.6	5.73	0	3	1
High	Master Protein	O70503	Very-long-chain 3-oxoacyl-CoA reductase OS=Mus musculus OX=10090 GN=Hsd17b12 PE=1 SV=1	0	FALSE	5.281	8	2	2	2	312	34.7	9.52	0	2	1
High	Master Protein	Q8K4Q0	Regulatory-associated protein of mTOR OS=Mus musculus OX=10090 GN=Rptor PE=1 SV=1	0	FALSE	5.247	2	2	2	2	1335	149.4	6.87	0	2	1
High	Master Protein	Q8VCB3	Glycogen [starch] synthase, liver OS=Mus musculus OX=10090 GN=Gys2 PE=1 SV=2	0	FALSE	5.239	3	2	2	2	704	80.8	6.89	1.71	2	1
High	Master Protein	Q3TML0	Protein disulfide-isomerase A6 OS=Mus musculus OX=10090 GN=Pdia6 PE=1 SV=1	0	FALSE	5.226	7	2	2	2	445	48.7	5.19	1.66	2	1
High	Master Protein	A0A0R4J0D3	Dolichyl-diphosphooligosaccharide--protein glycosyltransferase subunit STT3B OS=Mus musculus OX=10090 GN=Stt3b PE=1 SV=1	0	FALSE	5.194	2	2	3	2	823	93.3	9	1.96	2	1
High	Master Protein	A0A1Y7VMA0	Ribosyldihydronicotinamide dehydrogenase [quinone] (Fragment) OS=Mus musculus OX=10090 GN=Nqo2 PE=1 SV=1	0	FALSE	5.185	10	2	2	2	187	21	7.87	0	2	1
High	Master Protein	P28660	Nck-associated protein 1 OS=Mus musculus OX=10090 GN=Nckap1 PE=1 SV=2	0	FALSE	5.174	2	2	2	2	1128	128.7	6.62	0	2	1
High	Master Protein	A0A1C7CYV0	Plastin-3 (Fragment) OS=Mus musculus OX=10090 GN=Pls3 PE=1 SV=1	0	FALSE	5.166	6	3	3	3	629	70.6	5.62	0	3	1
High	Master Protein	Q80X82	Symplekin OS=Mus musculus OX=10090 GN=Sympk PE=1 SV=1	0	FALSE	5.162	2	2	2	2	1284	142.2	6.05	0	2	1
High	Master Protein	Q5U4C5	Importin-4 OS=Mus musculus OX=10090 GN=Ipo4 PE=1 SV=1	0	FALSE	5.157	5	3	3	3	818	90.7	5.05	0	3	1
High	Master Protein	A2AIT6	Alpha-tocopherol transfer protein OS=Mus musculus OX=10090 GN=Ttpa PE=1 SV=2	0	FALSE	5.15	12	2	2	2	262	29.8	9.67	2.18	2	1
High	Master Protein	D3Z2H7	Catenin delta-1 OS=Mus musculus OX=10090 GN=Ctnnd1 PE=1 SV=1	0	FALSE	5.131	4	2	2	2	609	67.9	8.13	1.81	2	1
High	Master Protein	Q9Z1Z0	General vesicular transport factor p115 OS=Mus musculus OX=10090 GN=Uso1 PE=1 SV=2	0	FALSE	5.116	4	3	3	3	959	106.9	4.93	0	3	1
High	Master Protein	E9PWN2	Isoleucine--tRNA ligase, mitochondrial OS=Mus musculus OX=10090 GN=Iars2 PE=1 SV=1	0	FALSE	5.112	5	2	2	2	733	81.1	7.68	0	2	1
High	Master Protein	Q9CQU3	Protein RER1 OS=Mus musculus OX=10090 GN=Rer1 PE=1 SV=1	0	FALSE	5.083	10	2	2	2	196	23	9.51	2	2	1
High	Master Protein	G3X9R9	G-protein-coupled receptor 182 OS=Mus musculus OX=10090 GN=Gpr182 PE=3 SV=1	0	FALSE	5.083	7	2	2	2	398	45.4	7.93	0	2	1
High	Master Protein	Q9DCD0	6-phosphogluconate dehydrogenase, decarboxylating OS=Mus musculus OX=10090 GN=Pgd PE=1 SV=3	0	FALSE	5.048	6	2	2	2	483	53.2	7.23	1.77	2	1
High	Master Protein	Q91W64	Cytochrome P450 2C70 OS=Mus musculus OX=10090 GN=Cyp2c70 PE=1 SV=2	0	FALSE	5.03	6	2	2	2	489	56	8.09	1.92	2	1
High	Master Protein	D6RG41	FGGY carbohydrate kinase domain-containing protein (Fragment) OS=Mus musculus OX=10090 GN=Fggy PE=1 SV=2	0	FALSE	5.023	20	1	2	1	110	11.5	4.75	1.79	1	1
High	Master Protein	Q9DCX2	ATP synthase subunit d, mitochondrial OS=Mus musculus OX=10090 GN=Atp5pd PE=1 SV=3	0	FALSE	5.011	12	2	2	2	161	18.7	5.69	0	2	1
High	Master Protein	O08914	Fatty-acid amide hydrolase 1 OS=Mus musculus OX=10090 GN=Faah PE=1 SV=1	0	FALSE	5.005	7	2	2	2	579	63.2	7.87	0	2	1
High	Master Protein	P14115	60S ribosomal protein L27a OS=Mus musculus OX=10090 GN=Rpl27a PE=1 SV=5	0	FALSE	4.997	16	2	2	2	148	16.6	11.12	0	2	1
High	Master Protein	A0A571BEL9	T-complex protein 1 subunit zeta OS=Mus musculus OX=10090 GN=Cct6a PE=1 SV=1	0	FALSE	4.988	4	2	2	2	532	58.5	6.25	1.76	2	1
High	Master Protein	Q9Z2Z6	Mitochondrial carnitine/acylcarnitine carrier protein OS=Mus musculus OX=10090 GN=Slc25a20 PE=1 SV=1	0	FALSE	4.959	10	3	3	3	301	33	9.11	0	3	1
High	Master Protein	O08966	Solute carrier family 22 member 1 OS=Mus musculus OX=10090 GN=Slc22a1 PE=1 SV=2	0	FALSE	4.952	3	1	1	1	556	61.5	6.67	2.86	1	1
High	Master Protein	O88986	2-amino-3-ketobutyrate coenzyme A ligase, mitochondrial OS=Mus musculus OX=10090 GN=Gcat PE=1 SV=2	0	FALSE	4.947	5	1	1	1	416	44.9	7.33	3.19	1	1
High	Master Protein	G5E850	Cytochrome b5 OS=Mus musculus OX=10090 GN=Cyb5a PE=1 SV=1	0	FALSE	4.942	35	2	2	2	98	11.1	5.3	0	2	1
High	Master Protein	Q99P30	Peroxisomal coenzyme A diphosphatase NUDT7 OS=Mus musculus OX=10090 GN=Nudt7 PE=1 SV=2	0	FALSE	4.94	10	2	2	2	236	26.8	6.34	0	2	1
High	Master Protein	P16056	Hepatocyte growth factor receptor OS=Mus musculus OX=10090 GN=Met PE=1 SV=1	0	FALSE	4.928	3	2	2	2	1379	153.5	7.05	0	2	1
High	Master Protein	Q99L20	Glutathione S-transferase theta-3 OS=Mus musculus OX=10090 GN=Gstt3 PE=1 SV=1	0	FALSE	4.92	10	2	2	2	241	27.4	7.74	0	2	1
High	Master Protein	P62918	60S ribosomal protein L8 OS=Mus musculus OX=10090 GN=Rpl8 PE=1 SV=2	0	FALSE	4.919	7	2	3	2	257	28	11.03	2.8	2	1
High	Master Protein	Q8BJ64	Choline dehydrogenase, mitochondrial OS=Mus musculus OX=10090 GN=Chdh PE=1 SV=1	0	FALSE	4.902	3	2	2	2	596	66.4	8.51	1.87	2	1
High	Master Protein	A0A5F8MPF0	Kinesin-like protein KIF1B OS=Mus musculus OX=10090 GN=Kif1b PE=4 SV=1	0	FALSE	4.886	1	2	2	1	1883	211.5	5.64	0	2	1
High	Master Protein	Q91X91	Nicotinate-nucleotide pyrophosphorylase [carboxylating] OS=Mus musculus OX=10090 GN=Qprt PE=1 SV=1	0	FALSE	4.841	8	2	2	2	299	31.5	6.71	0	2	1
High	Master Protein	O70318	Band 4.1-like protein 2 OS=Mus musculus OX=10090 GN=Epb41l2 PE=1 SV=2	0	FALSE	4.835	4	2	2	2	988	109.9	5.43	0	2	1
High	Master Protein	Q8BWR4	Ubiquitin carboxyl-terminal hydrolase 40 OS=Mus musculus OX=10090 GN=Usp40 PE=1 SV=2	0	FALSE	4.784	2	2	2	2	1235	139.9	5.63	0	2	1
High	Master Protein	H7BX01	Dynamin-like 120 kDa protein, mitochondrial OS=Mus musculus OX=10090 GN=Opa1 PE=1 SV=1	0	FALSE	4.779	3	2	2	2	978	113.2	7.33	0	2	1
High	Master Protein	A0A1L1SRX5	Peptidyl-prolyl cis-trans isomerase A OS=Mus musculus OX=10090 GN=Ppia PE=1 SV=1	0	FALSE	4.763	48	1	1	1	40	4.6	4.73	2.02	1	1
High	Master Protein	O55125	Protein NipSnap homolog 1 OS=Mus musculus OX=10090 GN=Nipsnap1 PE=1 SV=1	0	FALSE	4.748	8	2	3	2	284	33.3	9.44	1.95	2	1
High	Master Protein	Q9D0F3	Protein ERGIC-53 OS=Mus musculus OX=10090 GN=Lman1 PE=1 SV=1	0	FALSE	4.745	8	3	3	3	517	57.8	6.34	0	3	1
High	Master Protein	H3BKD0	Heterogeneous nuclear ribonucleoprotein K (Fragment) OS=Mus musculus OX=10090 GN=Hnrnpk PE=1 SV=1	0	FALSE	4.745	6	2	2	2	299	33.2	7.31	0	2	1
High	Master Protein	E9PUB0	Arf-GAP with Rho-GAP domain, ANK repeat and PH domain-containing protein 1 OS=Mus musculus OX=10090 GN=Arap1 PE=1 SV=1	0	FALSE	4.725	3	2	2	2	727	83.1	6.44	0	2	1
High	Master Protein	P97364	Selenide, water dikinase 2 OS=Mus musculus OX=10090 GN=Sephs2 PE=1 SV=3	0	FALSE	4.714	7	1	1	1	452	47.8	6.06	2.42	1	1
High	Master Protein	Q9CQ62	2,4-dienoyl-CoA reductase, mitochondrial OS=Mus musculus OX=10090 GN=Decr1 PE=1 SV=1	0	FALSE	4.714	7	2	2	2	335	36.2	8.95	2.05	2	1
High	Master Protein	Q80W22	Threonine synthase-like 2 OS=Mus musculus OX=10090 GN=Thnsl2 PE=1 SV=1	0	FALSE	4.671	4	2	2	2	483	54.2	6.39	1.63	2	1
High	Master Protein	P35505	Fumarylacetoacetase OS=Mus musculus OX=10090 GN=Fah PE=1 SV=2	0	FALSE	4.649	5	2	2	2	419	46.1	7.18	0	2	1
High	Master Protein	Q2TPA8	Hydroxysteroid dehydrogenase-like protein 2 OS=Mus musculus OX=10090 GN=Hsdl2 PE=1 SV=1	0	FALSE	4.621	5	2	2	2	490	54.2	6.74	0	2	1
High	Master Protein	B1ARB3	Platelet endothelial cell adhesion molecule OS=Mus musculus OX=10090 GN=Pecam1 PE=1 SV=1	0	FALSE	4.611	5	2	2	2	732	81.9	6.87	0	2	1
High	Master Protein	Q9DB20	ATP synthase subunit O, mitochondrial OS=Mus musculus OX=10090 GN=Atp5po PE=1 SV=1	0	FALSE	4.575	11	2	4	2	213	23.3	9.99	0	2	1
High	Master Protein	P00397	Cytochrome c oxidase subunit 1 OS=Mus musculus OX=10090 GN=Mtco1 PE=1 SV=2	0	FALSE	4.569	4	2	3	2	514	56.9	6.7	0	2	1
High	Master Protein	A0A0R4J1H2	Glycerate kinase OS=Mus musculus OX=10090 GN=Glyctk PE=1 SV=1	0	FALSE	4.561	5	2	2	2	523	55.3	6.67	0	2	1
High	Master Protein	A2A5R6	NFX1-type zinc finger-containing protein 1 OS=Mus musculus OX=10090 GN=Znfx1 PE=1 SV=1	0	FALSE	4.551	2	2	2	2	1045	119.4	7.91	0	2	1
High	Master Protein	Q80YE7	Death-associated protein kinase 1 OS=Mus musculus OX=10090 GN=Dapk1 PE=1 SV=3	0	FALSE	4.497	2	2	2	2	1442	161.3	6.89	1.91	2	1
High	Master Protein	O54749	Cytochrome P450 2J5 OS=Mus musculus OX=10090 GN=Cyp2j5 PE=1 SV=1	0	FALSE	4.495	3	1	1	1	501	57.7	8.73	2.51	1	1
High	Master Protein	Q3TQC7	Ectonucleoside triphosphate diphosphohydrolase 5 OS=Mus musculus OX=10090 GN=Entpd5 PE=1 SV=1	0	FALSE	4.494	3	1	1	1	452	49.8	5.47	2.77	1	1
High	Master Protein	Q8QZS1	3-hydroxyisobutyryl-CoA hydrolase, mitochondrial OS=Mus musculus OX=10090 GN=Hibch PE=1 SV=1	0	FALSE	4.488	5	2	2	2	385	43	8.06	0	2	1
High	Master Protein	P62900	60S ribosomal protein L31 OS=Mus musculus OX=10090 GN=Rpl31 PE=1 SV=1	0	FALSE	4.478	11	1	1	1	125	14.5	10.54	2.96	1	1
High	Master Protein	D6RCZ1	Mitochondrial carrier homolog 2 OS=Mus musculus OX=10090 GN=Mtch2 PE=1 SV=1	0	FALSE	4.466	56	1	1	1	45	4.5	6.18	2.9	1	1
High	Master Protein	A0A087WQS2	Basic leucine zipper and W2 domain-containing protein 1 OS=Mus musculus OX=10090 GN=Bzw1 PE=1 SV=1	0	FALSE	4.451	6	1	1	1	451	51.2	6.95	2.44	1	1
High	Master Protein	A0A494BB28	Peroxisomal 2,4-dienoyl-CoA reductase OS=Mus musculus OX=10090 GN=Decr2 PE=1 SV=1	0	FALSE	4.435	12	2	2	2	257	27.4	8.46	0	2	1
High	Master Protein	Q8VBT2	L-serine dehydratase/L-threonine deaminase OS=Mus musculus OX=10090 GN=Sds PE=1 SV=3	0	FALSE	4.425	9	2	2	2	327	34.6	7.12	0	2	1
High	Master Protein	P47963	60S ribosomal protein L13 OS=Mus musculus OX=10090 GN=Rpl13 PE=1 SV=3	0	FALSE	4.42	9	2	2	2	211	24.3	11.55	1.71	2	1
High	Master Protein	O55137	Acyl-coenzyme A thioesterase 1 OS=Mus musculus OX=10090 GN=Acot1 PE=1 SV=1	0	FALSE	4.406	5	2	2	2	419	46.1	6.58	0	2	1
High	Master Protein	Q9ET30	Transmembrane 9 superfamily member 3 OS=Mus musculus OX=10090 GN=Tm9sf3 PE=1 SV=1	0	FALSE	4.398	4	2	2	2	587	67.5	7.21	1.65	2	1
High	Master Protein	Q8JZU2	Tricarboxylate transport protein, mitochondrial OS=Mus musculus OX=10090 GN=Slc25a1 PE=1 SV=1	0	FALSE	4.381	6	2	2	2	311	33.9	9.89	1.67	2	1
High	Master Protein	Q8VBZ3	Cleft lip and palate transmembrane protein 1 homolog OS=Mus musculus OX=10090 GN=Clptm1 PE=1 SV=1	0	FALSE	4.341	4	2	2	2	664	75.2	6.3	0	2	1
High	Master Protein	P53986	Monocarboxylate transporter 1 OS=Mus musculus OX=10090 GN=Slc16a1 PE=1 SV=1	0	FALSE	4.299	3	1	1	1	493	53.2	7.47	2.91	1	1
High	Master Protein	Q5SVR0	TBC1 domain family member 9B OS=Mus musculus OX=10090 GN=Tbc1d9b PE=1 SV=1	0	FALSE	4.253	1	1	1	1	1263	141.7	5.29	2.85	1	1
High	Master Protein	P25688	Uricase OS=Mus musculus OX=10090 GN=Uox PE=1 SV=2	0	FALSE	4.239	8	2	2	2	303	35	8.35	2.04	2	1
High	Master Protein	Q8K3M1	Cis-retinol/3alpha hydroxysterol short-chain dehydrogenase-like protein OS=Mus musculus OX=10090 GN=Rdh16f2 PE=1 SV=1	0	FALSE	4.238	6	2	4	1	318	35.9	8.91	1.97	2	1
High	Master Protein	Q8C2Q8	ATP synthase subunit gamma OS=Mus musculus OX=10090 GN=Atp5c1 PE=1 SV=1	0	FALSE	4.171	8	2	2	2	274	30.2	8.84	0	2	1
High	Master Protein	P32261	Antithrombin-III OS=Mus musculus OX=10090 GN=Serpinc1 PE=1 SV=1	0	FALSE	4.164	5	2	2	2	465	52	6.46	0	2	1
High	Master Protein	A3KGR9	Histocompatibility 13 (Fragment) OS=Mus musculus OX=10090 GN=H13 PE=1 SV=1	0	FALSE	4.132	6	2	2	2	347	38.2	8.4	0	2	1
High	Master Protein	A0A1D5RME4	60S ribosomal protein L18a (Fragment) OS=Mus musculus OX=10090 GN=Rpl18a PE=1 SV=1	0	FALSE	4.102	22	2	2	2	123	14.4	10.61	0	2	1
High	Master Protein	Q9CPN7	RIKEN cDNA 1810009J06 gene OS=Mus musculus OX=10090 GN=1810009J06Rik PE=2 SV=1	0	FALSE	4.092	13	2	2	2	247	26.5	6.93	2.49	2	1
High	Master Protein	E9Q3W4	Plectin OS=Mus musculus OX=10090 GN=Plec PE=1 SV=1	0	FALSE	4.013	0	2	2	2	4386	498.8	5.68	0	2	1
High	Master Protein	Q8BH24	Transmembrane 9 superfamily member 4 OS=Mus musculus OX=10090 GN=Tm9sf4 PE=1 SV=1	0	FALSE	4.011	3	2	2	2	643	74.6	7.23	0	2	1
High	Master Protein	Q9ERU9	E3 SUMO-protein ligase RanBP2 OS=Mus musculus OX=10090 GN=Ranbp2 PE=1 SV=2	0	FALSE	3.994	1	2	2	2	3053	340.9	6.18	0	2	1
High	Master Protein	A2A977	Cytochrome P450 4A10 OS=Mus musculus OX=10090 GN=Cyp4a10 PE=1 SV=1	0	FALSE	3.986	4	2	3	1	499	57.2	8.63	1.7	2	1
High	Master Protein	Q8C2Q7	Heterogeneous nuclear ribonucleoprotein H OS=Mus musculus OX=10090 GN=Hnrnph1 PE=1 SV=1	0	FALSE	3.984	6	2	2	2	472	51.2	6.8	0	2	1
High	Master Protein	O08705	Sodium/bile acid cotransporter OS=Mus musculus OX=10090 GN=Slc10a1 PE=1 SV=1	0	FALSE	3.982	4	1	1	1	362	39.4	9.03	2.44	1	1
High	Master Protein	P26231	Catenin alpha-1 OS=Mus musculus OX=10090 GN=Ctnna1 PE=1 SV=1	0	FALSE	3.952	2	2	2	2	906	100	6.23	0	2	1
High	Master Protein	Q5SUV9	Aromatic-L-amino-acid decarboxylase (Fragment) OS=Mus musculus OX=10090 GN=Ddc PE=1 SV=1	0	FALSE	3.95	9	1	1	1	253	27.4	4.94	3.15	1	1
High	Master Protein	A2AUR3	Phosphotriesterase-related protein (Fragment) OS=Mus musculus OX=10090 GN=Pter PE=1 SV=2	0	FALSE	3.934	9	2	2	2	321	35.8	6.38	0	2	1
High	Master Protein	Q62245	Son of sevenless homolog 1 OS=Mus musculus OX=10090 GN=Sos1 PE=1 SV=2	0	FALSE	3.927	1	1	1	1	1319	150.8	6.89	2.19	1	1
High	Master Protein	Q9QUR6	Prolyl endopeptidase OS=Mus musculus OX=10090 GN=Prep PE=1 SV=1	0	FALSE	3.92	2	1	1	1	710	80.7	5.73	0	1	1
High	Master Protein	Q6ZWN5	40S ribosomal protein S9 OS=Mus musculus OX=10090 GN=Rps9 PE=1 SV=3	0	FALSE	3.917	9	2	2	2	194	22.6	10.65	0	2	1
High	Master Protein	Q7TMY8	E3 ubiquitin-protein ligase HUWE1 OS=Mus musculus OX=10090 GN=Huwe1 PE=1 SV=5	0	FALSE	3.893	1	2	2	2	4377	482.3	5.22	0	2	1
High	Master Protein	Q99KQ4	Nicotinamide phosphoribosyltransferase OS=Mus musculus OX=10090 GN=Nampt PE=1 SV=1	0	FALSE	3.886	4	1	1	1	491	55.4	7.15	0	1	1
High	Master Protein	O55022	Membrane-associated progesterone receptor component 1 OS=Mus musculus OX=10090 GN=Pgrmc1 PE=1 SV=4	0	FALSE	3.868	17	2	2	2	195	21.7	4.7	0	2	1
High	Master Protein	E9Q3V2	UDP-N-acetylglucosamine transporter (Fragment) OS=Mus musculus OX=10090 GN=Slc35a3 PE=1 SV=1	0	FALSE	3.868	7	1	1	1	202	21.7	11.47	2.16	1	1
High	Master Protein	Q61739	Integrin alpha-6 OS=Mus musculus OX=10090 GN=Itga6 PE=1 SV=3	0	FALSE	3.854	2	2	2	2	1091	122.1	7.03	0	2	1
High	Master Protein	P97333	Neuropilin-1 OS=Mus musculus OX=10090 GN=Nrp1 PE=1 SV=2	0	FALSE	3.854	3	2	2	2	923	102.9	5.9	0	2	1
High	Master Protein	Q9CZU6	Citrate synthase, mitochondrial OS=Mus musculus OX=10090 GN=Cs PE=1 SV=1	0	FALSE	3.84	3	1	2	1	464	51.7	8.57	1.74	1	1
High	Master Protein	Q8BT60	Copine-3 OS=Mus musculus OX=10090 GN=Cpne3 PE=1 SV=2	0	FALSE	3.836	3	2	2	2	533	59.5	5.78	0	2	1
High	Master Protein	E9PVA5	Solute carrier family 22, member 30 OS=Mus musculus OX=10090 GN=Slc22a30 PE=4 SV=1	0	FALSE	3.834	4	2	2	1	480	54.5	8.19	0	2	1
High	Master Protein	Q9JLN9	Serine/threonine-protein kinase mTOR OS=Mus musculus OX=10090 GN=Mtor PE=1 SV=2	0	FALSE	3.825	1	2	2	2	2549	288.6	7.17	0	2	1
High	Master Protein	P04919	Band 3 anion transport protein OS=Mus musculus OX=10090 GN=Slc4a1 PE=1 SV=1	0	FALSE	3.823	2	2	2	2	929	103.1	5.45	0	2	1
High	Master Protein	Q6P5F9	Exportin-1 OS=Mus musculus OX=10090 GN=Xpo1 PE=1 SV=1	0	FALSE	3.789	2	2	2	2	1071	123	6.07	0	2	1
High	Master Protein	Q9CWK8	Sorting nexin-2 OS=Mus musculus OX=10090 GN=Snx2 PE=1 SV=2	0	FALSE	3.762	5	2	2	2	519	58.4	5.12	0	2	1
High	Master Protein	Q6PDN3	Myosin light chain kinase, smooth muscle OS=Mus musculus OX=10090 GN=Mylk PE=1 SV=3	0	FALSE	3.722	1	2	2	2	1941	212.8	6.25	0	2	1
High	Master Protein	Q9QYJ0	DnaJ homolog subfamily A member 2 OS=Mus musculus OX=10090 GN=Dnaja2 PE=1 SV=1	0	FALSE	3.717	6	1	1	1	412	45.7	6.48	2.02	1	1
High	Master Protein	A0A0J9YUK6	Ketohexokinase (Fragment) OS=Mus musculus OX=10090 GN=Khk PE=1 SV=1	0	FALSE	3.714	7	1	1	1	253	27.8	6.4	1.7	1	1
High	Master Protein	Q61316	Heat shock 70 kDa protein 4 OS=Mus musculus OX=10090 GN=Hspa4 PE=1 SV=1	0	FALSE	3.702	2	2	2	1	841	94.1	5.24	1.82	2	1
High	Master Protein	D3Z1S8	40S ribosomal protein S5 (Fragment) OS=Mus musculus OX=10090 GN=Rps5 PE=1 SV=1	0	FALSE	3.671	8	1	1	1	189	21.1	9.52	2.02	1	1
High	Master Protein	E9PY45	Mitochondrial glutamate carrier 1 (Fragment) OS=Mus musculus OX=10090 GN=Slc25a22 PE=1 SV=4	0	FALSE	3.662	7	2	2	2	222	23.9	9.61	0	2	1
High	Master Protein	Q9WU79	Proline dehydrogenase 1, mitochondrial OS=Mus musculus OX=10090 GN=Prodh PE=1 SV=2	0	FALSE	3.643	2	1	1	1	599	68	8.24	1.99	1	1
High	Master Protein	Q8VBX6	Multiple PDZ domain protein OS=Mus musculus OX=10090 GN=Mpdz PE=1 SV=2	0	FALSE	3.64	1	2	2	2	2055	218.6	5.02	0	2	1
High	Master Protein	Q9D0F9	Phosphoglucomutase-1 OS=Mus musculus OX=10090 GN=Pgm1 PE=1 SV=4	0	FALSE	3.623	5	2	2	2	562	61.4	6.57	0	2	1
High	Master Protein	P56135	ATP synthase subunit f, mitochondrial OS=Mus musculus OX=10090 GN=Atp5mf PE=1 SV=3	0	FALSE	3.621	25	2	3	2	88	10.3	9.95	0	2	1
High	Master Protein	Q9CZM2	60S ribosomal protein L15 OS=Mus musculus OX=10090 GN=Rpl15 PE=1 SV=4	0	FALSE	3.616	11	2	2	2	204	24.1	11.62	2.47	2	1
High	Master Protein	O88908	Sterol O-acyltransferase 2 OS=Mus musculus OX=10090 GN=Soat2 PE=1 SV=2	0	FALSE	3.588	4	2	2	2	525	60.6	8.81	0	2	1
High	Master Protein	Q62425	Cytochrome c oxidase subunit NDUFA4 OS=Mus musculus OX=10090 GN=Ndufa4 PE=1 SV=2	0	FALSE	3.583	12	1	1	1	82	9.3	9.52	0	1	1
High	Master Protein	Q923B6	Metalloreductase STEAP4 OS=Mus musculus OX=10090 GN=Steap4 PE=1 SV=1	0	FALSE	3.565	8	2	2	2	470	53	9.17	0	2	1
High	Master Protein	Q8BKC5	Importin-5 OS=Mus musculus OX=10090 GN=Ipo5 PE=1 SV=3	0	FALSE	3.556	2	1	1	1	1097	123.5	4.93	2	1	1
High	Master Protein	F6ZGG4	Mannose-P-dolichol utilization defect 1 protein (Fragment) OS=Mus musculus OX=10090 GN=Mpdu1 PE=1 SV=1	0	FALSE	3.547	11	1	1	1	129	13.4	8.21	1.84	1	1
High	Master Protein	A0A286YCX6	Trafficking protein particle complex 8 OS=Mus musculus OX=10090 GN=Trappc8 PE=1 SV=2	0	FALSE	3.547	1	2	2	2	1437	160.8	7.01	0	2	1
High	Master Protein	Q3ULD5	Methylcrotonoyl-CoA carboxylase beta chain, mitochondrial OS=Mus musculus OX=10090 GN=Mccc2 PE=1 SV=1	0.001	FALSE	3.49	3	2	2	2	563	61.3	8	0	2	1
High	Master Protein	Q99KK7	Dipeptidyl peptidase 3 OS=Mus musculus OX=10090 GN=Dpp3 PE=1 SV=2	0.001	FALSE	3.481	3	1	1	1	738	82.8	5.38	2.04	1	1
High	Master Protein	P35486	Pyruvate dehydrogenase E1 component subunit alpha, somatic form, mitochondrial OS=Mus musculus OX=10090 GN=Pdha1 PE=1 SV=1	0.001	FALSE	3.47	5	2	2	2	390	43.2	8.19	0	2	1
High	Master Protein	Q8R0B4	TAR DNA binding protein OS=Mus musculus OX=10090 GN=Tardbp PE=1 SV=1	0.001	FALSE	3.468	12	1	1	1	295	33.3	7.06	0	1	1
High	Master Protein	Q7TSH2	Phosphorylase b kinase regulatory subunit beta OS=Mus musculus OX=10090 GN=Phkb PE=1 SV=1	0.001	FALSE	3.467	2	2	2	2	1085	123.8	6.83	0	2	1
High	Master Protein	Q3U0V1	Far upstream element-binding protein 2 OS=Mus musculus OX=10090 GN=Khsrp PE=1 SV=2	0.001	FALSE	3.43	3	2	2	2	748	76.7	7.33	0	2	1
High	Master Protein	Q9Z2I0	Mitochondrial proton/calcium exchanger protein OS=Mus musculus OX=10090 GN=Letm1 PE=1 SV=1	0.001	FALSE	3.413	4	2	2	2	738	82.9	6.52	0	2	1
High	Master Protein	B8JK39	Integrin alpha-9 OS=Mus musculus OX=10090 GN=Itga9 PE=1 SV=1	0.001	FALSE	3.384	1	1	1	1	1036	114.3	6.07	0	1	1
High	Master Protein	P62082	40S ribosomal protein S7 OS=Mus musculus OX=10090 GN=Rps7 PE=2 SV=1	0.001	FALSE	3.383	10	2	2	2	194	22.1	10.1	0	2	1
High	Master Protein	P35576	Glucose-6-phosphatase OS=Mus musculus OX=10090 GN=G6pc PE=1 SV=2	0.001	FALSE	3.382	5	1	1	1	357	40.4	9.01	0	1	1
High	Master Protein	Q91VZ7	Ectonucleotide pyrophosphatase/phosphodiesterase family member 3 OS=Mus musculus OX=10090 GN=Enpp3 PE=1 SV=1	0.001	FALSE	3.382	6	1	1	1	195	21.5	5.71	2.3	1	1
High	Master Protein	A0A1D5RLI1	Cytochrome P450, family 2, subfamily c, polypeptide 23 OS=Mus musculus OX=10090 GN=Cyp2c23 PE=1 SV=1	0.001	FALSE	3.363	3	1	1	1	456	52.1	8.13	1.81	1	1
High	Master Protein	Q8CJH3	Plexin-B1 OS=Mus musculus OX=10090 GN=Plxnb1 PE=1 SV=2	0.001	FALSE	3.343	1	1	1	1	2119	231.2	5.55	0	1	1
High	Master Protein	P26043	Radixin OS=Mus musculus OX=10090 GN=Rdx PE=1 SV=3	0.001	FALSE	3.34	3	2	2	2	583	68.5	6.2	0	2	1
High	Master Protein	Q9D5J6	Sedoheptulokinase OS=Mus musculus OX=10090 GN=Shpk PE=1 SV=1	0.001	FALSE	3.332	5	2	2	2	476	51.3	6.24	0	2	1
High	Master Protein	Q8C2E7	WASH complex subunit 5 OS=Mus musculus OX=10090 GN=Washc5 PE=1 SV=2	0.001	FALSE	3.311	2	2	2	2	1159	134	7.12	0	2	1
High	Master Protein	Q61703	Inter-alpha-trypsin inhibitor heavy chain H2 OS=Mus musculus OX=10090 GN=Itih2 PE=1 SV=1	0.001	FALSE	3.311	3	2	2	2	946	105.9	7.27	0	2	1
High	Master Protein	P12710	Fatty acid-binding protein, liver OS=Mus musculus OX=10090 GN=Fabp1 PE=1 SV=2	0.001	FALSE	3.309	9	1	1	1	127	14.2	8.56	1.8	1	1
High	Master Protein	A0A0R4J107	Acylamino-acid-releasing enzyme (Fragment) OS=Mus musculus OX=10090 GN=Apeh PE=1 SV=1	0.001	FALSE	3.264	5	2	2	2	716	79.8	5.59	0	2	1
High	Master Protein	S4R1N6	40S ribosomal protein S18 OS=Mus musculus OX=10090 GN=Rps18 PE=3 SV=1	0.001	FALSE	3.263	10	1	1	1	107	12.5	10.13	1.6	1	1
High	Master Protein	Q9DCP2	Sodium-coupled neutral amino acid transporter 3 OS=Mus musculus OX=10090 GN=Slc38a3 PE=1 SV=1	0.001	FALSE	3.256	3	1	1	1	505	55.6	7.09	0	1	1
High	Master Protein	A0A140LIT2	7-dehydrocholesterol reductase OS=Mus musculus OX=10090 GN=Dhcr7 PE=1 SV=1	0.001	FALSE	3.247	3	1	1	1	474	54.2	8.35	0	1	1
High	Master Protein	G5E8U1	Sulfate anion transporter 1 OS=Mus musculus OX=10090 GN=Slc26a1 PE=1 SV=1	0.001	FALSE	3.239	4	2	2	2	720	77.6	8.07	1.62	2	1
High	Master Protein	Q80TA1	Ethanolaminephosphotransferase 1 OS=Mus musculus OX=10090 GN=Selenoi PE=2 SV=3	0.001	FALSE	3.232	4	1	1	1	398	45.3	6.83	2.13	1	1
High	Master Protein	Q6DFZ1	Golgi-specific brefeldin A-resistance factor 1 OS=Mus musculus OX=10090 GN=Gbf1 PE=1 SV=1	0.001	FALSE	3.23	1	2	2	2	1861	206.7	5.8	0	2	1
High	Master Protein	O70562	Small proline-rich protein 2K OS=Mus musculus OX=10090 GN=Sprr2k PE=2 SV=1	0.001	FALSE	3.212	13	1	2	1	68	7.5	8.24	5.48	1	1
High	Master Protein	A0A1B0GSG5	Ribonuclease inhibitor OS=Mus musculus OX=10090 GN=Rnh1 PE=1 SV=1	0.001	FALSE	3.211	5	2	2	2	492	53.9	5.01	0	2	1
High	Master Protein	A0A1B0GQW0	ER lumen protein-retaining receptor OS=Mus musculus OX=10090 GN=Kdelr1 PE=1 SV=1	0.001	FALSE	3.21	7	1	2	1	150	17.5	7.43	0	1	1
High	Master Protein	Q9D023	Mitochondrial pyruvate carrier 2 OS=Mus musculus OX=10090 GN=Mpc2 PE=1 SV=1	0.001	FALSE	3.209	8	1	1	1	127	14.3	10.61	2.24	1	1
High	Master Protein	Q9DBN5	Lon protease homolog 2, peroxisomal OS=Mus musculus OX=10090 GN=Lonp2 PE=1 SV=1	0.001	FALSE	3.207	1	1	1	1	852	94.5	7.23	1.73	1	1
High	Master Protein	Q99JX4	Eukaryotic translation initiation factor 3 subunit M OS=Mus musculus OX=10090 GN=Eif3m PE=1 SV=1	0.001	FALSE	3.176	5	1	1	1	374	42.5	5.74	0	1	1
High	Master Protein	A0A0G2JDE3	Adhesion G protein-coupled receptor L2 OS=Mus musculus OX=10090 GN=Adgrl2 PE=1 SV=1	0.001	FALSE	3.167	1	1	1	1	1403	157	6.54	0	1	1
High	Master Protein	P84099	60S ribosomal protein L19 OS=Mus musculus OX=10090 GN=Rpl19 PE=1 SV=1	0	FALSE	3.165	9	1	1	1	196	23.5	11.47	0	1	1
High	Master Protein	G3UWR2	GRB10-interacting GYF protein 2 OS=Mus musculus OX=10090 GN=Gigyf2 PE=1 SV=1	0	FALSE	3.164	1	1	1	1	1122	129.6	5.43	1.73	1	1
High	Master Protein	P42703	Leukemia inhibitory factor receptor OS=Mus musculus OX=10090 GN=Lifr PE=1 SV=1	0	FALSE	3.163	2	2	2	2	1092	122.5	6.04	0	2	1
High	Master Protein	A0A1B0GRH1	60S ribosomal protein L13a OS=Mus musculus OX=10090 GN=Rpl13a PE=1 SV=1	0	FALSE	3.15	9	1	1	1	128	14.3	10.55	0	1	1
High	Master Protein	P47915	60S ribosomal protein L29 OS=Mus musculus OX=10090 GN=Rpl29 PE=1 SV=2	0	FALSE	3.143	7	1	1	1	160	17.6	11.84	2.11	1	1
High	Master Protein	P00405	Cytochrome c oxidase subunit 2 OS=Mus musculus OX=10090 GN=Mtco2 PE=1 SV=1	0	FALSE	3.143	4	1	1	1	227	26	4.73	2.06	1	1
High	Master Protein	F8WJ05	Inter-alpha-trypsin inhibitor heavy chain H1 OS=Mus musculus OX=10090 GN=Itih1 PE=1 SV=1	0	FALSE	3.125	1	1	1	1	911	101.6	6.96	0	1	1
High	Master Protein	Q9WUH7	Semaphorin-4G OS=Mus musculus OX=10090 GN=Sema4g PE=1 SV=1	0	FALSE	3.103	3	2	2	2	837	92.3	7.94	0	2	1
High	Master Protein	D3Z5H4	Proline dehydrogenase (Fragment) OS=Mus musculus OX=10090 GN=Prodh2 PE=1 SV=1	0	FALSE	3.089	8	2	2	2	246	27	8.5	0	2	1
High	Master Protein	A2RSQ0	DENN domain-containing protein 5B OS=Mus musculus OX=10090 GN=Dennd5b PE=1 SV=2	0	FALSE	3.085	1	1	1	1	1274	144.5	6.68	1.63	1	1
High	Master Protein	D3YWN0	UDP-glucuronosyltransferase (Fragment) OS=Mus musculus OX=10090 GN=Ugt2b36 PE=1 SV=1	0	FALSE	3.077	9	2	2	1	249	28.1	8.16	0	2	1
High	Master Protein	Q00897	Alpha-1-antitrypsin 1-4 OS=Mus musculus OX=10090 GN=Serpina1d PE=1 SV=1	0	FALSE	3.049	2	1	1	1	413	46	5.44	0	1	1
High	Master Protein	Q8R1S9	Sodium-coupled neutral amino acid transporter 4 OS=Mus musculus OX=10090 GN=Slc38a4 PE=1 SV=1	0	FALSE	3.038	3	2	2	2	547	60.4	6.47	0	2	1
High	Master Protein	P01791	Ig heavy chain V region HPCM6 OS=Mus musculus OX=10090 PE=1 SV=1	0	FALSE	3.018	13	1	1	1	123	13.9	6.06	0	1	1
High	Master Protein	Q99JY9	Actin-related protein 3 OS=Mus musculus OX=10090 GN=Actr3 PE=1 SV=3	0.002	FALSE	2.998	2	1	1	1	418	47.3	5.88	1.74	1	1
High	Master Protein	A0A286YCD4	Regulator of microtubule dynamics protein 2 (Fragment) OS=Mus musculus OX=10090 GN=Rmdn2 PE=1 SV=1	0.002	FALSE	2.993	23	1	1	1	57	6.5	9.32	0	1	1
High	Master Protein	Q60668	Heterogeneous nuclear ribonucleoprotein D0 OS=Mus musculus OX=10090 GN=Hnrnpd PE=1 SV=2	0.002	FALSE	2.988	4	1	1	1	355	38.3	7.81	0	1	1
High	Master Protein	P46935	E3 ubiquitin-protein ligase NEDD4 OS=Mus musculus OX=10090 GN=Nedd4 PE=1 SV=3	0.002	FALSE	2.975	1	1	2	1	887	102.6	5.26	0	1	1
High	Master Protein	E9PVP0	START domain-containing protein 10 OS=Mus musculus OX=10090 GN=Stard10 PE=1 SV=1	0.002	FALSE	2.97	4	1	1	1	364	40.1	8.95	0	1	1
High	Master Protein	Q8VI47	Canalicular multispecific organic anion transporter 1 OS=Mus musculus OX=10090 GN=Abcc2 PE=1 SV=2	0.002	FALSE	2.964	1	1	1	1	1543	173.6	8.65	0	1	1
High	Master Protein	Q78IK2	ATP synthase membrane subunit DAPIT, mitochondrial OS=Mus musculus OX=10090 GN=Atp5md PE=1 SV=1	0.002	FALSE	2.955	28	1	1	1	58	6.4	9.83	0	1	1
High	Master Protein	P97494	Glutamate--cysteine ligase catalytic subunit OS=Mus musculus OX=10090 GN=Gclc PE=1 SV=4	0.002	FALSE	2.918	2	1	1	1	637	72.5	5.9	0	1	1
High	Master Protein	A0A1L1SUI3	Solute carrier family 37 (glucose-6-phosphate transporter), member 4 OS=Mus musculus OX=10090 GN=Slc37a4 PE=1 SV=1	0.002	FALSE	2.912	2	1	2	1	450	48.4	8.32	2.07	1	1
High	Master Protein	P12382	ATP-dependent 6-phosphofructokinase, liver type OS=Mus musculus OX=10090 GN=Pfkl PE=1 SV=4	0.002	FALSE	2.905	3	2	2	2	780	85.3	7.17	0	2	1
High	Master Protein	G3UX35	Transcription activator BRG1 (Fragment) OS=Mus musculus OX=10090 GN=Smarca4 PE=1 SV=1	0.002	FALSE	2.903	1	1	1	1	1267	143.5	8.56	0	1	1
High	Master Protein	B2RXC1	Trafficking protein particle complex subunit 11 OS=Mus musculus OX=10090 GN=Trappc11 PE=1 SV=1	0.002	FALSE	2.902	1	1	1	1	1133	128.3	7.58	0	1	1
High	Master Protein	E0CZ90	Proteasome activator complex subunit 2 (Fragment) OS=Mus musculus OX=10090 GN=Psme2 PE=1 SV=1	0.002	FALSE	2.891	8	1	1	1	165	18.7	4.88	0	1	1
High	Master Protein	A0A2R8W6U6	Poly(rC)-binding protein 2 (Fragment) OS=Mus musculus OX=10090 GN=Pcbp2 PE=1 SV=1	0.002	FALSE	2.886	5	1	1	1	265	27.8	7.36	0	1	1
High	Master Protein	Q61191	Host cell factor 1 OS=Mus musculus OX=10090 GN=Hcfc1 PE=1 SV=2	0.002	FALSE	2.879	1	1	1	1	2045	210.3	7.18	1.63	1	1
High	Master Protein	Q9ERK4	Exportin-2 OS=Mus musculus OX=10090 GN=Cse1l PE=1 SV=1	0.002	FALSE	2.867	2	2	2	2	971	110.4	5.77	0	2	1
High	Master Protein	Q9D0I9	Arginine--tRNA ligase, cytoplasmic OS=Mus musculus OX=10090 GN=Rars PE=1 SV=2	0.002	FALSE	2.861	2	1	1	1	660	75.6	7.55	0	1	1
High	Master Protein	Q99LC3	NADH dehydrogenase [ubiquinone] 1 alpha subcomplex subunit 10, mitochondrial OS=Mus musculus OX=10090 GN=Ndufa10 PE=1 SV=1	0.002	FALSE	2.861	7	1	1	1	355	40.6	7.78	0	1	1
High	Master Protein	Q8K411	Presequence protease, mitochondrial OS=Mus musculus OX=10090 GN=Pitrm1 PE=1 SV=1	0.002	FALSE	2.85	2	1	1	1	1036	117.3	7.2	0	1	1
High	Master Protein	A2BH06	60S ribosomal protein L11 (Fragment) OS=Mus musculus OX=10090 GN=Rpl11 PE=1 SV=1	0.002	FALSE	2.844	8	1	1	1	172	19.7	9.74	0	1	1
High	Master Protein	E9Q3Y4	Lipopolysaccharide-responsive and beige-like anchor protein OS=Mus musculus OX=10090 GN=Lrba PE=1 SV=1	0.002	FALSE	2.839	0	1	1	1	2854	316.6	5.54	0	1	1
High	Master Protein	Q62266	Cornifin-A OS=Mus musculus OX=10090 GN=Sprr1a PE=1 SV=1	0.002	FALSE	2.837	17	1	1	1	144	15.8	7.85	1.69	1	1
High	Master Protein	Q8VHE0	Translocation protein SEC63 homolog OS=Mus musculus OX=10090 GN=Sec63 PE=1 SV=4	0.002	FALSE	2.826	2	1	1	1	760	87.8	5.38	0	1	1
High	Master Protein	Q8K0C4	Lanosterol 14-alpha demethylase OS=Mus musculus OX=10090 GN=Cyp51a1 PE=1 SV=1	0.002	FALSE	2.811	3	1	1	1	503	56.7	8.41	0	1	1
High	Master Protein	Q7TT50	Serine/threonine-protein kinase MRCK beta OS=Mus musculus OX=10090 GN=Cdc42bpb PE=1 SV=2	0.002	FALSE	2.804	1	1	1	1	1713	194.6	6.46	0	1	1
High	Master Protein	Q8CHG3	GRIP and coiled-coil domain-containing protein 2 OS=Mus musculus OX=10090 GN=Gcc2 PE=1 SV=2	0.002	FALSE	2.792	1	1	1	1	1679	194.3	5.12	0	1	1
High	Master Protein	Q8CIB5	Fermitin family homolog 2 OS=Mus musculus OX=10090 GN=Fermt2 PE=1 SV=1	0.002	FALSE	2.78	3	1	1	1	680	77.8	6.7	0	1	1
High	Master Protein	Q3UZZ6	Sulfotransferase 1 family member D1 OS=Mus musculus OX=10090 GN=Sult1d1 PE=1 SV=1	0.002	FALSE	2.779	3	1	1	1	295	35.1	5.76	1.81	1	1
High	Master Protein	Q64737	Trifunctional purine biosynthetic protein adenosine-3 OS=Mus musculus OX=10090 GN=Gart PE=1 SV=3	0.003	FALSE	2.763	1	1	1	1	1010	107.4	6.68	0	1	1
High	Master Protein	Q8R0N6	Hydroxyacid-oxoacid transhydrogenase, mitochondrial OS=Mus musculus OX=10090 GN=Adhfe1 PE=1 SV=2	0.003	FALSE	2.729	3	1	1	1	465	49.9	7.58	1.91	1	1
High	Master Protein	E9Q5L3	Short/branched chain-specific acyl-CoA dehydrogenase, mitochondrial OS=Mus musculus OX=10090 GN=Acadsb PE=1 SV=1	0.003	FALSE	2.725	2	1	2	1	465	51.8	8.32	1.62	1	1
High	Master Protein	P62889	60S ribosomal protein L30 OS=Mus musculus OX=10090 GN=Rpl30 PE=1 SV=2	0.003	FALSE	2.723	10	1	1	1	115	12.8	9.63	0	1	1
High	Master Protein	E9PXG1	Transporter OS=Mus musculus OX=10090 GN=Slc6a12 PE=1 SV=1	0.003	FALSE	2.709	2	1	1	1	557	63	6.11	0	1	1
High	Master Protein	H3BJ51	All-trans-retinol 13,14-reductase OS=Mus musculus OX=10090 GN=Retsat PE=1 SV=1	0.003	FALSE	2.68	2	1	1	1	548	61.1	9.07	0	1	1
High	Master Protein	Q9DCC5	Cbx3 protein OS=Mus musculus OX=10090 GN=Cbx3 PE=1 SV=1	0.003	FALSE	2.659	16	1	1	1	183	20.8	5.33	0	1	1
High	Master Protein	Q91YP0	L-2-hydroxyglutarate dehydrogenase, mitochondrial OS=Mus musculus OX=10090 GN=L2hgdh PE=1 SV=1	0.003	FALSE	2.645	3	1	1	1	464	50.9	8.29	0	1	1
High	Master Protein	A2AAW9	Eukaryotic translation initiation factor 2 subunit 3, X-linked OS=Mus musculus OX=10090 GN=Eif2s3x PE=1 SV=1	0.003	FALSE	2.636	3	1	1	1	344	37.2	7.24	0	1	1
High	Master Protein	Q8R0F9	SEC14-like protein 4 OS=Mus musculus OX=10090 GN=Sec14l4 PE=1 SV=1	0.003	FALSE	2.635	2	1	1	1	403	46	7.12	0	1	1
High	Master Protein	Q99K94	Signal transducer and activator of transcription OS=Mus musculus OX=10090 GN=Stat1 PE=1 SV=1	0.003	FALSE	2.625	2	1	1	1	712	83.1	6.02	0	1	1
High	Master Protein	Q9DCT2	NADH dehydrogenase [ubiquinone] iron-sulfur protein 3, mitochondrial OS=Mus musculus OX=10090 GN=Ndufs3 PE=1 SV=2	0.003	FALSE	2.621	5	1	1	1	263	30.1	7.17	0	1	1
High	Master Protein	F8WJ93	Echinoderm microtubule-associated protein-like 4 OS=Mus musculus OX=10090 GN=Eml4 PE=1 SV=1	0.003	FALSE	2.605	1	1	1	1	988	109.9	6.49	0	1	1
High	Master Protein	Q9R1J0	Sterol-4-alpha-carboxylate 3-dehydrogenase, decarboxylating OS=Mus musculus OX=10090 GN=Nsdhl PE=1 SV=1	0.003	FALSE	2.604	4	1	1	1	362	40.7	7.85	0	1	1
High	Master Protein	D6RGM7	Katanin p60 ATPase-containing subunit A-like 2 OS=Mus musculus OX=10090 GN=Katnal2 PE=1 SV=1	0.003	FALSE	2.603	3	1	2	1	372	42	8.91	0	1	1
High	Master Protein	Q9Z0W3	Nuclear pore complex protein Nup160 OS=Mus musculus OX=10090 GN=Nup160 PE=1 SV=2	0.003	FALSE	2.602	1	1	1	1	1402	158.1	5.52	1.67	1	1
High	Master Protein	Q9JLI8	Squamous cell carcinoma antigen recognized by T-cells 3 OS=Mus musculus OX=10090 GN=Sart3 PE=1 SV=1	0.003	FALSE	2.599	1	1	1	1	962	109.6	5.24	0	1	1
High	Master Protein	E9PYU4	Chromodomain-helicase-DNA-binding protein 5 OS=Mus musculus OX=10090 GN=Chd5 PE=1 SV=1	0.003	FALSE	2.596	1	1	1	1	1915	218.8	5.97	0	1	1
High	Master Protein	Q8BVQ9	26S proteasome regulatory subunit 7 OS=Mus musculus OX=10090 GN=Psmc2 PE=1 SV=1	0.003	FALSE	2.593	3	1	1	1	475	52.8	6.28	0	1	1
High	Master Protein	Q07079	Insulin-like growth factor-binding protein 5 OS=Mus musculus OX=10090 GN=Igfbp5 PE=1 SV=1	0.003	FALSE	2.592	6	1	1	1	271	30.4	8.12	0	1	1
High	Master Protein	P03899	NADH-ubiquinone oxidoreductase chain 3 OS=Mus musculus OX=10090 GN=Mtnd3 PE=1 SV=3	0.003	FALSE	2.591	13	1	1	1	115	13.2	4.64	0	1	1
High	Master Protein	Q5YD48	APOBEC1 complementation factor OS=Mus musculus OX=10090 GN=A1cf PE=1 SV=2	0.003	FALSE	2.589	2	1	1	1	595	65.6	8.59	0	1	1
High	Master Protein	A0A140LJJ5	A-kinase anchor protein 13 OS=Mus musculus OX=10090 GN=Akap13 PE=1 SV=1	0.003	FALSE	2.575	1	1	1	1	2794	305.8	5.35	0	1	1
High	Master Protein	P20108	Thioredoxin-dependent peroxide reductase, mitochondrial OS=Mus musculus OX=10090 GN=Prdx3 PE=1 SV=1	0.003	FALSE	2.573	5	1	1	1	257	28.1	7.58	1.88	1	1
High	Master Protein	D6RHN4	Peroxisomal trans-2-enoyl-CoA reductase OS=Mus musculus OX=10090 GN=Pecr PE=1 SV=1	0.003	FALSE	2.566	17	1	1	1	90	9.4	8.53	0	1	1
High	Master Protein	P00158	Cytochrome b OS=Mus musculus OX=10090 GN=Mt-Cyb PE=1 SV=1	0.003	FALSE	2.565	2	1	1	1	381	43.2	7.97	1.87	1	1
High	Master Protein	F8VPU2	FERM, ARHGEF and pleckstrin domain-containing protein 1 OS=Mus musculus OX=10090 GN=Farp1 PE=1 SV=1	0.004	FALSE	2.552	1	1	1	1	1048	118.8	7.88	0	1	1
High	Master Protein	Q9CQM8	60S ribosomal protein L21 OS=Mus musculus OX=10090 GN=Rpl21 PE=1 SV=1	0.004	FALSE	2.543	9	1	1	1	160	18.6	10.49	0	1	1
High	Master Protein	A0A087WNV6	5'-3' exoribonuclease 1 OS=Mus musculus OX=10090 GN=Xrn1 PE=1 SV=1	0.004	FALSE	2.525	1	1	1	1	969	112.4	6.19	0	1	1
High	Master Protein	Q62267	Cornifin-B OS=Mus musculus OX=10090 GN=Sprr1b PE=2 SV=1	0.004	FALSE	2.518	5	1	1	1	153	16.6	7.71	0	1	1
High	Master Protein	Q8CHQ9	N-acetyltransferase family 8 member 2 OS=Mus musculus OX=10090 GN=Nat8f2 PE=1 SV=1	0.004	FALSE	2.514	4	1	2	1	238	26.4	9.58	0	1	1
High	Master Protein	Q9CQN6	Transmembrane protein 14C OS=Mus musculus OX=10090 GN=Tmem14c PE=1 SV=1	0.004	FALSE	2.509	10	1	2	1	114	11.6	9.7	0	1	1
High	Master Protein	Q8JZQ9	Eukaryotic translation initiation factor 3 subunit B OS=Mus musculus OX=10090 GN=Eif3b PE=1 SV=1	0.004	FALSE	2.509	3	1	1	1	803	91.3	5.02	0	1	1
High	Master Protein	A0A494B9S3	Cytosolic non-specific dipeptidase (Fragment) OS=Mus musculus OX=10090 GN=Cndp2 PE=1 SV=1	0.005	FALSE	2.497	10	1	1	1	122	13.6	5.01	0	1	1
High	Master Protein	G3X956	SPT16, facilitates chromatin-remodeling subunit OS=Mus musculus OX=10090 GN=Supt16 PE=1 SV=1	0.005	FALSE	2.496	1	1	1	1	1047	119.8	5.66	0	1	1
High	Master Protein	D3Z0M9	DEAD (Asp-Glu-Ala-Asp) box polypeptide 23 OS=Mus musculus OX=10090 GN=Ddx23 PE=1 SV=1	0.005	FALSE	2.49	1	1	1	1	819	95.4	9.58	0	1	1
High	Master Protein	Q9JIM1	Equilibrative nucleoside transporter 1 OS=Mus musculus OX=10090 GN=Slc29a1 PE=1 SV=3	0.005	FALSE	2.488	3	1	1	1	460	50.2	8.31	0	1	1
High	Master Protein	A2AC16	L-xylulose reductase OS=Mus musculus OX=10090 GN=Dcxr PE=1 SV=1	0.005	FALSE	2.484	5	1	1	1	236	25	6.55	0	1	1
High	Master Protein	Q07456	Protein AMBP OS=Mus musculus OX=10090 GN=Ambp PE=1 SV=2	0.005	FALSE	2.483	3	1	1	1	349	39	6.32	1.73	1	1
High	Master Protein	Q8CG76	Aflatoxin B1 aldehyde reductase member 2 OS=Mus musculus OX=10090 GN=Akr7a2 PE=1 SV=3	0.005	FALSE	2.47	3	1	1	1	367	40.6	8.12	0	1	1
High	Master Protein	A0A0R3P9C8	NADH dehydrogenase [ubiquinone] 1 alpha subcomplex subunit 9, mitochondrial OS=Mus musculus OX=10090 GN=Ndufa9 PE=1 SV=1	0.005	FALSE	2.469	3	1	1	1	373	42.1	9.09	0	1	1
High	Master Protein	Q99LP6	GrpE protein homolog 1, mitochondrial OS=Mus musculus OX=10090 GN=Grpel1 PE=1 SV=1	0.007	FALSE	2.457	5	1	1	1	217	24.3	8.38	0	1	1
High	Master Protein	Q3TZ89	Protein transport protein Sec31B OS=Mus musculus OX=10090 GN=Sec31b PE=1 SV=2	0.007	FALSE	2.455	1	1	1	1	1158	125.6	7.77	0	1	1
High	Master Protein	Q64516	Glycerol kinase OS=Mus musculus OX=10090 GN=Gk PE=1 SV=2	0.007	FALSE	2.443	2	1	1	1	559	61.2	5.87	0	1	1
High	Master Protein	Q9WUR2	Enoyl-CoA delta isomerase 2, mitochondrial OS=Mus musculus OX=10090 GN=Eci2 PE=1 SV=2	0.007	FALSE	2.435	4	1	1	1	391	43.2	8.92	0	1	1
High	Master Protein	O54734	Dolichyl-diphosphooligosaccharide--protein glycosyltransferase 48 kDa subunit OS=Mus musculus OX=10090 GN=Ddost PE=1 SV=2	0.007	FALSE	2.418	2	1	1	1	441	49	5.83	0	1	1
High	Master Protein	Q9QUI0	Transforming protein RhoA OS=Mus musculus OX=10090 GN=Rhoa PE=1 SV=1	0.008	FALSE	2.412	6	1	1	1	193	21.8	6.1	0	1	1
High	Master Protein	Q64521	Glycerol-3-phosphate dehydrogenase, mitochondrial OS=Mus musculus OX=10090 GN=Gpd2 PE=1 SV=2	0.008	FALSE	2.409	1	1	1	1	727	80.9	6.61	0	1	1
High	Master Protein	Q9EQK5	Major vault protein OS=Mus musculus OX=10090 GN=Mvp PE=1 SV=4	0.008	FALSE	2.368	1	1	1	1	861	95.9	5.59	0	1	1
High	Master Protein	Q9DBK0	Acetyl-coenzyme A thioesterase OS=Mus musculus OX=10090 GN=Acot12 PE=1 SV=1	0.008	FALSE	2.366	1	1	1	1	556	61.7	7.18	0	1	1
High	Master Protein	D3YU39	Cholinephosphotransferase 1 OS=Mus musculus OX=10090 GN=Chpt1 PE=1 SV=1	0.008	FALSE	2.361	3	1	1	1	406	45.4	7.08	0	1	1
High	Master Protein	F6TLV3	Fibronectin type-III domain-containing protein 3A (Fragment) OS=Mus musculus OX=10090 GN=Fndc3a PE=1 SV=1	0.008	FALSE	2.353	1	1	1	1	1154	127.2	7.15	1.94	1	1
High	Master Protein	Q8BPW9	Aspartyl aminopeptidase OS=Mus musculus OX=10090 GN=Dnpep PE=1 SV=1	0.008	FALSE	2.339	2	1	1	1	470	51.6	7.42	0	1	1
High	Master Protein	Q9WTP7	GTP:AMP phosphotransferase AK3, mitochondrial OS=Mus musculus OX=10090 GN=Ak3 PE=1 SV=3	0.008	FALSE	2.335	6	1	1	1	227	25.4	8.84	0	1	1
High	Master Protein	Q8BLN5	Lanosterol synthase OS=Mus musculus OX=10090 GN=Lss PE=1 SV=2	0.008	FALSE	2.327	2	1	1	1	733	83.1	6.4	0	1	1
High	Master Protein	A0A0J9YUA3	Huntingtin-interacting protein 1 (Fragment) OS=Mus musculus OX=10090 GN=Hip1 PE=1 SV=1	0.008	FALSE	2.326	1	1	1	1	618	68.1	5	1.8	1	1
High	Master Protein	Q1EG27	Myosin-IIIb OS=Mus musculus OX=10090 GN=Myo3b PE=1 SV=2	0.008	FALSE	2.326	1	1	1	1	1305	148	7.55	0	1	1
High	Master Protein	Q80SW1	S-adenosylhomocysteine hydrolase-like protein 1 OS=Mus musculus OX=10090 GN=Ahcyl1 PE=1 SV=1	0.008	FALSE	2.314	2	1	3	1	530	58.9	6.89	1.69	1	1
High	Master Protein	A0A2I3BRQ3	Inter-alpha-trypsin inhibitor heavy chain H3 OS=Mus musculus OX=10090 GN=Itih3 PE=1 SV=1	0.008	FALSE	2.305	2	1	1	1	699	78	6.84	0	1	1
High	Master Protein	Q91VT4	Carbonyl reductase family member 4 OS=Mus musculus OX=10090 GN=Cbr4 PE=1 SV=2	0.008	FALSE	2.296	4	1	1	1	236	25.4	9.69	0	1	1
High	Master Protein	Q9ES97	Reticulon-3 OS=Mus musculus OX=10090 GN=Rtn3 PE=1 SV=2	0.008	FALSE	2.293	1	1	2	1	964	103.8	4.92	0	1	1
High	Master Protein	Q61171	Peroxiredoxin-2 OS=Mus musculus OX=10090 GN=Prdx2 PE=1 SV=3	0.008	FALSE	2.288	6	1	1	1	198	21.8	5.41	0	1	1
High	Master Protein	A2AT37	Regulator of nonsense transcripts 2 OS=Mus musculus OX=10090 GN=Upf2 PE=1 SV=1	0.008	FALSE	2.272	1	1	1	1	1269	147.5	5.64	0	1	1
High	Master Protein	D9J301	ENH isoform 1d OS=Mus musculus OX=10090 GN=Pdlim5 PE=1 SV=1	0.008	FALSE	2.259	2	1	1	1	574	61.8	7.91	0	1	1
High	Master Protein	D3YTZ8	Ras-related protein Rab-15 OS=Mus musculus OX=10090 GN=Rab15 PE=1 SV=1	0.008	FALSE	2.251	7	1	1	1	166	19.2	5.3	0	1	1
High	Master Protein	Q9CR62	Mitochondrial 2-oxoglutarate/malate carrier protein OS=Mus musculus OX=10090 GN=Slc25a11 PE=1 SV=3	0.008	FALSE	2.247	5	1	1	1	314	34.1	9.94	0	1	1
High	Master Protein	A0A0G2JF23	Malate dehydrogenase (Fragment) OS=Mus musculus OX=10090 GN=Mdh2 PE=1 SV=1	0.008	FALSE	2.241	7	1	1	1	199	21	8.68	0	1	1
High	Master Protein	Q6ZQ89	E3 ubiquitin-protein ligase MARCH6 OS=Mus musculus OX=10090 GN=March6 PE=2 SV=2	0.007	FALSE	2.239	1	1	1	1	909	102.2	6.3	0	1	1
High	Master Protein	Q8K2V6	Importin-11 OS=Mus musculus OX=10090 GN=Ipo11 PE=1 SV=1	0.007	FALSE	2.239	1	1	1	1	975	112.3	5.26	2.31	1	1
High	Master Protein	Q8BGC4	Prostaglandin reductase-3 OS=Mus musculus OX=10090 GN=Zadh2 PE=1 SV=1	0.007	FALSE	2.222	4	1	1	1	377	40.5	7.42	0	1	1
High	Master Protein	D3YTT4	Isobutyryl-CoA dehydrogenase, mitochondrial OS=Mus musculus OX=10090 GN=Acad8 PE=1 SV=1	0.007	FALSE	2.219	2	1	1	1	413	45	8.02	0	1	1
High	Master Protein	P05201	Aspartate aminotransferase, cytoplasmic OS=Mus musculus OX=10090 GN=Got1 PE=1 SV=3	0.008	FALSE	2.213	3	1	1	1	413	46.2	7.14	0	1	1
High	Master Protein	P17047	Lysosome-associated membrane glycoprotein 2 OS=Mus musculus OX=10090 GN=Lamp2 PE=1 SV=2	0.008	FALSE	2.208	2	1	1	1	415	45.7	7.39	0	1	1
High	Master Protein	Q9DCM2	Glutathione S-transferase kappa 1 OS=Mus musculus OX=10090 GN=Gstk1 PE=1 SV=3	0.008	FALSE	2.206	5	1	1	1	226	25.7	8.88	0	1	1
High	Master Protein	Q80UJ7	Rab3 GTPase-activating protein catalytic subunit OS=Mus musculus OX=10090 GN=Rab3gap1 PE=1 SV=4	0.008	FALSE	2.205	2	1	1	1	981	110.1	5.73	0	1	1
High	Master Protein	A0A0A6YWN9	Ubiquitin carboxyl-terminal hydrolase (Fragment) OS=Mus musculus OX=10090 GN=Usp19 PE=1 SV=1	0.008	FALSE	2.189	2	1	1	1	991	110.5	6.67	0	1	1
High	Master Protein	A0A087WPF8	Protein ABHD14B (Fragment) OS=Mus musculus OX=10090 GN=Abhd14b PE=1 SV=1	0.008	FALSE	2.186	6	1	1	1	174	18.4	6.79	0	1	1
High	Master Protein	A3KGB4	TBC1 domain family member 8B OS=Mus musculus OX=10090 GN=Tbc1d8b PE=1 SV=1	0.009	FALSE	2.148	1	1	1	1	1114	127.8	5.49	0	1	1
High	Master Protein	Q9Z1G4	V-type proton ATPase 116 kDa subunit a isoform 1 OS=Mus musculus OX=10090 GN=Atp6v0a1 PE=1 SV=3	0.009	FALSE	2.148	1	1	1	1	839	96.4	6.76	0	1	1
High	Master Protein	E9QMW9	Polypyrimidine tract-binding protein 1 OS=Mus musculus OX=10090 GN=Ptbp1 PE=1 SV=1	0.009	FALSE	2.146	6	1	1	1	353	37.1	8.13	0	1	1
High	Master Protein	H3BJG4	Thyroid hormone receptor interactor 11 (Fragment) OS=Mus musculus OX=10090 GN=Trip11 PE=1 SV=1	0.009	FALSE	2.142	1	1	1	1	1691	194.5	5.24	0	1	1
High	Master Protein	G5E8K5	Ankyrin-3 OS=Mus musculus OX=10090 GN=Ank3 PE=1 SV=1	0.009	FALSE	2.134	1	1	1	1	1961	213.9	6.7	0	1	1
High	Master Protein	O88587	Catechol O-methyltransferase OS=Mus musculus OX=10090 GN=Comt PE=1 SV=2	0.01	FALSE	2.131	6	1	1	1	265	29.5	5.83	0	1	1
High	Master Protein	B1AR34	Asialoglycoprotein receptor 1 OS=Mus musculus OX=10090 GN=Asgr1 PE=1 SV=1	0.01	FALSE	2.119	3	1	1	1	255	29.4	6.02	0	1	1
High	Master Protein	P62267	40S ribosomal protein S23 OS=Mus musculus OX=10090 GN=Rps23 PE=1 SV=3	0.01	FALSE	2.107	8	1	1	1	143	15.8	10.49	0	1	1
High	Master Protein	A0A2R8VHP2	Nicotinate phosphoribosyltransferase OS=Mus musculus OX=10090 GN=Naprt PE=1 SV=1	0.01	FALSE	2.091	3	1	1	1	344	37	6.24	0	1	1
High	Master Protein	Q6P5B0	RRP12-like protein OS=Mus musculus OX=10090 GN=Rrp12 PE=1 SV=1	0.01	FALSE	2.083	1	1	1	1	1295	143	8.91	0	1	1
High	Master Protein	A0A0N4SUU0	Pleckstrin homology domain-containing, family A member 5 (Fragment) OS=Mus musculus OX=10090 GN=Plekha5 PE=1 SV=1	0.01	FALSE	2.062	1	1	1	1	956	108.5	8.84	0	1	1
High	Master Protein	Q99L43	Phosphatidate cytidylyltransferase 2 OS=Mus musculus OX=10090 GN=Cds2 PE=1 SV=1	0.01	FALSE	2.057	2	1	1	1	444	51.3	7.05	0	1	1
High	Master Protein	O89017	Legumain OS=Mus musculus OX=10090 GN=Lgmn PE=1 SV=1	0.01	FALSE	2.048	4	1	1	1	435	49.3	6.39	0	1	1
High	Master Protein	Q8CBB7	AP-1 complex subunit gamma OS=Mus musculus OX=10090 GN=Ap1g1 PE=1 SV=1	0.01	FALSE	2.043	1	1	1	1	825	91.7	6.8	1.65	1	1
High	Master Protein	Q99P72	Reticulon-4 OS=Mus musculus OX=10090 GN=Rtn4 PE=1 SV=2	0.01	FALSE	2.035	1	1	1	1	1162	126.5	4.54	0	1	1
High	Master Protein	F8WJK8	Hsc70-interacting protein OS=Mus musculus OX=10090 GN=St13 PE=1 SV=1	0.01	FALSE	2.027	4	1	1	1	362	40.5	5.3	0	1	1
High	Master Protein	Q9DCL9	Multifunctional protein ADE2 OS=Mus musculus OX=10090 GN=Paics PE=1 SV=4	0.01	FALSE	2.023	3	1	1	1	425	47	7.23	0	1	1
High	Master Protein	D6RFB8	DNA polymerase OS=Mus musculus OX=10090 GN=Pold1 PE=1 SV=1	0.01	FALSE	2.012	1	1	1	1	981	108.8	7.25	0	1	1
High	Master Protein	Q9JHI5	Isovaleryl-CoA dehydrogenase, mitochondrial OS=Mus musculus OX=10090 GN=Ivd PE=1 SV=1	0.01	FALSE	1.98	2	1	1	1	424	46.3	8.29	0	1	1
High	Master Protein	Q9CPN9	RIKEN cDNA 2210010C04 gene OS=Mus musculus OX=10090 GN=2210010C04Rik PE=1 SV=1	0.01	FALSE	1.974	5	1	1	1	247	26.4	7.93	0	1	1
High	Master Protein	Q8BMA6	Signal recognition particle subunit SRP68 OS=Mus musculus OX=10090 GN=Srp68 PE=1 SV=2	0.01	FALSE	1.973	1	1	1	1	625	70.5	8.57	0	1	1
High	Master Protein	Q9Z1N5	Spliceosome RNA helicase Ddx39b OS=Mus musculus OX=10090 GN=Ddx39b PE=1 SV=1	0.01	FALSE	1.971	2	1	1	1	428	49	5.67	0	1	1
High	Master Protein	P49182	Heparin cofactor 2 OS=Mus musculus OX=10090 GN=Serpind1 PE=1 SV=1	0.01	FALSE	1.963	1	1	1	1	478	54.5	7.34	1.65	1	1
High	Master Protein	Q9D5W8	Testis-expressed protein 47 OS=Mus musculus OX=10090 GN=Tex47 PE=2 SV=1	0.01	FALSE	1.956	4	1	1	1	253	29.4	7.77	0	1	1
High	Master Protein	Q8VBW8	Tetratricopeptide repeat protein 36 OS=Mus musculus OX=10090 GN=Ttc36 PE=1 SV=1	0.01	FALSE	1.951	6	1	1	1	186	20.1	5.29	0	1	1
Medium	Master Protein	Q3V1B8	Galactose-3-O-sulfotransferase 4 OS=Mus musculus OX=10090 GN=Gal3st4 PE=1 SV=1	0.011	FALSE	1.947	3	1	1	1	480	53.9	10.05	0	1	1
Medium	Master Protein	Q6NV83	U2 snRNP-associated SURP motif-containing protein OS=Mus musculus OX=10090 GN=U2surp PE=1 SV=3	0.011	FALSE	1.946	1	1	1	1	1029	118.2	8.47	0	1	1
Medium	Master Protein	Q9DBL7	Bifunctional coenzyme A synthase OS=Mus musculus OX=10090 GN=Coasy PE=1 SV=2	0.011	FALSE	1.945	2	1	1	1	563	62	7.11	0	1	1
Medium	Master Protein	Q9D333	Rho GTPase-activating protein 42 OS=Mus musculus OX=10090 GN=Arhgap42 PE=1 SV=1	0.01	FALSE	1.945	6	1	3	1	139	16	4.75	0	1	1
Medium	Master Protein	D3Z7X0	Acyl-Coenzyme A dehydrogenase family, member 12 OS=Mus musculus OX=10090 GN=Acad12 PE=1 SV=1	0.01	FALSE	1.937	2	1	1	1	555	61.4	9.36	0	1	1
Medium	Master Protein	V9GX00	Interleukin-6 receptor subunit beta OS=Mus musculus OX=10090 GN=Il6st PE=1 SV=1	0.01	FALSE	1.934	2	1	1	1	856	95.3	5.55	0	1	1
Medium	Master Protein	P31649	Sodium- and chloride-dependent GABA transporter 2 OS=Mus musculus OX=10090 GN=Slc6a13 PE=1 SV=1	0.01	FALSE	1.932	1	1	1	1	602	68.2	6.25	0	1	1
Medium	Master Protein	Q8CI75	DIS3-like exonuclease 2 OS=Mus musculus OX=10090 GN=Dis3l2 PE=1 SV=1	0.01	FALSE	1.928	1	1	1	1	870	97.7	5.9	0	1	1
Medium	Master Protein	A0A0A6YY34	Glutathione peroxidase OS=Mus musculus OX=10090 GN=Gpx1 PE=1 SV=1	0.01	FALSE	1.921	8	1	1	1	144	16.3	7.25	0	1	1
Medium	Master Protein	Q8BX70	Vacuolar protein sorting-associated protein 13C OS=Mus musculus OX=10090 GN=Vps13c PE=1 SV=2	0.01	FALSE	1.919	0	1	1	1	3748	419.8	6.81	0	1	1
Medium	Master Protein	A0A0R4J0U5	ATP-binding cassette sub-family D member 2 OS=Mus musculus OX=10090 GN=Abcd2 PE=1 SV=1	0.01	FALSE	1.903	1	1	1	1	741	83.4	9.09	0	1	1
Medium	Master Protein	O35386	Phytanoyl-CoA dioxygenase, peroxisomal OS=Mus musculus OX=10090 GN=Phyh PE=1 SV=1	0.01	FALSE	1.897	3	1	1	1	338	38.6	7.53	0	1	1
Medium	Master Protein	A0A0G2JF49	ATP-dependent translocase ABCB1 (Fragment) OS=Mus musculus OX=10090 GN=Abcb1b PE=1 SV=1	0.011	FALSE	1.891	4	1	1	1	205	22.4	6.79	0	1	1
Medium	Master Protein	Q3V3R4	Integrin alpha-1 OS=Mus musculus OX=10090 GN=Itga1 PE=1 SV=2	0.011	FALSE	1.885	1	1	1	1	1179	130.7	6.2	0	1	1
Medium	Master Protein	P14211	Calreticulin OS=Mus musculus OX=10090 GN=Calr PE=1 SV=1	0.011	FALSE	1.884	2	1	1	1	416	48	4.49	0	1	1
Medium	Master Protein	E9Q8B6	Predicted gene 4788 OS=Mus musculus OX=10090 GN=Gm4788 PE=1 SV=1	0.011	FALSE	1.883	1	1	1	1	820	92.8	7.17	0	1	1
Medium	Master Protein	G3X957	Liprin-beta-2 OS=Mus musculus OX=10090 GN=Ppfibp2 PE=1 SV=1	0.011	FALSE	1.881	1	1	1	1	882	98.6	6.27	0	1	1
Medium	Master Protein	Q7TNG8	Probable D-lactate dehydrogenase, mitochondrial OS=Mus musculus OX=10090 GN=Ldhd PE=1 SV=1	0.011	FALSE	1.874	2	1	1	1	484	51.8	6.62	0	1	1
Medium	Master Protein	G3UX26	Voltage-dependent anion-selective channel protein 2 OS=Mus musculus OX=10090 GN=Vdac2 PE=1 SV=1	0.011	FALSE	1.873	4	1	1	1	283	30.4	7.58	0	1	1
Medium	Master Protein	Q3TNA1	Xylulose kinase OS=Mus musculus OX=10090 GN=Xylb PE=1 SV=1	0.011	FALSE	1.871	1	1	2	1	551	59.5	6.9	0	1	1
Medium	Master Protein	P43883	Perilipin-2 OS=Mus musculus OX=10090 GN=Plin2 PE=1 SV=2	0.011	FALSE	1.859	4	1	1	1	425	46.6	6.87	0	1	1
Medium	Master Protein	A2AEM2	Chloride channel CLIC-like protein 1 OS=Mus musculus OX=10090 GN=Clcc1 PE=1 SV=1	0.011	FALSE	1.859	2	1	1	1	544	61.2	5.77	0	1	1
Medium	Master Protein	E9PZA7	Transformation/transcription domain-associated protein OS=Mus musculus OX=10090 GN=Trrap PE=1 SV=1	0.011	FALSE	1.849	0	1	1	1	3829	433.8	8.24	0	1	1
Medium	Master Protein	Q99L04	Dehydrogenase/reductase SDR family member 1 OS=Mus musculus OX=10090 GN=Dhrs1 PE=1 SV=1	0.011	FALSE	1.848	3	1	1	1	313	34	8.35	0	1	1
Medium	Master Protein	A0A140T8T4	Ribosomal protein L9, pseudogene 6 OS=Mus musculus OX=10090 GN=Rpl9-ps6 PE=4 SV=1	0.011	FALSE	1.845	10	1	1	1	192	21.8	9.88	0	1	1
Medium	Master Protein	E0CZ22	Maestro heat-like repeat family member 1 OS=Mus musculus OX=10090 GN=Mroh1 PE=1 SV=1	0.011	FALSE	1.845	1	1	1	1	1640	181.7	6.39	0	1	1
Medium	Master Protein	Q7M739	Nuclear pore complex-associated intranuclear coiled-coil protein TPR OS=Mus musculus OX=10090 GN=Tpr PE=1 SV=1	0.011	FALSE	1.842	0	1	1	1	2357	266.8	5.01	0	1	1
Medium	Master Protein	Q8VCX1	Aldo-keto reductase family 1 member D1 OS=Mus musculus OX=10090 GN=Akr1d1 PE=1 SV=1	0.011	FALSE	1.834	3	1	1	1	325	37.3	6.9	0	1	1
Medium	Master Protein	Q64471	Glutathione S-transferase theta-1 OS=Mus musculus OX=10090 GN=Gstt1 PE=1 SV=4	0.011	FALSE	1.832	3	1	1	1	240	27.4	7.27	0	1	1
Medium	Master Protein	Q99LG0	Ubiquitin carboxyl-terminal hydrolase 16 OS=Mus musculus OX=10090 GN=Usp16 PE=1 SV=2	0.011	FALSE	1.829	2	1	1	1	825	93.4	6.18	0	1	1
Medium	Master Protein	E9QB02	Methionine--tRNA ligase, cytoplasmic OS=Mus musculus OX=10090 GN=Mars PE=1 SV=1	0.01	FALSE	1.818	3	1	1	1	910	102.3	6.92	0	1	1
Medium	Master Protein	O88738	Baculoviral IAP repeat-containing protein 6 OS=Mus musculus OX=10090 GN=Birc6 PE=1 SV=2	0.01	FALSE	1.817	0	1	1	1	4882	531.8	6.07	0	1	1
Medium	Master Protein	Q14DL3	Leucine-rich repeat and IQ domain-containing protein 3 OS=Mus musculus OX=10090 GN=Lrriq3 PE=2 SV=1	0.01	FALSE	1.813	2	1	1	1	633	75.3	9.48	0	1	1
Medium	Master Protein	E9Q616	AHNAK nucleoprotein (desmoyokin) OS=Mus musculus OX=10090 GN=Ahnak PE=1 SV=1	0.011	FALSE	1.805	0	1	1	1	5656	603.9	6.3	0	1	1
Medium	Master Protein	A0A1B0GSH8	Predicted gene 45808 (Fragment) OS=Mus musculus OX=10090 GN=Gm45808 PE=4 SV=1	0.012	FALSE	1.8	5	1	1	1	263	28.8	5.68	0	1	1
Medium	Master Protein	Q02013	Aquaporin-1 OS=Mus musculus OX=10090 GN=Aqp1 PE=1 SV=3	0.012	FALSE	1.798	3	1	1	1	269	28.8	7.43	0	1	1
Medium	Master Protein	E9QPU2	Dynein heavy chain 12, axonemal (Fragment) OS=Mus musculus OX=10090 GN=Dnah12 PE=1 SV=1	0.012	FALSE	1.798	0	1	1	1	2316	267.3	6	0	1	1
Medium	Master Protein	Q9CZW5	Mitochondrial import receptor subunit TOM70 OS=Mus musculus OX=10090 GN=Tomm70 PE=1 SV=2	0.012	FALSE	1.796	2	1	1	1	611	67.5	7.53	0	1	1
Medium	Master Protein	P97303	Transcription regulator protein BACH2 OS=Mus musculus OX=10090 GN=Bach2 PE=1 SV=3	0.012	FALSE	1.795	1	1	1	1	839	91.8	5.14	0	1	1
Medium	Master Protein	A2AQA7	RNA helicase aquarius OS=Mus musculus OX=10090 GN=Aqr PE=1 SV=1	0.013	FALSE	1.792	1	1	1	1	1400	161.8	7.17	0	1	1
Medium	Master Protein	Q9DBK7	Ubiquitin-activating enzyme E1-like OS=Mus musculus OX=10090 GN=Uba7 PE=1 SV=1	0.013	FALSE	1.786	2	1	1	1	977	108.6	5.97	0	1	1
Medium	Master Protein	Q5XPI3	E3 ubiquitin-protein ligase RNF123 OS=Mus musculus OX=10090 GN=Rnf123 PE=1 SV=1	0.013	FALSE	1.774	1	1	1	1	1314	148.6	6.7	0	1	1
Medium	Master Protein	Q9D2G2	Dihydrolipoyllysine-residue succinyltransferase component of 2-oxoglutarate dehydrogenase complex, mitochondrial OS=Mus musculus OX=10090 GN=Dlst PE=1 SV=1	0.013	FALSE	1.772	2	1	1	1	454	49	8.95	0	1	1
Medium	Master Protein	A0A494BAU1	Atlastin-3 OS=Mus musculus OX=10090 GN=Atl3 PE=1 SV=1	0.013	FALSE	1.772	9	1	1	1	232	25.7	5.24	0	1	1
Medium	Master Protein	P70245	3-beta-hydroxysteroid-Delta(8),Delta(7)-isomerase OS=Mus musculus OX=10090 GN=Ebp PE=1 SV=3	0.013	FALSE	1.772	5	1	2	1	230	26.2	7.56	0	1	1
Medium	Master Protein	A0A0G2JG10	Pre-mRNA-splicing factor ATP-dependent RNA helicase DHX15 OS=Mus musculus OX=10090 GN=Dhx15 PE=1 SV=1	0.013	FALSE	1.77	2	1	1	1	608	68.5	6.8	0	1	1
Medium	Master Protein	Q6NVF4	DNA helicase B OS=Mus musculus OX=10090 GN=Helb PE=1 SV=2	0.013	FALSE	1.767	1	1	1	1	1074	121.4	5.82	0	1	1
Medium	Master Protein	Q8VCM7	Fibrinogen gamma chain OS=Mus musculus OX=10090 GN=Fgg PE=1 SV=1	0.013	FALSE	1.76	2	1	1	1	436	49.4	5.86	0	1	1
Medium	Master Protein	Q9Z0Z4	Hephaestin OS=Mus musculus OX=10090 GN=Heph PE=1 SV=3	0.013	FALSE	1.754	1	1	1	1	1157	129.6	6.13	0	1	1
Medium	Master Protein	Q3UJB0	Splicing factor 3b, subunit 2 OS=Mus musculus OX=10090 GN=Sf3b2 PE=1 SV=1	0.013	FALSE	1.751	1	1	1	1	878	98.1	5.62	0	1	1
Medium	Master Protein	J3QML2	Canalicular multispecific organic anion transporter 2 OS=Mus musculus OX=10090 GN=Abcc3 PE=1 SV=1	0.016	FALSE	1.74	1	1	1	1	1523	169.1	7.14	0	1	1
Medium	Master Protein	O08715	A-kinase anchor protein 1, mitochondrial OS=Mus musculus OX=10090 GN=Akap1 PE=1 SV=4	0.016	FALSE	1.724	3	1	1	1	857	92.1	5.02	0	1	1
Medium	Master Protein	Q8R480	Nuclear pore complex protein Nup85 OS=Mus musculus OX=10090 GN=Nup85 PE=1 SV=1	0.016	FALSE	1.722	1	1	1	1	656	74.7	5.57	0	1	1
Medium	Master Protein	Q8BGT5	Alanine aminotransferase 2 OS=Mus musculus OX=10090 GN=Gpt2 PE=1 SV=1	0.016	FALSE	1.722	3	1	1	1	522	57.9	8	0	1	1
Medium	Master Protein	P26150	3 beta-hydroxysteroid dehydrogenase/Delta 5-->4-isomerase type 3 OS=Mus musculus OX=10090 GN=Hsd3b3 PE=1 SV=3	0.016	FALSE	1.721	3	1	1	1	373	42	7.97	0	1	1
Medium	Master Protein	H3BK03	Serum paraoxonase/arylesterase 1 (Fragment) OS=Mus musculus OX=10090 GN=Pon1 PE=1 SV=9	0.019	FALSE	1.716	4	1	1	1	256	28.7	5.45	0	1	1
Medium	Master Protein	Q60865	Caprin-1 OS=Mus musculus OX=10090 GN=Caprin1 PE=1 SV=2	0.019	FALSE	1.709	2	1	1	1	707	78.1	5.25	0	1	1
Medium	Master Protein	Q8VC97	Beta-ureidopropionase OS=Mus musculus OX=10090 GN=Upb1 PE=1 SV=1	0.019	FALSE	1.709	2	1	1	1	393	43.9	6.79	0	1	1
Medium	Master Protein	E9PUC6	Alpha-1-antitrypsin 1-6 OS=Mus musculus OX=10090 GN=Serpina1f PE=3 SV=1	0.019	FALSE	1.709	2	1	2	1	356	40.2	8.22	1.96	1	1
Medium	Master Protein	Q3UNX5	Acyl-coenzyme A synthetase ACSM3, mitochondrial OS=Mus musculus OX=10090 GN=Acsm3 PE=1 SV=2	0.018	FALSE	1.691	2	1	1	1	580	65.6	7.46	0	1	1
Medium	Master Protein	C5NSA7	Tryptophan 2,3-dioxygenase OS=Mus musculus OX=10090 GN=Tdo2 PE=1 SV=1	0.018	FALSE	1.691	2	1	1	1	387	45.8	6.67	0	1	1
Medium	Master Protein	Q9D172	Glutamine amidotransferase-like class 1 domain-containing protein 3A, mitochondrial OS=Mus musculus OX=10090 GN=Gatd3a PE=1 SV=1	0.018	FALSE	1.688	3	1	1	1	266	28.1	8.78	0	1	1
Medium	Master Protein	P43276	Histone H1.5 OS=Mus musculus OX=10090 GN=H1-5 PE=1 SV=2	0.018	FALSE	1.68	8	1	1	1	223	22.6	10.92	0	1	1
Medium	Master Protein	E9Q3C1	C2 domain-containing protein 2 OS=Mus musculus OX=10090 GN=C2cd2 PE=1 SV=1	0.018	FALSE	1.677	2	1	1	1	696	76.5	7.72	0	1	1
Medium	Master Protein	E9QJY0	Cationic amino acid transporter 2 OS=Mus musculus OX=10090 GN=Slc7a2 PE=1 SV=1	0.018	FALSE	1.671	2	1	1	1	674	73.6	7.42	0	1	1
Medium	Master Protein	Q9JLB0	MAGUK p55 subfamily member 6 OS=Mus musculus OX=10090 GN=Mpp6 PE=1 SV=1	0.018	FALSE	1.665	1	1	1	1	553	62.6	6.4	0	1	1
Medium	Master Protein	A0A494BBI5	Acyl-CoA (8-3)-desaturase (Fragment) OS=Mus musculus OX=10090 GN=Fads1 PE=1 SV=1	0.019	FALSE	1.662	4	1	1	1	179	20.6	8.51	0	1	1
Medium	Master Protein	P60867	40S ribosomal protein S20 OS=Mus musculus OX=10090 GN=Rps20 PE=1 SV=1	0.019	FALSE	1.657	6	1	1	1	119	13.4	9.94	0	1	1
Medium	Master Protein	P80316	T-complex protein 1 subunit epsilon OS=Mus musculus OX=10090 GN=Cct5 PE=1 SV=1	0.02	FALSE	1.652	4	1	1	1	541	59.6	6.02	0	1	1
Medium	Master Protein	Q99LD8	N(G),N(G)-dimethylarginine dimethylaminohydrolase 2 OS=Mus musculus OX=10090 GN=Ddah2 PE=1 SV=1	0.02	FALSE	1.65	3	1	1	1	285	29.6	6.01	0	1	1
Medium	Master Protein	A0A0R4J050	Aminoacylase-1 OS=Mus musculus OX=10090 GN=Acy1 PE=1 SV=1	0.02	FALSE	1.648	3	1	1	1	408	45.8	6.21	0	1	1
Medium	Master Protein	Q921X9	Protein disulfide-isomerase A5 OS=Mus musculus OX=10090 GN=Pdia5 PE=1 SV=1	0.02	FALSE	1.634	2	1	1	1	517	59.2	7.5	0	1	1
Medium	Master Protein	P63037	DnaJ homolog subfamily A member 1 OS=Mus musculus OX=10090 GN=Dnaja1 PE=1 SV=1	0.02	FALSE	1.631	3	1	1	1	397	44.8	7.08	0	1	1
Medium	Master Protein	A0A0N4SV00	T-complex protein 1 subunit eta OS=Mus musculus OX=10090 GN=Cct7 PE=1 SV=1	0.02	FALSE	1.628	2	1	1	1	502	55	7.83	0	1	1
Medium	Master Protein	P00375	Dihydrofolate reductase OS=Mus musculus OX=10090 GN=Dhfr PE=1 SV=3	0.02	FALSE	1.627	4	1	1	1	187	21.6	8.53	0	1	1
Medium	Master Protein	Q99KR3	Endoribonuclease LACTB2 OS=Mus musculus OX=10090 GN=Lactb2 PE=1 SV=1	0.021	FALSE	1.621	3	1	1	1	288	32.7	6.33	0	1	1
Medium	Master Protein	Q9EPT5	Solute carrier organic anion transporter family member 2A1 OS=Mus musculus OX=10090 GN=Slco2a1 PE=1 SV=2	0.021	FALSE	1.621	1	1	1	1	643	70.1	8.75	0	1	1
Medium	Master Protein	A0A2R8VHK1	Cytochrome c1, heme protein, mitochondrial (Fragment) OS=Mus musculus OX=10090 GN=Cyc1 PE=1 SV=1	0.022	FALSE	1.619	10	1	1	1	165	17.9	5.47	0	1	1
Medium	Master Protein	A2AWP8	Rho guanine nucleotide exchange factor 10-like protein OS=Mus musculus OX=10090 GN=Arhgef10l PE=1 SV=1	0.022	FALSE	1.611	1	1	1	1	1280	139.9	5.82	0	1	1
Medium	Master Protein	P35979	60S ribosomal protein L12 OS=Mus musculus OX=10090 GN=Rpl12 PE=1 SV=2	0.023	FALSE	1.594	5	1	1	1	165	17.8	9.42	0	1	1
Medium	Master Protein	A0A1W2P7W3	Receptor-type tyrosine-protein phosphatase beta OS=Mus musculus OX=10090 GN=Ptprb PE=1 SV=1	0.023	FALSE	1.59	0	1	1	1	2285	255	7.53	0	1	1
Medium	Master Protein	E9QMK9	D-glutamate cyclase, mitochondrial OS=Mus musculus OX=10090 GN=Dglucy PE=1 SV=1	0.023	FALSE	1.586	2	1	1	1	647	69.9	7.34	0	1	1
Medium	Master Protein	B1AS42	NADH-cytochrome b5 reductase-like OS=Mus musculus OX=10090 GN=Cyb5rl PE=2 SV=1	0.024	FALSE	1.566	5	1	1	1	316	35.9	5.1	0	1	1
Medium	Master Protein	E9PYK3	Protein mono-ADP-ribosyltransferase PARP4 OS=Mus musculus OX=10090 GN=Parp4 PE=1 SV=1	0.024	FALSE	1.561	1	1	1	1	1969	216	6.07	0	1	1
Medium	Master Protein	Q569Z6	Thyroid hormone receptor-associated protein 3 OS=Mus musculus OX=10090 GN=Thrap3 PE=1 SV=1	0.025	FALSE	1.548	1	1	1	1	951	108.1	10.17	0	1	1
Medium	Master Protein	P55284	Cadherin-5 OS=Mus musculus OX=10090 GN=Cdh5 PE=1 SV=2	0.025	FALSE	1.548	1	1	1	1	784	87.8	5.3	0	1	1
Medium	Master Protein	P13597	Intercellular adhesion molecule 1 OS=Mus musculus OX=10090 GN=Icam1 PE=1 SV=1	0.026	FALSE	1.543	2	1	1	1	537	58.8	6.13	0	1	1
Medium	Master Protein	Q2M2N2	Speckle-type POZ protein-like OS=Mus musculus OX=10090 GN=Spopl PE=2 SV=3	0.026	FALSE	1.539	3	1	1	1	392	44.7	7.01	0	1	1
Medium	Master Protein	Q8CH18	Cell division cycle and apoptosis regulator protein 1 OS=Mus musculus OX=10090 GN=Ccar1 PE=1 SV=1	0.026	FALSE	1.535	1	1	1	1	1146	132	5.76	0	1	1
Medium	Master Protein	Q80XI7	Vomeromodulin OS=Mus musculus OX=10090 GN=Bpifb9a PE=1 SV=1	0.026	FALSE	1.534	1	1	1	1	591	62.4	5.68	0	1	1
Medium	Master Protein	P97797	Tyrosine-protein phosphatase non-receptor type substrate 1 OS=Mus musculus OX=10090 GN=Sirpa PE=1 SV=2	0.026	FALSE	1.533	2	1	1	1	513	56.4	8.28	0	1	1
Medium	Master Protein	A0A087WS80	Phenylalanine--tRNA ligase beta subunit (Fragment) OS=Mus musculus OX=10090 GN=Farsb PE=1 SV=1	0.026	FALSE	1.529	4	1	1	1	206	23.3	7.33	0	1	1
Medium	Master Protein	F6ZQL0	Protein LYRIC (Fragment) OS=Mus musculus OX=10090 GN=Mtdh PE=1 SV=1	0.026	FALSE	1.529	5	1	1	1	220	24.4	9.31	0	1	1
Medium	Master Protein	A2ATU0	Probable 2-oxoglutarate dehydrogenase E1 component DHKTD1, mitochondrial OS=Mus musculus OX=10090 GN=Dhtkd1 PE=1 SV=1	0.026	FALSE	1.527	1	1	1	1	921	102.7	6.9	0	1	1
Medium	Master Protein	P50171	Estradiol 17-beta-dehydrogenase 8 OS=Mus musculus OX=10090 GN=Hsd17b8 PE=1 SV=2	0.03	FALSE	1.517	6	1	1	1	259	26.6	6.54	0	1	1
Medium	Master Protein	A0A3B2WBH9	Tight junction protein ZO-2 OS=Mus musculus OX=10090 GN=Tjp2 PE=1 SV=1	0.03	FALSE	1.515	1	1	1	1	1165	131	6.79	0	1	1
Medium	Master Protein	Q8BG51	Mitochondrial Rho GTPase 1 OS=Mus musculus OX=10090 GN=Rhot1 PE=1 SV=1	0.03	FALSE	1.514	1	1	1	1	631	72.2	6.49	0	1	1
Medium	Master Protein	A0A1L1SVJ6	Alpha-actinin-4 (Fragment) OS=Mus musculus OX=10090 GN=Actn4 PE=1 SV=1	0.03	FALSE	1.514	4	1	1	1	323	36.8	5.21	0	1	1
Medium	Master Protein	Q99JF8	PC4 and SFRS1-interacting protein OS=Mus musculus OX=10090 GN=Psip1 PE=1 SV=1	0.029	FALSE	1.512	2	1	1	1	528	59.7	9.13	1.79	1	1
Medium	Master Protein	B2RRF6	Zinc finger protein 518A OS=Mus musculus OX=10090 GN=Znf518a PE=2 SV=1	0.029	FALSE	1.512	1	1	1	1	1478	165.5	8.98	0	1	1
Medium	Master Protein	E9Q0J2	Ral GTPase-activating protein subunit beta OS=Mus musculus OX=10090 GN=Ralgapb PE=1 SV=1	0.029	FALSE	1.511	1	1	1	1	1507	167.8	6.79	0	1	1
Medium	Master Protein	Q8CDA1	Phosphatidylinositide phosphatase SAC2 OS=Mus musculus OX=10090 GN=Inpp5f PE=1 SV=1	0.03	FALSE	1.506	1	1	1	1	1132	127.5	7.11	0	1	1
Medium	Master Protein	Q8BWF0	Succinate-semialdehyde dehydrogenase, mitochondrial OS=Mus musculus OX=10090 GN=Aldh5a1 PE=1 SV=1	0.03	FALSE	1.506	2	1	1	1	523	55.9	8.25	0	1	1
Medium	Master Protein	D6REG4	Glyoxylate reductase/hydroxypyruvate reductase OS=Mus musculus OX=10090 GN=Grhpr PE=1 SV=1	0.03	FALSE	1.501	6	1	1	1	197	21.2	7.8	0	1	1
Medium	Master Protein	E9Q1R2	4-hydroxy-2-oxoglutarate aldolase, mitochondrial OS=Mus musculus OX=10090 GN=Hoga1 PE=1 SV=1	0.03	FALSE	1.496	6	1	1	1	158	17.4	8.18	0	1	1
Medium	Master Protein	Q6PHZ5	Putative RNA-binding protein 15B OS=Mus musculus OX=10090 GN=Rbm15b PE=1 SV=2	0.032	FALSE	1.488	1	1	1	1	887	97	9.91	0	1	1
Medium	Master Protein	Q9DC61	Mitochondrial-processing peptidase subunit alpha OS=Mus musculus OX=10090 GN=Pmpca PE=1 SV=1	0.032	FALSE	1.483	2	1	1	1	524	58.2	6.83	0	1	1
Medium	Master Protein	D6RHQ7	Cohesin subunit SA-1 OS=Mus musculus OX=10090 GN=Stag1 PE=1 SV=1	0.032	FALSE	1.48	2	1	1	1	306	34.9	8.37	0	1	1
Medium	Master Protein	Q61029	Lamina-associated polypeptide 2, isoforms beta/delta/epsilon/gamma OS=Mus musculus OX=10090 GN=Tmpo PE=1 SV=4	0.034	FALSE	1.475	3	1	1	1	452	50.3	9.45	0	1	1
Medium	Master Protein	Q6ZPE2	Myotubularin-related protein 5 OS=Mus musculus OX=10090 GN=Sbf1 PE=1 SV=2	0.037	FALSE	1.473	1	1	1	1	1867	208.6	7.12	0	1	1
Medium	Master Protein	Q8R2Y2	Cell surface glycoprotein MUC18 OS=Mus musculus OX=10090 GN=Mcam PE=1 SV=1	0.037	FALSE	1.471	2	1	1	1	648	71.5	5.83	0	1	1
Medium	Master Protein	Q3U0M1	Trafficking protein particle complex subunit 9 OS=Mus musculus OX=10090 GN=Trappc9 PE=1 SV=2	0.037	FALSE	1.461	1	1	1	1	1148	128.2	6.47	0	1	1
Medium	Master Protein	Q8BU14	Translocation protein SEC62 OS=Mus musculus OX=10090 GN=Sec62 PE=1 SV=1	0.038	FALSE	1.46	2	1	1	1	398	45.6	7.31	0	1	1
Medium	Master Protein	B1AQH6	Mediator of RNA polymerase II transcription subunit 1 OS=Mus musculus OX=10090 GN=Med1 PE=3 SV=1	0.038	FALSE	1.46	3	1	1	1	629	70.1	7.72	0	1	1
Medium	Master Protein	A0A494B9Y8	Ferrochelatase OS=Mus musculus OX=10090 GN=Fech PE=1 SV=1	0.038	FALSE	1.459	4	1	1	1	366	41.6	9.36	0	1	1
Medium	Master Protein	Q6NVD0	FRAS1-related extracellular matrix protein 2 OS=Mus musculus OX=10090 GN=Frem2 PE=1 SV=2	0.037	FALSE	1.458	0	1	1	1	3160	350.4	5.12	0	1	1
Medium	Master Protein	A0A087WPH7	26S proteasome regulatory subunit 6A (Fragment) OS=Mus musculus OX=10090 GN=Psmc3 PE=1 SV=6	0.037	FALSE	1.453	5	1	1	1	305	34	4.98	0	1	1
Medium	Master Protein	Q9D2R0	Acetoacetyl-CoA synthetase OS=Mus musculus OX=10090 GN=Aacs PE=1 SV=1	0.037	FALSE	1.453	1	1	1	1	672	75.2	6.71	0	1	1
Medium	Master Protein	E9PVB3	Coiled-coil domain-containing protein 175 OS=Mus musculus OX=10090 GN=Ccdc175 PE=4 SV=1	0.037	FALSE	1.452	1	1	1	1	822	97.1	9.06	0	1	1
Medium	Master Protein	A2A6H0	LIM and SH3 domain protein 1 (Fragment) OS=Mus musculus OX=10090 GN=Lasp1 PE=1 SV=1	0.037	FALSE	1.447	5	1	1	1	186	21.3	8.47	0	1	1
Medium	Master Protein	Q80X80	Phospholipid transfer protein C2CD2L OS=Mus musculus OX=10090 GN=C2cd2l PE=1 SV=3	0.037	FALSE	1.445	1	1	1	1	706	76.3	7.21	0	1	1
Medium	Master Protein	A2ADH1	Magnesium transporter protein 1 OS=Mus musculus OX=10090 GN=Magt1 PE=1 SV=1	0.037	FALSE	1.445	3	1	1	1	368	41.6	10.05	0	1	1
Medium	Master Protein	A0A1L1ST86	RIKEN cDNA 4931406C07 gene OS=Mus musculus OX=10090 GN=4931406C07Rik PE=1 SV=1	0.037	FALSE	1.441	14	1	1	1	56	6.2	4.34	0	1	1
Medium	Master Protein	Q8JZQ2	AFG3-like protein 2 OS=Mus musculus OX=10090 GN=Afg3l2 PE=1 SV=1	0.037	FALSE	1.441	1	1	1	1	802	89.5	8.6	0	1	1
Medium	Master Protein	Q3UW53	Protein Niban 1 OS=Mus musculus OX=10090 GN=Niban1 PE=1 SV=2	0.037	FALSE	1.429	1	1	1	1	926	102.6	4.78	0	1	1
Medium	Master Protein	F6SSP6	E3 ubiquitin-protein ligase UBR4 (Fragment) OS=Mus musculus OX=10090 GN=Ubr4 PE=1 SV=1	0.037	FALSE	1.429	1	1	1	1	2065	225.2	5.55	0	1	1
Medium	Master Protein	P23249	Putative helicase MOV-10 OS=Mus musculus OX=10090 GN=Mov10 PE=1 SV=2	0.037	FALSE	1.429	1	1	1	1	1004	113.5	9.01	0	1	1
Medium	Master Protein	Q8K337	Type II inositol 1,4,5-trisphosphate 5-phosphatase OS=Mus musculus OX=10090 GN=Inpp5b PE=1 SV=1	0.037	FALSE	1.412	1	1	1	1	993	112.7	5.64	0	1	1
Medium	Master Protein	P27612	Phospholipase A-2-activating protein OS=Mus musculus OX=10090 GN=Plaa PE=1 SV=4	0.038	FALSE	1.407	2	1	1	1	794	87.2	6.14	0	1	1
Medium	Master Protein	O88783	Coagulation factor V OS=Mus musculus OX=10090 GN=F5 PE=1 SV=1	0.037	FALSE	1.405	1	1	1	1	2183	247.1	6.05	0	1	1
Medium	Master Protein	Q9Z1D7	Zinc finger and SCAN domain-containing protein 12 OS=Mus musculus OX=10090 GN=Zscan12 PE=2 SV=2	0.037	FALSE	1.405	3	1	1	1	501	57.5	7.68	0	1	1
Medium	Master Protein	Q8CEG8	Ubiquitin carboxyl-terminal hydrolase 27 OS=Mus musculus OX=10090 GN=Usp27 PE=1 SV=2	0.037	FALSE	1.401	2	1	1	1	438	49.6	7.14	0	1	1
Medium	Master Protein	Q60864	Stress-induced-phosphoprotein 1 OS=Mus musculus OX=10090 GN=Stip1 PE=1 SV=1	0.037	FALSE	1.401	2	1	1	1	543	62.5	6.8	0	1	1
Medium	Master Protein	Q8R5J9	PRA1 family protein 3 OS=Mus musculus OX=10090 GN=Arl6ip5 PE=1 SV=2	0.038	FALSE	1.393	4	1	1	1	188	21.5	9.61	0	1	1
Medium	Master Protein	G5E843	Roundabout homolog 1 OS=Mus musculus OX=10090 GN=Robo1 PE=1 SV=1	0.038	FALSE	1.393	1	1	1	1	1612	176.3	6.19	0	1	1
Medium	Master Protein	E0CYI4	All-trans-retinol dehydrogenase [NAD(+)] ADH4 (Fragment) OS=Mus musculus OX=10090 GN=Adh4 PE=1 SV=8	0.038	FALSE	1.392	4	1	1	1	216	23.2	8.25	0	1	1
Medium	Master Protein	P52479	Ubiquitin carboxyl-terminal hydrolase 10 OS=Mus musculus OX=10090 GN=Usp10 PE=1 SV=3	0.038	FALSE	1.392	2	1	1	1	792	87	5.17	0	1	1
Medium	Master Protein	E9Q449	DENN domain-containing protein 4C OS=Mus musculus OX=10090 GN=Dennd4c PE=1 SV=1	0.038	FALSE	1.387	1	1	1	1	1615	178.6	6.46	0	1	1
Medium	Master Protein	Q6TCG2	Membrane progesterone receptor epsilon OS=Mus musculus OX=10090 GN=Paqr9 PE=1 SV=2	0.038	FALSE	1.386	2	1	1	1	375	42.7	8.76	0	1	1
Medium	Master Protein	Q8BJ34	Meiosis regulator and mRNA stability factor 1 OS=Mus musculus OX=10090 GN=Marf1 PE=1 SV=3	0.038	FALSE	1.384	0	1	1	1	1730	191.9	8.22	0	1	1
Medium	Master Protein	H9KV15	Protein SON OS=Mus musculus OX=10090 GN=Son PE=1 SV=1	0.038	FALSE	1.384	1	1	1	1	2343	253.9	5.4	0	1	1
Medium	Master Protein	A0A0G2JFQ4	Neurobeachin-like protein 2 OS=Mus musculus OX=10090 GN=Nbeal2 PE=1 SV=1	0.038	FALSE	1.383	0	1	1	1	2716	298.9	6.47	0	1	1
Medium	Master Protein	Q8VEH5	EPM2A-interacting protein 1 OS=Mus musculus OX=10090 GN=Epm2aip1 PE=1 SV=1	0.039	FALSE	1.382	2	1	1	1	606	70.1	5.87	0	1	1
Medium	Master Protein	Q8K1K2	26S proteasome regulatory subunit 8 OS=Mus musculus OX=10090 GN=Psmc5 PE=1 SV=1	0.039	FALSE	1.381	4	1	1	1	348	38.7	5.96	0	1	1
Medium	Master Protein	Q3TJ91	LLGL scribble cell polarity complex component 2 OS=Mus musculus OX=10090 GN=Llgl2 PE=1 SV=2	0.039	FALSE	1.376	1	1	1	1	1027	114.3	7.46	0	1	1
Medium	Master Protein	D6RFU0	Unconventional myosin-Va OS=Mus musculus OX=10090 GN=Myo5a PE=1 SV=1	0.039	FALSE	1.372	26	1	1	1	47	5.5	5.01	0	1	1
Medium	Master Protein	H7BWY5	Protein mono-ADP-ribosyltransferase PARP9 OS=Mus musculus OX=10090 GN=Parp9 PE=1 SV=1	0.039	FALSE	1.37	2	1	1	1	597	66.9	6.24	0	1	1
Medium	Master Protein	P24527	Leukotriene A-4 hydrolase OS=Mus musculus OX=10090 GN=Lta4h PE=1 SV=4	0.039	FALSE	1.368	2	1	1	1	611	69	6.42	0	1	1
Medium	Master Protein	Q52KG5	Kinesin-like protein KIF26A OS=Mus musculus OX=10090 GN=Kif26a PE=1 SV=2	0.039	FALSE	1.366	0	1	1	1	1881	196.2	8.68	0	1	1
Medium	Master Protein	O09159	Lysosomal alpha-mannosidase OS=Mus musculus OX=10090 GN=Man2b1 PE=1 SV=4	0.039	FALSE	1.364	1	1	1	1	1013	114.6	8.13	0	1	1
Medium	Master Protein	Q8C5W3	Tubulin-specific chaperone cofactor E-like protein OS=Mus musculus OX=10090 GN=Tbcel PE=1 SV=1	0.039	FALSE	1.362	2	1	1	1	424	48	5.53	0	1	1
Medium	Master Protein	G5E8R4	Serine/threonine-protein phosphatase 6 regulatory subunit 3 OS=Mus musculus OX=10090 GN=Ppp6r3 PE=1 SV=1	0.039	FALSE	1.356	2	1	1	1	873	97.8	4.58	0	1	1
Medium	Master Protein	Q8BRT0	F-box only protein 16 OS=Mus musculus OX=10090 GN=Fbxo16 PE=2 SV=1	0.043	FALSE	1.336	3	1	1	1	308	36.3	9.63	1.71	1	1
Medium	Master Protein	Q91VA7	Isocitrate dehydrogenase [NAD] subunit, mitochondrial OS=Mus musculus OX=10090 GN=Idh3b PE=1 SV=1	0.043	FALSE	1.332	2	1	1	1	384	42.2	8.6	0	1	1
Medium	Master Protein	Q3TRM4	Neuropathy target esterase OS=Mus musculus OX=10090 GN=Pnpla6 PE=1 SV=2	0.043	FALSE	1.332	1	1	1	1	1355	149.4	7.83	0	1	1
Medium	Master Protein	A0A0R4J1Z3	Transmembrane protein 33 OS=Mus musculus OX=10090 GN=Tmem33 PE=1 SV=1	0.043	FALSE	1.323	4	1	1	1	246	27.9	9.66	0	1	1
Medium	Master Protein	Q99J08	SEC14-like protein 2 OS=Mus musculus OX=10090 GN=Sec14l2 PE=1 SV=1	0.043	FALSE	1.32	3	1	1	1	403	46.3	7.11	0	1	1
Medium	Master Protein	Q8C4Q6	Axin interactor, dorsalization-associated protein OS=Mus musculus OX=10090 GN=Aida PE=1 SV=1	0.043	FALSE	1.32	3	1	1	1	305	34.9	6.74	0	1	1

## Sheet: Top 20- p165kd
Supplementary Table 1: Mass Spectrometry characterization of p165 kd protein
Seq No	Accession	Description	Sum PEP Score	# Peptides	# PSMs	# Unique Peptides	# AAs	MW [kDa]	calc. pI	Score Sequest HT: Sequest HT	# Peptides (by Search Engine): Sequest HT
1	Q8C196	Carbamoyl-phosphate synthase [ammonia], mitochondrial OS=Mus musculus OX=10090 GN=Cps1 PE=1 SV=2	1109.76	110	2924	107	1500	164.5	6.92	5353.15	110
2	P19096	Fatty acid synthase OS=Mus musculus OX=10090 GN=Fasn PE=1 SV=2	424.524	83	159	83	2504	272.3	6.58	269.96	83
3	G5E8R3	Pyruvate carboxylase OS=Mus musculus OX=10090 GN=Pcx PE=1 SV=1	363.777	54	290	54	1178	129.6	6.71	429.69	54
4	Q3UQ44	Ras GTPase-activating-like protein IQGAP2 OS=Mus musculus OX=10090 GN=Iqgap2 PE=1 SV=2	306.976	67	117	65	1575	180.4	5.64	172.14	67
5	Q8VDD5	Myosin-9 OS=Mus musculus OX=10090 GN=Myh9 PE=1 SV=4	299.444	63	100	57	1960	226.2	5.66	160.37	63
6	Q68FD5	Clathrin heavy chain 1 OS=Mus musculus OX=10090 GN=Cltc PE=1 SV=3	283.98	64	110	64	1675	191.4	5.69	169.47	64
7	Q8VDJ3	Vigilin OS=Mus musculus OX=10090 GN=Hdlbp PE=1 SV=1	252.527	57	137	57	1268	141.7	6.87	173.15	57
8	G3X982	Aldehyde oxidase 3 OS=Mus musculus OX=10090 GN=Aox3 PE=1 SV=1	246.451	44	100	41	1335	146.8	6.46	172.06	44
9	Q6PB66	Leucine-rich PPR motif-containing protein, mitochondrial OS=Mus musculus OX=10090 GN=Lrpprc PE=1 SV=2	240.476	61	103	61	1392	156.5	6.83	146.74	61
10	Q8R0Y6	Cytosolic 10-formyltetrahydrofolate dehydrogenase OS=Mus musculus OX=10090 GN=Aldh1l1 PE=1 SV=1	219.549	47	97	47	902	98.6	5.91	163.41	47
11	Q8K010	5-oxoprolinase OS=Mus musculus OX=10090 GN=Oplah PE=1 SV=1	187.362	40	86	40	1288	137.5	6.28	120.01	40
12	A0A0R4J140	Clustered mitochondria protein homolog OS=Mus musculus OX=10090 GN=Cluh PE=1 SV=1	177.5	47	75	47	1353	151.7	6.02	89.25	47
13	F8VPN4	Amylo-1,6-glucosidase, 4-alpha-glucanotransferase OS=Mus musculus OX=10090 GN=Agl PE=1 SV=1	175.75	49	75	49	1532	174.2	6.74	90.88	49
14	Q9Z1Q9	Valine--tRNA ligase OS=Mus musculus OX=10090 GN=Vars PE=1 SV=1	175.376	45	73	45	1263	140.1	7.77	90.74	45
15	Q00519	Xanthine dehydrogenase/oxidase OS=Mus musculus OX=10090 GN=Xdh PE=1 SV=5	170.515	33	69	32	1335	146.5	7.56	93.48	33
16	P26039	Talin-1 OS=Mus musculus OX=10090 GN=Tln1 PE=1 SV=2	168.627	39	51	36	2541	269.7	6.18	61.95	39
17	Q8CIE6	Coatomer subunit alpha OS=Mus musculus OX=10090 GN=Copa PE=1 SV=2	166.326	43	71	43	1224	138.3	7.65	91.94	43
18	Q9JKR6	Hypoxia up-regulated protein 1 OS=Mus musculus OX=10090 GN=Hyou1 PE=1 SV=1	156.866	30	52	30	999	111.1	5.19	66.65	30
19	Q6GQT9	Nodal modulator 1 OS=Mus musculus OX=10090 GN=Nomo1 PE=1 SV=1	148.13	27	46	27	1214	133.3	6.09	90.32	27
20	P16546	Spectrin alpha chain, non-erythrocytic 1 OS=Mus musculus OX=10090 GN=Sptan1 PE=1 SV=4	144.473	43	51	43	2472	284.4	5.33	56.22	43
