# Supplementary material for: Transcriptional changes impact hepatic proteome in autophagy‐impaired liver
Source: FEBS Open Bio. 2024 Sep 16;14(11):1851–63. doi: 10.1002/2211-5463.13898 (PMC11532973; doi:10.1002/2211-5463.13898)
Supplement: Supplementary file 3 — Table S2. Mass spectrometry characterization of p45kd protein. [file FEB4-14-1851-s007.xlsx]

## Sheet: Proteins
Protein FDR Confidence: Combined	Master	Accession	Description	Exp. q-value: Combined	Contaminant	Sum PEP Score	Coverage [%]	# Peptides	# PSMs	# Unique Peptides	# AAs	MW [kDa]	calc. pI	Score Sequest HT: Sequest HT	# Peptides (by Search Engine): Sequest HT	# Protein Groups
High	Master Protein	P50247	Adenosylhomocysteinase OS=Mus musculus OX=10090 GN=Ahcy PE=1 SV=3	0	FALSE	538.986	86	35	663	35	432	47.7	6.54	1235.28	35	1
High	Master Protein	Q8BWT1	3-ketoacyl-CoA thiolase, mitochondrial OS=Mus musculus OX=10090 GN=Acaa2 PE=1 SV=3	0	FALSE	501.727	84	31	249	31	397	41.8	8.09	504.31	31	1
High	Master Protein	Q8C196	Carbamoyl-phosphate synthase [ammonia], mitochondrial OS=Mus musculus OX=10090 GN=Cps1 PE=1 SV=2	0	FALSE	477.233	46	54	183	54	1500	164.5	6.92	311.53	54	1
High	Master Protein	P09411	Phosphoglycerate kinase 1 OS=Mus musculus OX=10090 GN=Pgk1 PE=1 SV=4	0	FALSE	466.25	80	33	341	33	417	44.5	7.9	582.65	33	1
High	Master Protein	P60710	Actin, cytoplasmic 1 OS=Mus musculus OX=10090 GN=Actb PE=1 SV=1	0	FALSE	461.927	73	25	482	1	375	41.7	5.48	841.93	25	1
High	Master Protein	O35490	Betaine--homocysteine S-methyltransferase 1 OS=Mus musculus OX=10090 GN=Bhmt PE=1 SV=1	0	FALSE	455.516	87	31	941	31	407	45	7.9	2205.55	31	1
High	Master Protein	P63260	Actin, cytoplasmic 2 OS=Mus musculus OX=10090 GN=Actg1 PE=1 SV=1	0	FALSE	452.569	73	25	480	1	375	41.8	5.48	833.57	25	1
High	Master Protein	P16460	Argininosuccinate synthase OS=Mus musculus OX=10090 GN=Ass1 PE=1 SV=1	0	FALSE	452.156	76	32	664	32	412	46.6	8.22	1084.11	32	1
High	Master Protein	O88844	Isocitrate dehydrogenase [NADP] cytoplasmic OS=Mus musculus OX=10090 GN=Idh1 PE=1 SV=2	0	FALSE	447.159	74	30	448	29	414	46.6	7.17	709.08	30	1
High	Master Protein	P49429	4-hydroxyphenylpyruvate dioxygenase OS=Mus musculus OX=10090 GN=Hpd PE=1 SV=3	0	FALSE	410.775	72	29	494	29	393	45	7.06	955.92	29	1
High	Master Protein	Q91X83	S-adenosylmethionine synthase isoform type-1 OS=Mus musculus OX=10090 GN=Mat1a PE=1 SV=1	0	FALSE	383.648	76	22	429	19	396	43.5	5.82	740.99	22	1
High	Master Protein	P55264	Adenosine kinase OS=Mus musculus OX=10090 GN=Adk PE=1 SV=2	0	FALSE	340.186	64	22	209	22	361	40.1	6.21	383.69	22	1
High	Master Protein	Q99J08	SEC14-like protein 2 OS=Mus musculus OX=10090 GN=Sec14l2 PE=1 SV=1	0	FALSE	335.702	69	26	202	26	403	46.3	7.11	373.26	26	1
High	Master Protein	P17182	Alpha-enolase OS=Mus musculus OX=10090 GN=Eno1 PE=1 SV=3	0	FALSE	334.963	78	28	148	28	434	47.1	6.8	284.22	28	1
High	Master Protein	Q8QZT1	Acetyl-CoA acetyltransferase, mitochondrial OS=Mus musculus OX=10090 GN=Acat1 PE=1 SV=1	0	FALSE	324.87	67	23	216	23	424	44.8	8.51	410.23	23	1
High	Master Protein	Q9D379	Epoxide hydrolase 1 OS=Mus musculus OX=10090 GN=Ephx1 PE=1 SV=2	0	FALSE	316.259	73	32	205	32	455	52.5	8.35	294.72	32	1
High	Master Protein	P29758	Ornithine aminotransferase, mitochondrial OS=Mus musculus OX=10090 GN=Oat PE=1 SV=1	0	FALSE	314.922	68	23	208	23	439	48.3	6.62	366.92	23	1
High	Master Protein	A0A0A0MQ68	Glutaryl-CoA dehydrogenase, mitochondrial OS=Mus musculus OX=10090 GN=Gcdh PE=1 SV=1	0	FALSE	298.669	59	18	168	17	447	49.5	8.72	261.36	18	1
High	Master Protein	P35505	Fumarylacetoacetase OS=Mus musculus OX=10090 GN=Fah PE=1 SV=2	0	FALSE	292.269	67	17	148	17	419	46.1	7.18	290.19	17	1
High	Master Protein	P60843	Eukaryotic initiation factor 4A-I OS=Mus musculus OX=10090 GN=Eif4a1 PE=1 SV=1	0	FALSE	288.595	63	25	131	13	406	46.1	5.48	225.84	25	1
High	Master Protein	Q8BFR5	Elongation factor Tu, mitochondrial OS=Mus musculus OX=10090 GN=Tufm PE=1 SV=1	0	FALSE	281.894	70	28	120	28	452	49.5	7.56	190.68	28	1
High	Master Protein	P15105	Glutamine synthetase OS=Mus musculus OX=10090 GN=Glul PE=1 SV=6	0	FALSE	277.246	64	23	253	23	373	42.1	7.08	436.35	23	1
High	Master Protein	Q3U3J1	2-oxoisovalerate dehydrogenase subunit alpha OS=Mus musculus OX=10090 GN=Bckdha PE=1 SV=1	0	FALSE	272.026	68	23	91	23	446	50.7	8.06	139.87	23	1
High	Master Protein	P10126	Elongation factor 1-alpha 1 OS=Mus musculus OX=10090 GN=Eef1a1 PE=1 SV=3	0	FALSE	271.897	52	17	135	17	462	50.1	9.01	291.62	17	1
High	Master Protein	Q9DBA8	Probable imidazolonepropionase OS=Mus musculus OX=10090 GN=Amdhd1 PE=1 SV=1	0	FALSE	270.483	65	20	162	20	426	46.5	6.95	339.94	20	1
High	Master Protein	Q9DB77	Cytochrome b-c1 complex subunit 2, mitochondrial OS=Mus musculus OX=10090 GN=Uqcrc2 PE=1 SV=1	0	FALSE	269.846	62	24	213	24	453	48.2	9.25	343.93	24	1
High	Master Protein	Q91VI7	Ribonuclease inhibitor OS=Mus musculus OX=10090 GN=Rnh1 PE=1 SV=1	0	FALSE	265.197	79	26	62	26	456	49.8	4.78	121.32	26	1
High	Master Protein	P63038	60 kDa heat shock protein, mitochondrial OS=Mus musculus OX=10090 GN=Hspd1 PE=1 SV=1	0	FALSE	256.237	63	30	62	30	573	60.9	6.18	128.38	30	1
High	Master Protein	P54071	Isocitrate dehydrogenase [NADP], mitochondrial OS=Mus musculus OX=10090 GN=Idh2 PE=1 SV=3	0	FALSE	254.399	57	28	224	27	452	50.9	8.69	285.93	28	1
High	Master Protein	Q91WD5	NADH dehydrogenase [ubiquinone] iron-sulfur protein 2, mitochondrial OS=Mus musculus OX=10090 GN=Ndufs2 PE=1 SV=1	0	FALSE	247.678	59	23	107	23	463	52.6	6.99	147.92	23	1
High	Master Protein	Q9Z2I9	Succinate--CoA ligase [ADP-forming] subunit beta, mitochondrial OS=Mus musculus OX=10090 GN=Sucla2 PE=1 SV=2	0	FALSE	242.65	59	28	117	28	463	50.1	7.01	200.68	28	1
High	Master Protein	Q8VCN5	Cystathionine gamma-lyase OS=Mus musculus OX=10090 GN=Cth PE=1 SV=1	0	FALSE	241.666	71	22	143	22	398	43.5	7.65	249.01	22	1
High	Master Protein	P54869	Hydroxymethylglutaryl-CoA synthase, mitochondrial OS=Mus musculus OX=10090 GN=Hmgcs2 PE=1 SV=2	0	FALSE	240.48	52	23	126	22	508	56.8	8.41	192.48	23	1
High	Master Protein	P51174	Long-chain specific acyl-CoA dehydrogenase, mitochondrial OS=Mus musculus OX=10090 GN=Acadl PE=1 SV=2	0	FALSE	233.121	47	23	174	23	430	47.9	8.31	259.95	23	1
High	Master Protein	P97807	Fumarate hydratase, mitochondrial OS=Mus musculus OX=10090 GN=Fh PE=1 SV=3	0	FALSE	219.539	62	23	80	23	507	54.3	9.04	151.72	23	1
High	Master Protein	P56480	ATP synthase subunit beta, mitochondrial OS=Mus musculus OX=10090 GN=Atp5f1b PE=1 SV=2	0	FALSE	218.145	74	26	66	26	529	56.3	5.34	85	26	1
High	Master Protein	Q8R0F9	SEC14-like protein 4 OS=Mus musculus OX=10090 GN=Sec14l4 PE=1 SV=1	0	FALSE	211.66	59	25	94	25	403	46	7.12	162.96	25	1
High	Master Protein	P10630	Eukaryotic initiation factor 4A-II OS=Mus musculus OX=10090 GN=Eif4a2 PE=1 SV=2	0	FALSE	208.73	61	24	93	4	407	46.4	5.48	172.73	24	1
High	Master Protein	Q9CZ13	Cytochrome b-c1 complex subunit 1, mitochondrial OS=Mus musculus OX=10090 GN=Uqcrc1 PE=1 SV=2	0	FALSE	206.203	52	17	137	16	480	52.8	6.21	293.2	17	1
High	Master Protein	P62196	26S proteasome regulatory subunit 8 OS=Mus musculus OX=10090 GN=Psmc5 PE=1 SV=1	0	FALSE	202.587	69	28	69	27	406	45.6	7.55	93.1	28	1
High	Master Protein	P45952	Medium-chain specific acyl-CoA dehydrogenase, mitochondrial OS=Mus musculus OX=10090 GN=Acadm PE=1 SV=1	0	FALSE	202.582	57	22	126	22	421	46.5	8.37	213.5	22	1
High	Master Protein	Q99JY0	Trifunctional enzyme subunit beta, mitochondrial OS=Mus musculus OX=10090 GN=Hadhb PE=1 SV=1	0	FALSE	193.587	59	24	119	24	475	51.4	9.38	159.74	24	1
High	Master Protein	Q9R0H0	Peroxisomal acyl-coenzyme A oxidase 1 OS=Mus musculus OX=10090 GN=Acox1 PE=1 SV=5	0	FALSE	190.539	43	21	89	21	661	74.6	8.48	141.84	21	1
High	Master Protein	Q99JI4	26S proteasome non-ATPase regulatory subunit 6 OS=Mus musculus OX=10090 GN=Psmd6 PE=1 SV=1	0	FALSE	185.117	64	27	63	27	389	45.5	5.52	88.3	27	1
High	Master Protein	Q9R112	Sulfide:quinone oxidoreductase, mitochondrial OS=Mus musculus OX=10090 GN=Sqor PE=1 SV=3	0	FALSE	183.701	68	26	68	26	450	50.3	9.09	112.34	26	1
High	Master Protein	Q03265	ATP synthase subunit alpha, mitochondrial OS=Mus musculus OX=10090 GN=Atp5f1a PE=1 SV=1	0	FALSE	183.601	52	26	77	26	553	59.7	9.19	131.86	26	1
High	Master Protein	Q9D8N0	Elongation factor 1-gamma OS=Mus musculus OX=10090 GN=Eef1g PE=1 SV=3	0	FALSE	180.125	56	21	75	21	437	50	6.74	116.07	21	1
High	Master Protein	A0A0R4J050	Aminoacylase-1 OS=Mus musculus OX=10090 GN=Acy1 PE=1 SV=1	0	FALSE	180.105	68	21	56	21	408	45.8	6.21	83.76	21	1
High	Master Protein	Q71RI9	Kynurenine--oxoglutarate transaminase 3 OS=Mus musculus OX=10090 GN=Kyat3 PE=1 SV=1	0	FALSE	177.993	44	21	118	20	455	51.1	8.37	182.86	21	1
High	Master Protein	P51660	Peroxisomal multifunctional enzyme type 2 OS=Mus musculus OX=10090 GN=Hsd17b4 PE=1 SV=3	0	FALSE	177.023	34	19	83	19	735	79.4	8.57	104.62	19	1
High	Master Protein	Q9JHI5	Isovaleryl-CoA dehydrogenase, mitochondrial OS=Mus musculus OX=10090 GN=Ivd PE=1 SV=1	0	FALSE	175.592	54	20	65	20	424	46.3	8.29	124.52	20	1
High	Master Protein	Q9Z2I8	Succinate--CoA ligase [GDP-forming] subunit beta, mitochondrial OS=Mus musculus OX=10090 GN=Suclg2 PE=1 SV=3	0	FALSE	170.234	59	20	72	20	433	46.8	7.02	109.04	20	1
High	Master Protein	Q9DCL9	Multifunctional protein ADE2 OS=Mus musculus OX=10090 GN=Paics PE=1 SV=4	0	FALSE	166.008	60	24	45	24	425	47	7.23	77.06	24	1
High	Master Protein	Q9WVM8	Kynurenine/alpha-aminoadipate aminotransferase, mitochondrial OS=Mus musculus OX=10090 GN=Aadat PE=1 SV=1	0	FALSE	165.805	52	18	66	18	425	47.6	8.25	90.2	18	1
High	Master Protein	O09173	Homogentisate 1,2-dioxygenase OS=Mus musculus OX=10090 GN=Hgd PE=1 SV=2	0	FALSE	164.03	64	20	58	20	445	49.9	7.24	105.69	20	1
High	Master Protein	P68033	Actin, alpha cardiac muscle 1 OS=Mus musculus OX=10090 GN=Actc1 PE=1 SV=1	0	FALSE	163.943	44	14	354	1	377	42	5.39	482.88	14	1
High	Master Protein	P68134	Actin, alpha skeletal muscle OS=Mus musculus OX=10090 GN=Acta1 PE=1 SV=1	0	FALSE	163.924	42	14	354	1	377	42	5.39	482.88	14	1
High	Master Protein	A3KMP2	Tetratricopeptide repeat protein 38 OS=Mus musculus OX=10090 GN=Ttc38 PE=1 SV=2	0	FALSE	163.017	49	18	49	18	465	52.2	6.3	82.87	18	1
High	Master Protein	P58710	L-gulonolactone oxidase OS=Mus musculus OX=10090 GN=Gulo PE=1 SV=3	0	FALSE	161.919	52	19	52	19	440	50.4	8.24	93.16	19	1
High	Master Protein	O55137	Acyl-coenzyme A thioesterase 1 OS=Mus musculus OX=10090 GN=Acot1 PE=1 SV=1	0	FALSE	161.208	52	20	65	6	419	46.1	6.58	122.06	20	1
High	Master Protein	Q8C5H8	NAD kinase 2, mitochondrial OS=Mus musculus OX=10090 GN=Nadk2 PE=1 SV=2	0	FALSE	160.381	53	21	92	21	452	50.8	8.07	123.88	21	1
High	Master Protein	A0A338P6X5	Eukaryotic initiation factor 4A-II (Fragment) OS=Mus musculus OX=10090 GN=Eif4a2 PE=1 SV=1	0	FALSE	157.546	57	19	73	1	322	36.7	5.39	141.7	19	1
High	Master Protein	Q9QYG0	Protein NDRG2 OS=Mus musculus OX=10090 GN=Ndrg2 PE=1 SV=1	0	FALSE	157.368	58	13	69	13	371	40.8	5.4	109.9	13	1
High	Master Protein	P24549	Retinal dehydrogenase 1 OS=Mus musculus OX=10090 GN=Aldh1a1 PE=1 SV=5	0	FALSE	154.784	61	22	46	15	501	54.4	7.8	81.29	22	1
High	Master Protein	E9PXX7	Thioredoxin domain-containing protein 5 OS=Mus musculus OX=10090 GN=Txndc5 PE=1 SV=1	0	FALSE	153.985	67	17	38	17	344	38.5	5.39	68.8	17	1
High	Master Protein	P11679	Keratin, type II cytoskeletal 8 OS=Mus musculus OX=10090 GN=Krt8 PE=1 SV=4	0	FALSE	150.513	50	26	59	19	490	54.5	5.82	77.37	26	1
High	Master Protein	P00329	Alcohol dehydrogenase 1 OS=Mus musculus OX=10090 GN=Adh1 PE=1 SV=2	0	FALSE	149.857	60	16	81	16	375	39.7	8.1	118.18	16	1
High	Master Protein	Q8VCA8	Secernin-2 OS=Mus musculus OX=10090 GN=Scrn2 PE=1 SV=1	0	FALSE	149.752	44	11	34	11	425	46.6	5.71	75.44	11	1
High	Master Protein	Q91X34	Bile acid-CoA:amino acid N-acyltransferase OS=Mus musculus OX=10090 GN=Baat PE=1 SV=1	0	FALSE	149.103	58	18	51	18	420	46.5	6.68	77.03	18	1
High	Master Protein	Q8BG32	26S proteasome non-ATPase regulatory subunit 11 OS=Mus musculus OX=10090 GN=Psmd11 PE=1 SV=3	0	FALSE	145.828	62	25	54	25	422	47.4	6.48	84.2	25	1
High	Master Protein	O54734	Dolichyl-diphosphooligosaccharide--protein glycosyltransferase 48 kDa subunit OS=Mus musculus OX=10090 GN=Ddost PE=1 SV=2	0	FALSE	145.432	48	14	67	14	441	49	5.83	118.49	14	1
High	Master Protein	Q8BFZ3	Beta-actin-like protein 2 OS=Mus musculus OX=10090 GN=Actbl2 PE=1 SV=1	0	FALSE	143.554	29	10	185	2	376	42	5.49	261.1	10	1
High	Master Protein	Q99PG0	Arylacetamide deacetylase OS=Mus musculus OX=10090 GN=Aadac PE=1 SV=3	0	FALSE	137.211	44	14	69	14	398	45.2	7.49	109.28	14	1
High	Master Protein	Q8VC97	Beta-ureidopropionase OS=Mus musculus OX=10090 GN=Upb1 PE=1 SV=1	0	FALSE	136.635	52	17	50	17	393	43.9	6.79	77.75	17	1
High	Master Protein	P50580	Proliferation-associated protein 2G4 OS=Mus musculus OX=10090 GN=Pa2g4 PE=1 SV=3	0	FALSE	135.468	58	20	70	20	394	43.7	6.86	113.38	20	1
High	Master Protein	Q3TML0	Protein disulfide-isomerase A6 OS=Mus musculus OX=10090 GN=Pdia6 PE=1 SV=1	0	FALSE	134.09	42	15	26	15	445	48.7	5.19	53.09	15	1
High	Master Protein	O88544	COP9 signalosome complex subunit 4 OS=Mus musculus OX=10090 GN=Cops4 PE=1 SV=1	0	FALSE	131.848	52	15	28	15	406	46.3	5.83	49.8	15	1
High	Master Protein	P35486	Pyruvate dehydrogenase E1 component subunit alpha, somatic form, mitochondrial OS=Mus musculus OX=10090 GN=Pdha1 PE=1 SV=1	0	FALSE	131.83	45	18	66	18	390	43.2	8.19	100.67	18	1
High	Master Protein	P43883	Perilipin-2 OS=Mus musculus OX=10090 GN=Plin2 PE=1 SV=2	0	FALSE	131.507	53	15	29	15	425	46.6	6.87	43.78	15	1
High	Master Protein	P48776	Tryptophan 2,3-dioxygenase OS=Mus musculus OX=10090 GN=Tdo2 PE=1 SV=2	0	FALSE	131.353	55	21	49	21	406	47.7	6.81	55.74	21	1
High	Master Protein	Q3TQC7	Ectonucleoside triphosphate diphosphohydrolase 5 OS=Mus musculus OX=10090 GN=Entpd5 PE=1 SV=1	0	FALSE	131.088	37	11	39	11	452	49.8	5.47	86.19	11	1
High	Master Protein	Q9D1Q6	Endoplasmic reticulum resident protein 44 OS=Mus musculus OX=10090 GN=Erp44 PE=1 SV=1	0	FALSE	130.399	48	15	50	15	406	46.8	5.27	86.5	15	1
High	Master Protein	Q9QYR7	Acyl-coenzyme A thioesterase 3 OS=Mus musculus OX=10090 GN=Acot3 PE=1 SV=1	0	FALSE	129.044	45	13	46	7	432	47.5	7.46	69.53	13	1
High	Master Protein	Q9CZU6	Citrate synthase, mitochondrial OS=Mus musculus OX=10090 GN=Cs PE=1 SV=1	0	FALSE	128.038	50	19	111	19	464	51.7	8.57	133.13	19	1
High	Master Protein	Q8R0Y6	Cytosolic 10-formyltetrahydrofolate dehydrogenase OS=Mus musculus OX=10090 GN=Aldh1l1 PE=1 SV=1	0	FALSE	125.208	31	21	37	21	902	98.6	5.91	54.64	21	1
High	Master Protein	A0A0A0MQA5	Tubulin alpha chain (Fragment) OS=Mus musculus OX=10090 GN=Tuba4a PE=1 SV=1	0	FALSE	123.082	40	16	34	3	477	52.9	5.19	55.39	16	1
High	Master Protein	P07724	Serum albumin OS=Mus musculus OX=10090 GN=Alb PE=1 SV=3	0	FALSE	121.373	58	27	40	25	608	68.6	6.07	46.17	27	1
High	Master Protein	Q91YI0	Argininosuccinate lyase OS=Mus musculus OX=10090 GN=Asl PE=1 SV=1	0	FALSE	121.033	39	17	34	17	464	51.7	6.96	56.89	17	1
High	Master Protein	Q8R0N6	Hydroxyacid-oxoacid transhydrogenase, mitochondrial OS=Mus musculus OX=10090 GN=Adhfe1 PE=1 SV=2	0	FALSE	120.925	43	13	34	13	465	49.9	7.58	72.98	13	1
High	Master Protein	A0A087WQS2	Basic leucine zipper and W2 domain-containing protein 1 OS=Mus musculus OX=10090 GN=Bzw1 PE=1 SV=1	0	FALSE	120.353	47	19	36	17	451	51.2	6.95	51.77	19	1
High	Master Protein	P05213	Tubulin alpha-1B chain OS=Mus musculus OX=10090 GN=Tuba1b PE=1 SV=2	0	FALSE	118.449	43	16	33	3	451	50.1	5.06	55.13	16	1
High	Master Protein	P46471	26S proteasome regulatory subunit 7 OS=Mus musculus OX=10090 GN=Psmc2 PE=1 SV=5	0	FALSE	116.968	65	25	56	25	433	48.6	5.95	81.23	25	1
High	Master Protein	P26443	Glutamate dehydrogenase 1, mitochondrial OS=Mus musculus OX=10090 GN=Glud1 PE=1 SV=1	0	FALSE	116.517	35	17	33	17	558	61.3	8	54.76	17	1
High	Master Protein	Q9QYR9	Acyl-coenzyme A thioesterase 2, mitochondrial OS=Mus musculus OX=10090 GN=Acot2 PE=1 SV=2	0	FALSE	116.45	38	16	46	5	453	49.6	7.36	94.88	16	1
High	Master Protein	P05201	Aspartate aminotransferase, cytoplasmic OS=Mus musculus OX=10090 GN=Got1 PE=1 SV=3	0	FALSE	115.306	60	21	44	21	413	46.2	7.14	78.07	21	1
High	Master Protein	P16331	Phenylalanine-4-hydroxylase OS=Mus musculus OX=10090 GN=Pah PE=1 SV=4	0	FALSE	114.928	51	18	27	18	453	51.9	6.3	41.99	18	1
High	Master Protein	Q8BMS1	Trifunctional enzyme subunit alpha, mitochondrial OS=Mus musculus OX=10090 GN=Hadha PE=1 SV=1	0	FALSE	114.829	30	16	25	16	763	82.6	9.14	43.21	16	1
High	Master Protein	Q3THS6	S-adenosylmethionine synthase isoform type-2 OS=Mus musculus OX=10090 GN=Mat2a PE=1 SV=2	0	FALSE	114.704	45	14	164	11	395	43.7	6.48	273.78	14	1
High	Master Protein	Q9QZ85	Interferon-inducible GTPase 1 OS=Mus musculus OX=10090 GN=Iigp1 PE=1 SV=2	0	FALSE	113.365	57	18	26	15	413	47.5	6.33	49.26	18	1
High	Master Protein	P24270	Catalase OS=Mus musculus OX=10090 GN=Cat PE=1 SV=4	0	FALSE	111.305	46	20	36	20	527	59.8	7.88	52.74	20	1
High	Master Protein	Q64458	Cytochrome P450 2C29 OS=Mus musculus OX=10090 GN=Cyp2c29 PE=1 SV=2	0	FALSE	110.81	40	17	32	14	490	55.7	8.29	46.39	17	1
High	Master Protein	P52430	Serum paraoxonase/arylesterase 1 OS=Mus musculus OX=10090 GN=Pon1 PE=1 SV=2	0	FALSE	110.5	46	11	75	11	355	39.5	5.22	84.39	11	1
High	Master Protein	Q9D404	3-oxoacyl-[acyl-carrier-protein] synthase, mitochondrial OS=Mus musculus OX=10090 GN=Oxsm PE=1 SV=1	0	FALSE	110.307	56	14	24	14	459	48.6	7.06	45.63	14	1
High	Master Protein	P63037	DnaJ homolog subfamily A member 1 OS=Mus musculus OX=10090 GN=Dnaja1 PE=1 SV=1	0	FALSE	109.447	55	17	35	17	397	44.8	7.08	44.45	17	1
High	Master Protein	Q9JLI6	Selenocysteine lyase OS=Mus musculus OX=10090 GN=Scly PE=1 SV=1	0	FALSE	106.441	54	17	35	17	432	47.1	6.8	72.58	17	1
High	Master Protein	P29341	Polyadenylate-binding protein 1 OS=Mus musculus OX=10090 GN=Pabpc1 PE=1 SV=2	0	FALSE	105.062	36	22	47	17	636	70.6	9.5	61.27	22	1
High	Master Protein	Q91Y97	Fructose-bisphosphate aldolase B OS=Mus musculus OX=10090 GN=Aldob PE=1 SV=3	0	FALSE	104.114	49	16	40	15	364	39.5	8.27	72.09	16	1
High	Master Protein	Q9CZ30	Obg-like ATPase 1 OS=Mus musculus OX=10090 GN=Ola1 PE=1 SV=1	0	FALSE	103.747	48	16	41	16	396	44.7	7.81	76.28	16	1
High	Master Protein	Q8K370	Acyl-CoA dehydrogenase family member 10 OS=Mus musculus OX=10090 GN=Acad10 PE=1 SV=1	0	FALSE	103.397	16	17	35	5	1069	118.9	8.24	53.98	17	1
High	Master Protein	Q9D7N9	Adipocyte plasma membrane-associated protein OS=Mus musculus OX=10090 GN=Apmap PE=1 SV=1	0	FALSE	102.548	52	18	29	18	415	46.4	6.32	42.5	18	1
High	Master Protein	P54775	26S proteasome regulatory subunit 6B OS=Mus musculus OX=10090 GN=Psmc4 PE=1 SV=2	0	FALSE	98.601	50	18	29	18	418	47.4	5.21	32.51	18	1
High	Master Protein	P68372	Tubulin beta-4B chain OS=Mus musculus OX=10090 GN=Tubb4b PE=1 SV=1	0	FALSE	97.701	52	17	52	3	445	49.8	4.89	56.15	17	1
High	Master Protein	Q9D5J6	Sedoheptulokinase OS=Mus musculus OX=10090 GN=Shpk PE=1 SV=1	0	FALSE	97.456	40	14	29	14	476	51.3	6.24	44.18	14	1
High	Master Protein	P62334	26S proteasome regulatory subunit 10B OS=Mus musculus OX=10090 GN=Psmc6 PE=1 SV=1	0	FALSE	95.082	52	17	27	17	389	44.1	7.49	40.5	17	1
High	Master Protein	Q3UM45	Protein phosphatase 1 regulatory subunit 7 OS=Mus musculus OX=10090 GN=Ppp1r7 PE=1 SV=2	0	FALSE	95.037	49	14	22	14	361	41.3	4.92	31.46	14	1
High	Master Protein	Q922E4	Ethanolamine-phosphate cytidylyltransferase OS=Mus musculus OX=10090 GN=Pcyt2 PE=1 SV=1	0	FALSE	94.287	36	14	27	14	404	45.2	6.58	38.3	14	1
High	Master Protein	Q91YP0	L-2-hydroxyglutarate dehydrogenase, mitochondrial OS=Mus musculus OX=10090 GN=L2hgdh PE=1 SV=1	0	FALSE	93.693	41	16	38	16	464	50.9	8.29	49.39	16	1
High	Master Protein	P09405	Nucleolin OS=Mus musculus OX=10090 GN=Ncl PE=1 SV=2	0	FALSE	93.255	31	21	32	21	707	76.7	4.75	42.44	21	1
High	Master Protein	Q9Z1J3	Cysteine desulfurase, mitochondrial OS=Mus musculus OX=10090 GN=Nfs1 PE=1 SV=3	0	FALSE	92.769	39	13	24	13	459	50.5	8.16	39.41	13	1
High	Master Protein	Q04447	Creatine kinase B-type OS=Mus musculus OX=10090 GN=Ckb PE=1 SV=1	0	FALSE	92.041	44	11	20	11	381	42.7	5.67	41.99	11	1
High	Master Protein	P99024	Tubulin beta-5 chain OS=Mus musculus OX=10090 GN=Tubb5 PE=1 SV=1	0	FALSE	91.748	49	16	50	1	444	49.6	4.89	54.48	16	1
High	Master Protein	Q9D826	Peroxisomal sarcosine oxidase OS=Mus musculus OX=10090 GN=Pipox PE=1 SV=1	0	FALSE	91.105	55	18	51	18	390	43.8	7.55	67.77	18	1
High	Master Protein	P35492	Histidine ammonia-lyase OS=Mus musculus OX=10090 GN=Hal PE=1 SV=1	0	FALSE	89.497	27	14	26	14	657	72.2	6.34	17.88	14	1
High	Master Protein	P01901	H-2 class I histocompatibility antigen, K-B alpha chain OS=Mus musculus OX=10090 GN=H2-K1 PE=1 SV=1	0	FALSE	88.947	45	11	26	9	369	41.3	6.39	43.1	11	1
High	Master Protein	Q8BFP9	[Pyruvate dehydrogenase (acetyl-transferring)] kinase isozyme 1, mitochondrial OS=Mus musculus OX=10090 GN=Pdk1 PE=1 SV=2	0	FALSE	88.371	44	16	24	15	434	49	8.19	27.95	16	1
High	Master Protein	G5E8R3	Pyruvate carboxylase OS=Mus musculus OX=10090 GN=Pcx PE=1 SV=1	0	FALSE	87.831	21	19	28	19	1178	129.6	6.71	39.34	19	1
High	Master Protein	Q9D2G2	Dihydrolipoyllysine-residue succinyltransferase component of 2-oxoglutarate dehydrogenase complex, mitochondrial OS=Mus musculus OX=10090 GN=Dlst PE=1 SV=1	0	FALSE	87.416	31	11	27	11	454	49	8.95	54.43	11	1
High	Master Protein	Q8VCT4	Carboxylesterase 1D OS=Mus musculus OX=10090 GN=Ces1d PE=1 SV=1	0	FALSE	86.38	34	17	38	15	565	61.7	6.61	47.82	17	1
High	Master Protein	Q99LB7	Sarcosine dehydrogenase, mitochondrial OS=Mus musculus OX=10090 GN=Sardh PE=1 SV=1	0	FALSE	86.117	25	18	30	18	919	101.6	6.74	36.47	18	1
High	Master Protein	Q8VCH0	3-ketoacyl-CoA thiolase B, peroxisomal OS=Mus musculus OX=10090 GN=Acaa1b PE=1 SV=1	0	FALSE	85.199	44	11	21	2	424	44	8.51	38.53	11	1
High	Master Protein	Q8BWN8	Peroxisomal succinyl-coenzyme A thioesterase OS=Mus musculus OX=10090 GN=Acot4 PE=1 SV=1	0	FALSE	84.874	45	15	36	10	421	46.5	7.85	43.15	15	1
High	Master Protein	Q8BTY1	Kynurenine--oxoglutarate transaminase 1 OS=Mus musculus OX=10090 GN=Kyat1 PE=1 SV=1	0	FALSE	84.114	40	14	45	13	424	47.5	6.95	46.6	14	1
High	Master Protein	Q921H8	3-ketoacyl-CoA thiolase A, peroxisomal OS=Mus musculus OX=10090 GN=Acaa1a PE=1 SV=1	0	FALSE	83.366	44	11	21	2	424	43.9	8.44	38.61	11	1
High	Master Protein	D3Z7X0	Acyl-Coenzyme A dehydrogenase family, member 12 OS=Mus musculus OX=10090 GN=Acad12 PE=1 SV=1	0	FALSE	82.453	24	13	23	1	555	61.4	9.36	39.59	13	1
High	Master Protein	Q8VCM7	Fibrinogen gamma chain OS=Mus musculus OX=10090 GN=Fgg PE=1 SV=1	0	FALSE	81.309	41	14	26	14	436	49.4	5.86	30.66	14	1
High	Master Protein	P22907	Porphobilinogen deaminase OS=Mus musculus OX=10090 GN=Hmbs PE=1 SV=2	0	FALSE	81.18	40	13	20	13	361	39.3	6.87	29.49	13	1
High	Master Protein	P49443	Protein phosphatase 1A OS=Mus musculus OX=10090 GN=Ppm1a PE=1 SV=1	0	FALSE	79.598	41	13	28	11	382	42.4	5.36	32.13	13	1
High	Master Protein	Q9D8E6	60S ribosomal protein L4 OS=Mus musculus OX=10090 GN=Rpl4 PE=1 SV=3	0	FALSE	78.336	38	14	33	14	419	47.1	11	45.88	14	1
High	Master Protein	P09103	Protein disulfide-isomerase OS=Mus musculus OX=10090 GN=P4hb PE=1 SV=2	0	FALSE	78.253	35	14	22	13	509	57	4.88	30.22	14	1
High	Master Protein	Q7TMM9	Tubulin beta-2A chain OS=Mus musculus OX=10090 GN=Tubb2a PE=1 SV=1	0	FALSE	78.161	43	15	42	2	445	49.9	4.89	47.72	15	1
High	Master Protein	P32020	Non-specific lipid-transfer protein OS=Mus musculus OX=10090 GN=Scp2 PE=1 SV=3	0	FALSE	77.714	35	14	34	14	547	59.1	7.44	37.93	14	1
High	Master Protein	P47738	Aldehyde dehydrogenase, mitochondrial OS=Mus musculus OX=10090 GN=Aldh2 PE=1 SV=1	0	FALSE	77.324	34	13	27	12	519	56.5	7.62	41.92	13	1
High	Master Protein	Q91XD4	Formimidoyltransferase-cyclodeaminase OS=Mus musculus OX=10090 GN=Ftcd PE=1 SV=1	0	FALSE	77.286	34	13	19	13	541	58.9	6.11	28.24	13	1
High	Master Protein	P17563	Methanethiol oxidase OS=Mus musculus OX=10090 GN=Selenbp1 PE=1 SV=2	0	FALSE	77.136	38	14	25	14	472	52.5	6.29	34.82	14	1
High	Master Protein	Q91YS7	Dual-specificity mitogen-activated protein kinase kinase 2 OS=Mus musculus OX=10090 GN=Map2k2 PE=1 SV=1	0	FALSE	77.042	31	11	23	8	400	44.3	7.05	33.04	11	1
High	Master Protein	Q9DCE9	Interferon gamma-induced GTPase OS=Mus musculus OX=10090 GN=Igtp PE=1 SV=1	0	FALSE	75.6	41	15	31	11	423	48.5	7.77	41.54	15	1
High	Master Protein	Q99JY9	Actin-related protein 3 OS=Mus musculus OX=10090 GN=Actr3 PE=1 SV=3	0	FALSE	75.42	45	14	27	14	418	47.3	5.88	40.97	14	1
High	Master Protein	P62960	Y-box-binding protein 1 OS=Mus musculus OX=10090 GN=Ybx1 PE=1 SV=3	0	FALSE	75.369	50	11	17	11	322	35.7	9.88	33.73	11	1
High	Master Protein	Q3TMH2	Secernin-3 OS=Mus musculus OX=10090 GN=Scrn3 PE=1 SV=1	0	FALSE	75.277	37	11	17	11	418	47.6	5.66	27.74	11	1
High	Master Protein	P61164	Alpha-centractin OS=Mus musculus OX=10090 GN=Actr1a PE=1 SV=1	0	FALSE	73.948	36	10	17	4	376	42.6	6.64	28.75	10	1
High	Master Protein	Q6XVG2	Cytochrome P450 2C54 OS=Mus musculus OX=10090 GN=Cyp2c54 PE=1 SV=1	0	FALSE	73.09	33	14	22	7	490	55.8	7.47	37.93	14	1
High	Master Protein	O88685	26S proteasome regulatory subunit 6A OS=Mus musculus OX=10090 GN=Psmc3 PE=1 SV=2	0	FALSE	73.011	52	15	20	4	442	49.5	5.19	24.92	15	1
High	Master Protein	O09174	Alpha-methylacyl-CoA racemase OS=Mus musculus OX=10090 GN=Amacr PE=1 SV=4	0	FALSE	72.733	41	11	17	11	381	41.7	7.4	38.43	11	1
High	Master Protein	O35857	Mitochondrial import inner membrane translocase subunit TIM44 OS=Mus musculus OX=10090 GN=Timm44 PE=1 SV=2	0	FALSE	72.45	32	13	25	13	452	51.1	8.13	27.74	13	1
High	Master Protein	P18242	Cathepsin D OS=Mus musculus OX=10090 GN=Ctsd PE=1 SV=1	0	FALSE	72.26	34	10	21	10	410	44.9	7.15	20.15	10	1
High	Master Protein	Q91WU0	Carboxylesterase 1F OS=Mus musculus OX=10090 GN=Ces1f PE=1 SV=1	0	FALSE	71.943	29	12	16	10	561	61.6	6.48	29.42	12	1
High	Master Protein	Q8BP40	Lysophosphatidic acid phosphatase type 6 OS=Mus musculus OX=10090 GN=Acp6 PE=1 SV=1	0	FALSE	71.715	33	11	32	11	418	47.6	7.72	43.08	11	1
High	Master Protein	P56654	Cytochrome P450 2C37 OS=Mus musculus OX=10090 GN=Cyp2c37 PE=1 SV=2	0	FALSE	71.118	38	14	22	5	490	55.6	7.11	34.44	14	1
High	Master Protein	Q99NF7	Ppm1b protein OS=Mus musculus OX=10090 GN=Ppm1b PE=1 SV=1	0	FALSE	69.664	29	11	20	9	477	52.1	5.11	25.75	11	1
High	Master Protein	Q91VC3	Eukaryotic initiation factor 4A-III OS=Mus musculus OX=10090 GN=Eif4a3 PE=1 SV=3	0	FALSE	69.231	34	14	33	10	411	46.8	6.73	58.21	14	1
High	Master Protein	Q61598	Rab GDP dissociation inhibitor beta OS=Mus musculus OX=10090 GN=Gdi2 PE=1 SV=1	0	FALSE	68.882	32	11	13	11	445	50.5	6.25	21.88	11	1
High	Master Protein	Q9EQ20	Methylmalonate-semialdehyde dehydrogenase [acylating], mitochondrial OS=Mus musculus OX=10090 GN=Aldh6a1 PE=1 SV=1	0	FALSE	68.708	33	13	16	13	535	57.9	8.07	26.38	13	1
High	Master Protein	A2AKK5	Acyl-coenzyme A amino acid N-acyltransferase 1 OS=Mus musculus OX=10090 GN=Acnat1 PE=1 SV=1	0	FALSE	67.766	37	11	27	5	416	46	8.73	38.74	11	1
High	Master Protein	Q8VCZ9	Hydroxyproline dehydrogenase OS=Mus musculus OX=10090 GN=Prodh2 PE=1 SV=1	0	FALSE	67.712	35	13	17	13	456	50.7	8.19	25.05	13	1
High	Master Protein	Q921F2	TAR DNA-binding protein 43 OS=Mus musculus OX=10090 GN=Tardbp PE=1 SV=1	0	FALSE	67.671	37	11	16	11	414	44.5	6.7	22.87	11	1
High	Master Protein	P46664	Adenylosuccinate synthetase isozyme 2 OS=Mus musculus OX=10090 GN=Adss2 PE=1 SV=2	0	FALSE	67.608	37	12	19	11	456	50	6.38	22.55	12	1
High	Master Protein	P27659	60S ribosomal protein L3 OS=Mus musculus OX=10090 GN=Rpl3 PE=1 SV=3	0	FALSE	67.584	29	11	20	11	403	46.1	10.21	30.77	11	1
High	Master Protein	O09159	Lysosomal alpha-mannosidase OS=Mus musculus OX=10090 GN=Man2b1 PE=1 SV=4	0	FALSE	67.298	14	13	18	13	1013	114.6	8.13	20	13	1
High	Master Protein	Q9R111	Guanine deaminase OS=Mus musculus OX=10090 GN=Gda PE=1 SV=1	0	FALSE	66.892	38	12	14	12	454	51	5.53	21.81	12	1
High	Master Protein	G3X925	Pyruvate kinase OS=Mus musculus OX=10090 GN=Pklr PE=1 SV=1	0	FALSE	66.708	27	11	15	11	574	62.2	7.09	27.74	11	1
High	Master Protein	Q60865	Caprin-1 OS=Mus musculus OX=10090 GN=Caprin1 PE=1 SV=2	0	FALSE	66.66	20	11	19	11	707	78.1	5.25	35.11	11	1
High	Master Protein	P53798	Squalene synthase OS=Mus musculus OX=10090 GN=Fdft1 PE=1 SV=2	0	FALSE	66.636	32	10	15	10	416	48.1	6.32	19.45	10	1
High	Master Protein	Q8R5C5	Beta-centractin OS=Mus musculus OX=10090 GN=Actr1b PE=1 SV=1	0	FALSE	66.372	46	11	20	5	376	42.3	6.4	33.07	11	1
High	Master Protein	Q2TPA8	Hydroxysteroid dehydrogenase-like protein 2 OS=Mus musculus OX=10090 GN=Hsdl2 PE=1 SV=1	0	FALSE	66.153	27	11	19	11	490	54.2	6.74	29.9	11	1
High	Master Protein	Q64442	Sorbitol dehydrogenase OS=Mus musculus OX=10090 GN=Sord PE=1 SV=3	0	FALSE	65.468	33	11	25	11	357	38.2	7.02	33.3	11	1
High	Master Protein	A0A087WPH7	26S proteasome regulatory subunit 6A (Fragment) OS=Mus musculus OX=10090 GN=Psmc3 PE=1 SV=6	0	FALSE	65.014	65	12	17	1	305	34	4.98	21.07	12	1
High	Master Protein	P24456	Cytochrome P450 2D10 OS=Mus musculus OX=10090 GN=Cyp2d10 PE=1 SV=2	0	FALSE	64.36	26	11	17	3	504	57.2	6.61	24.37	11	1
High	Master Protein	Q61176	Arginase-1 OS=Mus musculus OX=10090 GN=Arg1 PE=1 SV=1	0	FALSE	64.045	39	9	14	9	323	34.8	7.01	23.97	9	1
High	Master Protein	Q9JK42	[Pyruvate dehydrogenase (acetyl-transferring)] kinase isozyme 2, mitochondrial OS=Mus musculus OX=10090 GN=Pdk2 PE=1 SV=2	0	FALSE	63.994	32	11	25	10	407	46	6.61	29.7	11	1
High	Master Protein	A8DUK4	Beta-globin OS=Mus musculus OX=10090 GN=Hbb-bs PE=1 SV=1	0	FALSE	63.963	66	8	25	8	147	15.7	7.69	29.84	8	1
High	Master Protein	O35488	Very long-chain acyl-CoA synthetase OS=Mus musculus OX=10090 GN=Slc27a2 PE=1 SV=2	0	FALSE	63.946	25	12	16	12	620	70.4	8.9	20.53	12	1
High	Master Protein	Q91WU5	Arsenite methyltransferase OS=Mus musculus OX=10090 GN=As3mt PE=1 SV=2	0	FALSE	63.936	55	16	27	16	376	41.8	5.86	36.93	16	1
High	Master Protein	Q8BFZ9	Erlin-2 OS=Mus musculus OX=10090 GN=Erlin2 PE=1 SV=1	0	FALSE	62.84	46	11	17	8	340	37.8	5.5	24.86	11	1
High	Master Protein	Q8R086	Sulfite oxidase, mitochondrial OS=Mus musculus OX=10090 GN=Suox PE=1 SV=2	0	FALSE	62.118	25	10	13	10	546	60.7	6.54	25.66	10	1
High	Master Protein	P10649	Glutathione S-transferase Mu 1 OS=Mus musculus OX=10090 GN=Gstm1 PE=1 SV=2	0	FALSE	61.362	54	13	23	13	218	26	7.94	25.53	13	1
High	Master Protein	Q61635	GTP-binding protein OS=Mus musculus OX=10090 GN=Ifi47 PE=1 SV=1	0	FALSE	60.062	34	14	15	14	420	46.8	6.74	18.97	14	1
High	Master Protein	P31938	Dual specificity mitogen-activated protein kinase kinase 1 OS=Mus musculus OX=10090 GN=Map2k1 PE=1 SV=2	0	FALSE	58.491	26	10	22	7	393	43.4	6.7	33.29	10	1
High	Master Protein	Q8BK64	Activator of 90 kDa heat shock protein ATPase homolog 1 OS=Mus musculus OX=10090 GN=Ahsa1 PE=1 SV=2	0	FALSE	58.427	53	14	22	14	338	38.1	5.53	27.45	14	1
High	Master Protein	P97384	Annexin A11 OS=Mus musculus OX=10090 GN=Anxa11 PE=1 SV=2	0	FALSE	58.318	29	13	18	13	503	54	7.66	29.65	13	1
High	Master Protein	P63005	Platelet-activating factor acetylhydrolase IB subunit alpha OS=Mus musculus OX=10090 GN=Pafah1b1 PE=1 SV=2	0	FALSE	58.221	38	15	21	15	410	46.6	7.37	16.68	15	1
High	Master Protein	Q91VB8	Alpha globin 1 OS=Mus musculus OX=10090 GN=Hba-a1 PE=1 SV=1	0	FALSE	58.042	63	7	23	5	142	15.1	8.22	25.77	7	1
High	Master Protein	Q99JF5	Diphosphomevalonate decarboxylase OS=Mus musculus OX=10090 GN=Mvd PE=1 SV=2	0	FALSE	57.821	31	8	11	8	401	44	6.3	19.83	8	1
High	Master Protein	Q9WU79	Proline dehydrogenase 1, mitochondrial OS=Mus musculus OX=10090 GN=Prodh PE=1 SV=2	0	FALSE	57.406	24	13	23	13	599	68	8.24	14.86	13	1
High	Master Protein	Q921S7	39S ribosomal protein L37, mitochondrial OS=Mus musculus OX=10090 GN=Mrpl37 PE=1 SV=1	0	FALSE	57.288	32	13	18	13	423	48.3	8.84	21.37	13	1
High	Master Protein	P27773	Protein disulfide-isomerase A3 OS=Mus musculus OX=10090 GN=Pdia3 PE=1 SV=2	0	FALSE	57.174	34	15	20	15	505	56.6	6.21	21.16	15	1
High	Master Protein	Q8R1S0	Ubiquinone biosynthesis monooxygenase COQ6, mitochondrial OS=Mus musculus OX=10090 GN=Coq6 PE=1 SV=3	0	FALSE	57.092	28	11	21	11	476	51.4	7.17	30.26	11	1
High	Master Protein	Q9QXY6	EH domain-containing protein 3 OS=Mus musculus OX=10090 GN=Ehd3 PE=1 SV=2	0	FALSE	56.836	22	11	20	6	535	60.8	6.46	29.84	11	1
High	Master Protein	Q9QXD6	Fructose-1,6-bisphosphatase 1 OS=Mus musculus OX=10090 GN=Fbp1 PE=1 SV=3	0	FALSE	56.796	41	9	17	9	338	36.9	6.57	15.17	9	1
High	Master Protein	Q3U5Q7	UMP-CMP kinase 2, mitochondrial OS=Mus musculus OX=10090 GN=Cmpk2 PE=1 SV=2	0	FALSE	56.775	34	12	19	12	447	50	7.27	28.21	12	1
High	Master Protein	Q8BSE0	Regulator of microtubule dynamics protein 2 OS=Mus musculus OX=10090 GN=Rmdn2 PE=1 SV=1	0	FALSE	56.309	34	12	19	12	410	47	7.56	16.18	12	1
High	Master Protein	Q91X77	Cytochrome P450 2C50 OS=Mus musculus OX=10090 GN=Cyp2c50 PE=1 SV=2	0	FALSE	55.323	26	10	17	2	490	55.7	7.88	24.12	10	1
High	Master Protein	A0A0A0MQF6	Glyceraldehyde-3-phosphate dehydrogenase OS=Mus musculus OX=10090 GN=Gapdh PE=1 SV=1	0	FALSE	55.014	31	8	17	8	359	38.6	8.97	24.92	8	1
High	Master Protein	P19324	Serpin H1 OS=Mus musculus OX=10090 GN=Serpinh1 PE=1 SV=3	0	FALSE	54.75	26	7	10	7	417	46.5	8.82	12.59	7	1
High	Master Protein	P05202	Aspartate aminotransferase, mitochondrial OS=Mus musculus OX=10090 GN=Got2 PE=1 SV=1	0	FALSE	54.579	32	12	24	12	430	47.4	9	33.94	12	1
High	Master Protein	O08749	Dihydrolipoyl dehydrogenase, mitochondrial OS=Mus musculus OX=10090 GN=Dld PE=1 SV=2	0	FALSE	54.335	27	11	21	11	509	54.2	7.9	27.42	11	1
High	Master Protein	Q9WUQ2	Prolactin regulatory element-binding protein OS=Mus musculus OX=10090 GN=Preb PE=1 SV=1	0	FALSE	54.258	44	13	19	13	417	45.4	8.76	22.88	13	1
High	Master Protein	Q7M6Y3	Phosphatidylinositol-binding clathrin assembly protein OS=Mus musculus OX=10090 GN=Picalm PE=1 SV=1	0	FALSE	54.225	18	9	13	9	660	71.5	7.91	21.16	9	1
High	Master Protein	O35685	Nuclear migration protein nudC OS=Mus musculus OX=10090 GN=Nudc PE=1 SV=1	0	FALSE	53.896	33	12	17	12	332	38.3	5.26	26.8	12	1
High	Master Protein	P20029	Endoplasmic reticulum chaperone BiP OS=Mus musculus OX=10090 GN=Hspa5 PE=1 SV=3	0	FALSE	52.65	17	10	15	8	655	72.4	5.16	23.02	10	1
High	Master Protein	Q8BYL4	Tyrosine--tRNA ligase, mitochondrial OS=Mus musculus OX=10090 GN=Yars2 PE=1 SV=2	0	FALSE	52.488	25	8	10	8	472	52.6	9.16	17.72	8	1
High	Master Protein	Q8C5W3	Tubulin-specific chaperone cofactor E-like protein OS=Mus musculus OX=10090 GN=Tbcel PE=1 SV=1	0	FALSE	52.161	30	9	11	9	424	48	5.53	17.36	9	1
High	Master Protein	Q9Z2X1	Heterogeneous nuclear ribonucleoprotein F OS=Mus musculus OX=10090 GN=Hnrnpf PE=1 SV=3	0	FALSE	50.934	29	8	15	6	415	45.7	5.49	14.38	8	1
High	Master Protein	Q9DBM2	Peroxisomal bifunctional enzyme OS=Mus musculus OX=10090 GN=Ehhadh PE=1 SV=4	0	FALSE	50.683	26	14	16	14	718	78.3	9.13	10.72	14	1
High	Master Protein	Q9CXT8	Mitochondrial-processing peptidase subunit beta OS=Mus musculus OX=10090 GN=Pmpcb PE=1 SV=1	0	FALSE	50.651	25	11	24	10	489	54.6	6.99	33.63	11	1
High	Master Protein	Q9QZB7	Actin-related protein 10 OS=Mus musculus OX=10090 GN=Actr10 PE=1 SV=2	0	FALSE	50.574	31	9	11	9	417	46.2	7.61	15.67	9	1
High	Master Protein	G3XA25	Acetyl-CoA acetyltransferase, cytosolic OS=Mus musculus OX=10090 GN=Acat2 PE=1 SV=1	0	FALSE	50.039	27	8	15	1	365	38.1	7.71	23.02	8	1
High	Master Protein	P59017	Bcl-2-like protein 13 OS=Mus musculus OX=10090 GN=Bcl2l13 PE=1 SV=2	0	FALSE	49.662	22	6	11	6	434	46.7	4.59	21.62	6	1
High	Master Protein	A0A0R4J0B4	N-acylneuraminate cytidylyltransferase OS=Mus musculus OX=10090 GN=Cmas PE=1 SV=1	0	FALSE	49.46	21	10	19	10	432	48	8.1	18.52	10	1
High	Master Protein	Q9QWR8	Alpha-N-acetylgalactosaminidase OS=Mus musculus OX=10090 GN=Naga PE=1 SV=2	0	FALSE	49.251	24	8	14	8	415	47.2	6.44	28.57	8	1
High	Master Protein	A0A2R8VHY1	Cytochrome P450 2D10 (Fragment) OS=Mus musculus OX=10090 GN=Cyp2d10 PE=1 SV=1	0	FALSE	48.957	38	9	16	1	282	31.9	5.83	24.22	9	1
High	Master Protein	Q80X81	Acetyl-Coenzyme A acetyltransferase 3 OS=Mus musculus OX=10090 GN=Acat3 PE=1 SV=1	0	FALSE	48.709	31	9	15	2	397	41.4	7.94	20.3	9	1
High	Master Protein	P26150	3 beta-hydroxysteroid dehydrogenase/Delta 5-->4-isomerase type 3 OS=Mus musculus OX=10090 GN=Hsd3b3 PE=1 SV=3	0	FALSE	48.248	33	10	11	10	373	42	7.97	14.67	10	1
High	Master Protein	O35945	Aldehyde dehydrogenase, cytosolic 1 OS=Mus musculus OX=10090 GN=Aldh1a7 PE=1 SV=1	0	FALSE	48.125	24	9	19	2	501	54.6	7.71	23.29	9	1
High	Master Protein	Q9R099	Transducin beta-like protein 2 OS=Mus musculus OX=10090 GN=Tbl2 PE=1 SV=2	0	FALSE	47.802	24	12	15	12	442	49.6	9.04	14.56	12	1
High	Master Protein	P14094	Sodium/potassium-transporting ATPase subunit beta-1 OS=Mus musculus OX=10090 GN=Atp1b1 PE=1 SV=1	0	FALSE	47.68	33	10	19	10	304	35.2	8.65	20.61	10	1
High	Master Protein	K7N6C2	Cytochrome P450, family 2, subfamily c, polypeptide 68 OS=Mus musculus OX=10090 GN=Cyp2c68 PE=1 SV=1	0	FALSE	47.654	23	11	16	3	491	56	7.36	13.57	11	1
High	Master Protein	Q924Y0	Gamma-butyrobetaine dioxygenase OS=Mus musculus OX=10090 GN=Bbox1 PE=1 SV=1	0	FALSE	47.518	30	11	18	11	387	44.7	6.92	25.9	11	1
High	Master Protein	K3W4Q8	Basigin OS=Mus musculus OX=10090 GN=Bsg PE=1 SV=1	0	FALSE	47.455	40	8	12	8	218	24.1	5.36	18.07	8	1
High	Master Protein	P34914	Bifunctional epoxide hydrolase 2 OS=Mus musculus OX=10090 GN=Ephx2 PE=1 SV=2	0	FALSE	46.78	31	10	13	10	554	62.5	6.19	8.75	10	1
High	Master Protein	Q61578	NADPH:adrenodoxin oxidoreductase, mitochondrial OS=Mus musculus OX=10090 GN=Fdxr PE=1 SV=1	0	FALSE	46.601	25	10	14	10	494	54.2	8.66	15.94	10	1
High	Master Protein	G3UZ26	Serine hydroxymethyltransferase (Fragment) OS=Mus musculus OX=10090 GN=Shmt1 PE=1 SV=1	0	FALSE	46.328	29	10	12	10	439	48.4	7.01	16.01	10	1
High	Master Protein	Q60766	Immunity-related GTPase family M protein 1 OS=Mus musculus OX=10090 GN=Irgm1 PE=1 SV=1	0	FALSE	45.905	29	9	15	9	409	46.5	8.28	9.31	9	1
High	Master Protein	Q8CHT0	Delta-1-pyrroline-5-carboxylate dehydrogenase, mitochondrial OS=Mus musculus OX=10090 GN=Aldh4a1 PE=1 SV=3	0	FALSE	45.886	19	8	10	8	562	61.8	8.24	9.37	8	1
High	Master Protein	F8WJK8	Hsc70-interacting protein OS=Mus musculus OX=10090 GN=St13 PE=1 SV=1	0	FALSE	45.595	22	8	15	8	362	40.5	5.3	12.03	8	1
High	Master Protein	Q8VC30	Triokinase/FMN cyclase OS=Mus musculus OX=10090 GN=Tkfc PE=1 SV=1	0	FALSE	45.533	25	11	14	11	578	59.7	6.92	14.59	11	1
High	Master Protein	G3UZI2	Heterogeneous nuclear ribonucleoprotein Q OS=Mus musculus OX=10090 GN=Syncrip PE=1 SV=1	0	FALSE	45.348	20	10	14	10	527	58.7	7.56	13.8	10	1
High	Master Protein	Q9D0G0	28S ribosomal protein S30, mitochondrial OS=Mus musculus OX=10090 GN=Mrps30 PE=1 SV=1	0	FALSE	45.303	24	8	9	8	442	49.9	9.38	12.23	8	1
High	Master Protein	Q91YZ8	Polyadenylate-binding protein OS=Mus musculus OX=10090 GN=Pabpc4 PE=1 SV=1	0	FALSE	44.797	13	7	15	2	615	67.8	9.5	23.01	7	1
High	Master Protein	P63017	Heat shock cognate 71 kDa protein OS=Mus musculus OX=10090 GN=Hspa8 PE=1 SV=1	0	FALSE	44.445	17	10	14	8	646	70.8	5.52	12.7	10	1
High	Master Protein	Q9CZ44	NSFL1 cofactor p47 OS=Mus musculus OX=10090 GN=Nsfl1c PE=1 SV=1	0	FALSE	44.208	36	9	13	9	370	40.7	5.15	13.87	9	1
High	Master Protein	P40142	Transketolase OS=Mus musculus OX=10090 GN=Tkt PE=1 SV=1	0	FALSE	44.207	16	8	13	8	623	67.6	7.5	20.64	8	1
High	Master Protein	P11499	Heat shock protein HSP 90-beta OS=Mus musculus OX=10090 GN=Hsp90ab1 PE=1 SV=3	0	FALSE	43.931	18	10	14	5	724	83.2	5.03	11.8	10	1
High	Master Protein	P33267	Cytochrome P450 2F2 OS=Mus musculus OX=10090 GN=Cyp2f2 PE=1 SV=1	0	FALSE	43.847	26	11	11	10	491	55.9	7.9	12.59	11	1
High	Master Protein	P70671	Interferon regulatory factor 3 OS=Mus musculus OX=10090 GN=Irf3 PE=1 SV=1	0	FALSE	43.786	32	10	13	10	419	46.8	5.43	19.48	10	1
High	Master Protein	P01027	Complement C3 OS=Mus musculus OX=10090 GN=C3 PE=1 SV=3	0	FALSE	43.42	9	12	12	11	1663	186.4	6.73	12.32	12	1
High	Master Protein	E9Q9E1	Eukaryotic translation initiation factor 4 gamma 1 OS=Mus musculus OX=10090 GN=Eif4g1 PE=1 SV=1	0	FALSE	43.245	9	13	14	13	1593	175.2	5.38	7.89	13	1
High	Master Protein	Q9EPC1	Alpha-parvin OS=Mus musculus OX=10090 GN=Parva PE=1 SV=1	0	FALSE	43.153	30	10	16	9	372	42.3	5.95	11.49	10	1
High	Master Protein	Q9CXY6	Interleukin enhancer-binding factor 2 OS=Mus musculus OX=10090 GN=Ilf2 PE=1 SV=1	0	FALSE	42.824	27	7	13	7	390	43	5.26	10	7	1
High	Master Protein	E9PXC3	Cytochrome P450, family 2, subfamily c, polypeptide 69 OS=Mus musculus OX=10090 GN=Cyp2c69 PE=1 SV=1	0	FALSE	42.019	19	10	14	2	491	56.1	7.93	8.66	10	1
High	Master Protein	Q3UPL0	Protein transport protein Sec31A OS=Mus musculus OX=10090 GN=Sec31a PE=1 SV=2	0	FALSE	41.888	11	9	9	9	1230	133.5	6.76	12.84	9	1
High	Master Protein	Q07417	Short-chain specific acyl-CoA dehydrogenase, mitochondrial OS=Mus musculus OX=10090 GN=Acads PE=1 SV=2	0	FALSE	41.581	32	10	15	10	412	44.9	8.47	9.34	10	1
High	Master Protein	Q9JKC8	AP-3 complex subunit mu-1 OS=Mus musculus OX=10090 GN=Ap3m1 PE=1 SV=1	0	FALSE	40.984	33	10	13	10	418	46.9	6.93	14.5	10	1
High	Master Protein	A0A1B0GSX0	L-lactate dehydrogenase OS=Mus musculus OX=10090 GN=Ldha PE=1 SV=1	0	FALSE	40.655	29	9	11	9	361	39.7	8.35	14.51	9	1
High	Master Protein	Q9DBT9	Dimethylglycine dehydrogenase, mitochondrial OS=Mus musculus OX=10090 GN=Dmgdh PE=1 SV=1	0	FALSE	40.276	14	9	9	9	869	97.2	7.88	9.83	9	1
High	Master Protein	Q9DCH4	Eukaryotic translation initiation factor 3 subunit F OS=Mus musculus OX=10090 GN=Eif3f PE=1 SV=2	0	FALSE	39.655	25	7	11	7	361	38	5.58	12.27	7	1
High	Master Protein	Q8BK72	28S ribosomal protein S27, mitochondrial OS=Mus musculus OX=10090 GN=Mrps27 PE=1 SV=2	0	FALSE	39.561	21	8	9	8	415	47.7	5.5	18.07	8	1
High	Master Protein	P16330	2',3'-cyclic-nucleotide 3'-phosphodiesterase OS=Mus musculus OX=10090 GN=Cnp PE=1 SV=3	0	FALSE	39.481	20	8	8	8	420	47.1	8.97	8.12	8	1
High	Master Protein	Q63844	Mitogen-activated protein kinase 3 OS=Mus musculus OX=10090 GN=Mapk3 PE=1 SV=5	0	FALSE	39.477	32	10	15	8	380	43	6.61	10.76	10	1
High	Master Protein	Q60854	Serpin B6 OS=Mus musculus OX=10090 GN=Serpinb6 PE=1 SV=1	0	FALSE	39.433	28	8	10	8	378	42.6	5.74	13.9	8	1
High	Master Protein	Q9CWG8	Protein arginine methyltransferase NDUFAF7, mitochondrial OS=Mus musculus OX=10090 GN=Ndufaf7 PE=1 SV=4	0	FALSE	39.372	22	7	10	7	436	48.4	6.95	20.13	7	1
High	Master Protein	P42669	Transcriptional activator protein Pur-alpha OS=Mus musculus OX=10090 GN=Pura PE=1 SV=1	0	FALSE	39.264	18	3	4	3	321	34.9	6.44	12.83	3	1
High	Master Protein	P61922	4-aminobutyrate aminotransferase, mitochondrial OS=Mus musculus OX=10090 GN=Abat PE=1 SV=1	0	FALSE	39.157	18	6	7	6	500	56.4	8.09	14.1	6	1
High	Master Protein	Q8C2Q7	Heterogeneous nuclear ribonucleoprotein H OS=Mus musculus OX=10090 GN=Hnrnph1 PE=1 SV=1	0	FALSE	38.893	18	6	10	4	472	51.2	6.8	13.87	6	1
High	Master Protein	Q8K0E8	Fibrinogen beta chain OS=Mus musculus OX=10090 GN=Fgb PE=1 SV=1	0	FALSE	38.527	16	6	7	6	481	54.7	7.08	11.02	6	1
High	Master Protein	Q9CZP5	Mitochondrial chaperone BCS1 OS=Mus musculus OX=10090 GN=Bcs1l PE=1 SV=1	0	FALSE	38.464	31	12	15	12	418	47.4	7.93	10.29	12	1
High	Master Protein	Q8BH00	2-aminomuconic semialdehyde dehydrogenase OS=Mus musculus OX=10090 GN=Aldh8a1 PE=1 SV=1	0	FALSE	38.44	23	9	13	9	487	53.6	7.55	8.37	9	1
High	Master Protein	Q99KI0	Aconitate hydratase, mitochondrial OS=Mus musculus OX=10090 GN=Aco2 PE=1 SV=1	0	FALSE	38.344	18	11	13	11	780	85.4	7.93	8.07	11	1
High	Master Protein	P00186	Cytochrome P450 1A2 OS=Mus musculus OX=10090 GN=Cyp1a2 PE=1 SV=1	0	FALSE	38.24	24	10	11	10	513	58.1	8.76	10.48	10	1
High	Master Protein	P49442	Inositol polyphosphate 1-phosphatase OS=Mus musculus OX=10090 GN=Inpp1 PE=1 SV=2	0	FALSE	38.202	19	6	9	6	396	43.3	5.01	13.9	6	1
High	Master Protein	Q9WVK4	EH domain-containing protein 1 OS=Mus musculus OX=10090 GN=Ehd1 PE=1 SV=1	0	FALSE	38.076	17	8	13	3	534	60.6	6.83	15.79	8	1
High	Master Protein	Q3UED7	Interferon-gamma-inducible GTPase Ifgga2 protein OS=Mus musculus OX=10090 GN=Gm4951 PE=1 SV=1	0	FALSE	37.868	29	10	10	7	406	47.2	5.71	10.9	10	1
High	Master Protein	Q91WM2	Haloacid dehalogenase-like hydrolase domain-containing 5 OS=Mus musculus OX=10090 GN=Hdhd5 PE=1 SV=1	0	FALSE	37.698	15	4	7	4	419	46.3	7.88	15.84	4	1
High	Master Protein	Q7TNG8	Probable D-lactate dehydrogenase, mitochondrial OS=Mus musculus OX=10090 GN=Ldhd PE=1 SV=1	0	FALSE	37.697	20	8	8	8	484	51.8	6.62	11.7	8	1
High	Master Protein	Q9Z2N8	Actin-like protein 6A OS=Mus musculus OX=10090 GN=Actl6a PE=1 SV=2	0	FALSE	37.206	21	5	6	5	429	47.4	5.6	10.17	5	1
High	Master Protein	E9PV48	Interferon-induced protein with tetratricopeptide repeats 3B OS=Mus musculus OX=10090 GN=Ifit3b PE=1 SV=1	0	FALSE	36.823	24	9	10	9	403	47.2	5.86	11.16	9	1
High	Master Protein	E9Q5L3	Short/branched chain-specific acyl-CoA dehydrogenase, mitochondrial OS=Mus musculus OX=10090 GN=Acadsb PE=1 SV=1	0	FALSE	36.753	28	9	11	9	465	51.8	8.32	13.47	9	1
High	Master Protein	Q9EQF5	Dihydropyrimidinase OS=Mus musculus OX=10090 GN=Dpys PE=1 SV=2	0	FALSE	36.712	23	10	13	10	519	56.7	7.2	13.42	10	1
High	Master Protein	Q922H4	Mannose-1-phosphate guanyltransferase alpha OS=Mus musculus OX=10090 GN=Gmppa PE=1 SV=1	0	FALSE	36.485	29	10	14	10	420	46.2	7.62	8.4	10	1
High	Master Protein	Q64459	Cytochrome P450 3A11 OS=Mus musculus OX=10090 GN=Cyp3a11 PE=1 SV=1	0	FALSE	36.023	22	11	13	5	504	57.8	8.82	14.27	11	1
High	Master Protein	Q9QYJ0	DnaJ homolog subfamily A member 2 OS=Mus musculus OX=10090 GN=Dnaja2 PE=1 SV=1	0	FALSE	35.907	23	5	6	5	412	45.7	6.48	9.66	5	1
High	Master Protein	Q63886	UDP-glucuronosyltransferase 1-1 OS=Mus musculus OX=10090 GN=Ugt1a1 PE=1 SV=2	0	FALSE	35.663	18	7	10	3	535	60	8.62	14.18	7	1
High	Master Protein	P42208	Septin-2 OS=Mus musculus OX=10090 GN=Septin2 PE=1 SV=2	0	FALSE	35.247	27	8	10	8	361	41.5	6.55	12.21	8	1
High	Master Protein	A0A0R4J0B2	Phospholipase B-like OS=Mus musculus OX=10090 GN=Plbd1 PE=1 SV=1	0	FALSE	35.014	18	6	6	6	550	63	8.87	14.25	6	1
High	Master Protein	O89023	Tripeptidyl-peptidase 1 OS=Mus musculus OX=10090 GN=Tpp1 PE=1 SV=2	0	FALSE	33.886	10	4	13	4	562	61.3	6.57	12.44	4	1
High	Master Protein	Q9DCD0	6-phosphogluconate dehydrogenase, decarboxylating OS=Mus musculus OX=10090 GN=Pgd PE=1 SV=3	0	FALSE	33.702	22	8	12	8	483	53.2	7.23	11.48	8	1
High	Master Protein	Q3U2G2	Heat shock 70 kDa protein 4 OS=Mus musculus OX=10090 GN=Hspa4 PE=1 SV=1	0	FALSE	33.424	14	9	9	9	842	94.1	5.21	10.35	9	1
High	Master Protein	A0A0R4IZY2	Cytochrome P450 2D26 OS=Mus musculus OX=10090 GN=Cyp2d26 PE=1 SV=1	0	FALSE	33.285	16	7	10	3	500	56.9	6.64	9.49	7	1
High	Master Protein	Q99L45	Eukaryotic translation initiation factor 2 subunit 2 OS=Mus musculus OX=10090 GN=Eif2s2 PE=1 SV=1	0	FALSE	33.182	22	6	7	6	331	38.1	5.8	11.31	6	1
High	Master Protein	Q9Z0M5	Lysosomal acid lipase/cholesteryl ester hydrolase OS=Mus musculus OX=10090 GN=Lipa PE=1 SV=2	0	FALSE	33.116	17	7	11	7	397	45.3	8.07	14.45	7	1
High	Master Protein	P35700	Peroxiredoxin-1 OS=Mus musculus OX=10090 GN=Prdx1 PE=1 SV=1	0	FALSE	32.977	46	9	11	9	199	22.2	8.12	14.54	9	1
High	Master Protein	Q62167	ATP-dependent RNA helicase DDX3X OS=Mus musculus OX=10090 GN=Ddx3x PE=1 SV=3	0	FALSE	32.224	18	11	11	11	662	73.1	7.18	4.25	11	1
High	Master Protein	Q64374	Regucalcin OS=Mus musculus OX=10090 GN=Rgn PE=1 SV=1	0	FALSE	32.188	33	7	9	7	299	33.4	5.34	6.21	7	1
High	Master Protein	P28474	Alcohol dehydrogenase class-3 OS=Mus musculus OX=10090 GN=Adh5 PE=1 SV=3	0	FALSE	32.169	22	7	9	7	374	39.5	7.25	10.62	7	1
High	Master Protein	Q8VDQ8	NAD-dependent protein deacetylase sirtuin-2 OS=Mus musculus OX=10090 GN=Sirt2 PE=1 SV=2	0	FALSE	32.02	26	8	10	8	389	43.2	5.35	10.7	8	1
High	Master Protein	Q8VCC2	Liver carboxylesterase 1 OS=Mus musculus OX=10090 GN=Ces1 PE=1 SV=1	0	FALSE	32.002	15	9	10	6	565	62.6	6	15.38	9	1
High	Master Protein	Q8K2B3	Succinate dehydrogenase [ubiquinone] flavoprotein subunit, mitochondrial OS=Mus musculus OX=10090 GN=Sdha PE=1 SV=1	0	FALSE	31.985	14	7	7	7	664	72.5	7.37	8.86	7	1
High	Master Protein	Q01853	Transitional endoplasmic reticulum ATPase OS=Mus musculus OX=10090 GN=Vcp PE=1 SV=4	0	FALSE	31.912	11	7	7	7	806	89.3	5.26	10.47	7	1
High	Master Protein	Q9Z1M2	Immunity-related GTPase family M member 2 OS=Mus musculus OX=10090 GN=Irgm2 PE=1 SV=1	0	FALSE	31.903	19	5	7	1	395	45.2	6.96	11.79	5	1
High	Master Protein	P54823	Probable ATP-dependent RNA helicase DDX6 OS=Mus musculus OX=10090 GN=Ddx6 PE=1 SV=1	0	FALSE	31.889	25	9	10	9	483	54.2	8.66	6.44	9	1
High	Master Protein	Q3UEL5	Urocanate hydratase OS=Mus musculus OX=10090 GN=Uroc1 PE=1 SV=1	0	FALSE	31.697	13	7	7	7	710	78.4	7.27	7.94	7	1
High	Master Protein	Q9QXF8	Glycine N-methyltransferase OS=Mus musculus OX=10090 GN=Gnmt PE=1 SV=3	0	FALSE	31.69	22	5	10	5	293	32.7	7.44	16.01	5	1
High	Master Protein	P38060	Hydroxymethylglutaryl-CoA lyase, mitochondrial OS=Mus musculus OX=10090 GN=Hmgcl PE=1 SV=2	0	FALSE	31.397	23	5	6	5	325	34.2	8.41	6.7	5	1
High	Master Protein	P19096	Fatty acid synthase OS=Mus musculus OX=10090 GN=Fasn PE=1 SV=2	0	FALSE	31.282	5	9	11	9	2504	272.3	6.58	9.42	9	1
High	Master Protein	Q61239	Protein farnesyltransferase/geranylgeranyltransferase type-1 subunit alpha OS=Mus musculus OX=10090 GN=Fnta PE=1 SV=1	0	FALSE	30.91	12	3	5	3	377	44	4.93	9.76	3	1
High	Master Protein	Q8BH69	Selenide, water dikinase 1 OS=Mus musculus OX=10090 GN=Sephs1 PE=1 SV=1	0	FALSE	30.798	29	7	8	7	392	42.9	5.97	12	7	1
High	Master Protein	Q9Z0R9	Acyl-CoA 6-desaturase OS=Mus musculus OX=10090 GN=Fads2 PE=1 SV=1	0	FALSE	30.774	20	8	16	8	444	52.4	8.82	5.91	8	1
High	Master Protein	Q8BJW6	Eukaryotic translation initiation factor 2A OS=Mus musculus OX=10090 GN=Eif2a PE=1 SV=2	0	FALSE	30.712	19	9	10	9	581	64.4	8.91	8.64	9	1
High	Master Protein	P50544	Very long-chain specific acyl-CoA dehydrogenase, mitochondrial OS=Mus musculus OX=10090 GN=Acadvl PE=1 SV=3	0	FALSE	30.699	14	7	7	7	656	70.8	8.75	7.03	7	1
High	Master Protein	Q8K3W0	BRISC and BRCA1-A complex member 2 OS=Mus musculus OX=10090 GN=Babam2 PE=1 SV=2	0	FALSE	30.525	23	7	8	7	383	43.5	5.94	14.11	7	1
High	Master Protein	Q4LDG0	Bile acyl-CoA synthetase OS=Mus musculus OX=10090 GN=Slc27a5 PE=1 SV=2	0	FALSE	30.411	14	7	7	7	689	76.2	8.38	7.63	7	1
High	Master Protein	Q9QYI4	DnaJ homolog subfamily B member 12 OS=Mus musculus OX=10090 GN=Dnajb12 PE=1 SV=2	0	FALSE	30.329	29	8	10	8	376	42	8.51	12.98	8	1
High	Master Protein	Q8JZR0	Long-chain-fatty-acid--CoA ligase 5 OS=Mus musculus OX=10090 GN=Acsl5 PE=1 SV=1	0	FALSE	30.255	13	8	9	6	683	76.2	7.09	9.48	8	1
High	Master Protein	Q64726	Zinc-alpha-2-glycoprotein OS=Mus musculus OX=10090 GN=Azgp1 PE=1 SV=2	0	FALSE	30.246	22	6	11	6	307	35.3	6.18	18.74	6	1
High	Master Protein	Q9DB30	Phosphorylase b kinase gamma catalytic chain, liver/testis isoform OS=Mus musculus OX=10090 GN=Phkg2 PE=2 SV=2	0	FALSE	30.193	21	7	8	7	406	46.5	6.48	11.27	7	1
High	Master Protein	Q922Y1	UBX domain-containing protein 1 OS=Mus musculus OX=10090 GN=Ubxn1 PE=1 SV=1	0	FALSE	29.855	36	6	7	6	297	33.6	5.26	6.81	6	1
High	Master Protein	Q80VD1	Protein FAM98B OS=Mus musculus OX=10090 GN=Fam98b PE=1 SV=1	0	FALSE	29.827	22	7	7	7	429	45.3	8.5	7.06	7	1
High	Master Protein	P01899	H-2 class I histocompatibility antigen, D-B alpha chain OS=Mus musculus OX=10090 GN=H2-D1 PE=1 SV=2	0	FALSE	29.783	25	8	17	5	362	40.8	6.73	16.07	8	1
High	Master Protein	Q8BGG9	Acyl-coenzyme A amino acid N-acyltransferase 2 OS=Mus musculus OX=10090 GN=Acnat2 PE=1 SV=1	0	FALSE	29.747	21	7	19	1	420	46.6	7.97	17.72	7	1
High	Master Protein	P48678	Prelamin-A/C OS=Mus musculus OX=10090 GN=Lmna PE=1 SV=2	0	FALSE	29.725	15	9	10	9	665	74.2	6.98	9.64	9	1
High	Master Protein	Q80XN0	D-beta-hydroxybutyrate dehydrogenase, mitochondrial OS=Mus musculus OX=10090 GN=Bdh1 PE=1 SV=2	0	FALSE	29.724	24	6	7	6	343	38.3	9.01	4.73	6	1
High	Master Protein	P51881	ADP/ATP translocase 2 OS=Mus musculus OX=10090 GN=Slc25a5 PE=1 SV=3	0	FALSE	29.714	21	7	11	7	298	32.9	9.73	10.26	7	1
High	Master Protein	O35744	Chitinase-like protein 3 OS=Mus musculus OX=10090 GN=Chil3 PE=1 SV=2	0	FALSE	29.582	23	7	8	7	398	44.4	5.69	7.31	7	1
High	Master Protein	Q80X73	Protein pelota homolog OS=Mus musculus OX=10090 GN=Pelo PE=1 SV=3	0	FALSE	29.485	13	4	6	4	385	43.3	5.99	7.65	4	1
High	Master Protein	Q9D8U8	Sorting nexin-5 OS=Mus musculus OX=10090 GN=Snx5 PE=1 SV=1	0	FALSE	29.476	17	6	7	6	404	46.8	6.62	12.1	6	1
High	Master Protein	Q99LC5	Electron transfer flavoprotein subunit alpha, mitochondrial OS=Mus musculus OX=10090 GN=Etfa PE=1 SV=2	0	FALSE	29.462	32	8	9	8	333	35	8.38	6.15	8	1
High	Master Protein	A0A338P7H5	Alpha-2-HS-glycoprotein OS=Mus musculus OX=10090 GN=Ahsg PE=1 SV=1	0	FALSE	29.447	26	4	5	4	301	32.2	6.95	8.48	4	1
High	Master Protein	P63094	Guanine nucleotide-binding protein G(s) subunit alpha isoforms short OS=Mus musculus OX=10090 GN=Gnas PE=1 SV=1	0	FALSE	29.365	20	6	8	5	394	45.6	5.96	7.68	6	1
High	Master Protein	P06728	Apolipoprotein A-IV OS=Mus musculus OX=10090 GN=Apoa4 PE=1 SV=3	0	FALSE	29.345	22	8	9	8	395	45	5.47	16.35	8	1
High	Master Protein	Q9WVE8	Protein kinase C and casein kinase substrate in neurons protein 2 OS=Mus musculus OX=10090 GN=Pacsin2 PE=1 SV=1	0	FALSE	29.314	14	7	9	7	486	55.8	5.2	8.55	7	1
High	Master Protein	O55229	Choline/ethanolamine kinase OS=Mus musculus OX=10090 GN=Chkb PE=1 SV=3	0	FALSE	29.224	21	6	9	6	394	45.1	5.41	15.76	6	1
High	Master Protein	E9Q0U7	Heat shock protein 105 kDa OS=Mus musculus OX=10090 GN=Hsph1 PE=1 SV=1	0	FALSE	28.957	11	8	11	8	817	91.6	5.59	8.14	8	1
High	Master Protein	Q8CCS6	Polyadenylate-binding protein 2 OS=Mus musculus OX=10090 GN=Pabpn1 PE=1 SV=3	0	FALSE	28.856	26	4	7	4	302	32.3	5.17	17.13	4	1
High	Master Protein	O70475	UDP-glucose 6-dehydrogenase OS=Mus musculus OX=10090 GN=Ugdh PE=1 SV=1	0	FALSE	28.839	17	7	9	7	493	54.8	7.56	9.39	7	1
High	Master Protein	D3Z041	Long-chain-fatty-acid--CoA ligase 1 OS=Mus musculus OX=10090 GN=Acsl1 PE=1 SV=1	0	FALSE	28.77	11	8	9	6	699	78	7.47	6.88	8	1
High	Master Protein	Q5RKZ7	Molybdenum cofactor biosynthesis protein 1 OS=Mus musculus OX=10090 GN=Mocs1 PE=1 SV=2	0	FALSE	28.482	11	5	5	5	636	69.8	9.14	7.76	5	1
High	Master Protein	P34927	Asialoglycoprotein receptor 1 OS=Mus musculus OX=10090 GN=Asgr1 PE=1 SV=4	0	FALSE	28.442	28	8	22	8	284	32.6	6.44	19.61	8	1
High	Master Protein	Q3UEP4	UDP-glucuronosyltransferase OS=Mus musculus OX=10090 GN=Ugt2b36 PE=1 SV=1	0	FALSE	28.425	15	6	8	4	530	61	8.25	11.28	6	1
High	Master Protein	P42227	Signal transducer and activator of transcription 3 OS=Mus musculus OX=10090 GN=Stat3 PE=1 SV=2	0	FALSE	28.368	11	6	7	6	770	88	6.3	9.2	6	1
High	Master Protein	Q8BVW3	Tripartite motif-containing protein 14 OS=Mus musculus OX=10090 GN=Trim14 PE=1 SV=2	0	FALSE	28.349	18	6	8	6	440	49.6	7.93	12.39	6	1
High	Master Protein	E9QMW9	Polypyrimidine tract-binding protein 1 OS=Mus musculus OX=10090 GN=Ptbp1 PE=1 SV=1	0	FALSE	28.216	11	1	2	1	353	37.1	8.13	9.83	1	1
High	Master Protein	O88543	COP9 signalosome complex subunit 3 OS=Mus musculus OX=10090 GN=Cops3 PE=1 SV=3	0	FALSE	28.156	19	7	8	7	423	47.8	6.65	13.54	7	1
High	Master Protein	O35226	26S proteasome non-ATPase regulatory subunit 4 OS=Mus musculus OX=10090 GN=Psmd4 PE=1 SV=1	0	FALSE	28.072	27	7	8	7	376	40.7	4.79	5.61	7	1
High	Master Protein	P38647	Stress-70 protein, mitochondrial OS=Mus musculus OX=10090 GN=Hspa9 PE=1 SV=3	0	FALSE	27.809	13	7	7	7	679	73.4	6.07	8.48	7	1
High	Master Protein	A2AMS3	Galactose-1-phosphate uridylyltransferase OS=Mus musculus OX=10090 GN=Galt PE=1 SV=1	0	FALSE	27.745	20	6	10	6	360	41.2	7.03	10.41	6	1
High	Master Protein	Q91X78	Erlin-1 OS=Mus musculus OX=10090 GN=Erlin1 PE=1 SV=2	0	FALSE	27.693	24	8	10	5	348	39.2	7.21	8.2	8	1
High	Master Protein	Q3UV17	Keratin, type II cytoskeletal 2 oral OS=Mus musculus OX=10090 GN=Krt76 PE=1 SV=1	0	FALSE	27.504	9	7	25	1	594	62.8	8.43	33.24	7	1
High	Master Protein	Q62087	Serum paraoxonase/lactonase 3 OS=Mus musculus OX=10090 GN=Pon3 PE=1 SV=2	0	FALSE	26.959	14	4	8	4	354	39.3	5.74	9.88	4	1
High	Master Protein	O35423	Serine--pyruvate aminotransferase, mitochondrial OS=Mus musculus OX=10090 GN=Agxt PE=1 SV=3	0	FALSE	26.682	15	5	8	5	414	45.9	8.18	13.91	5	1
High	Master Protein	Q99M51	Cytoplasmic protein NCK1 OS=Mus musculus OX=10090 GN=Nck1 PE=1 SV=1	0	FALSE	26.382	22	8	9	8	377	42.9	6.47	11.93	8	1
High	Master Protein	Q7TNE1	Succinate--hydroxymethylglutarate CoA-transferase OS=Mus musculus OX=10090 GN=Sugct PE=1 SV=2	0	FALSE	26.096	15	5	5	5	436	47.7	8.68	6.99	5	1
High	Master Protein	Q78PY7	Staphylococcal nuclease domain-containing protein 1 OS=Mus musculus OX=10090 GN=Snd1 PE=1 SV=1	0	FALSE	26.024	9	6	7	6	910	102	7.43	7.68	6	1
High	Master Protein	P24721	Asialoglycoprotein receptor 2 OS=Mus musculus OX=10090 GN=Asgr2 PE=1 SV=1	0	FALSE	26.013	30	6	15	6	301	34.9	5.21	8.07	6	1
High	Master Protein	Q60737	Casein kinase II subunit alpha OS=Mus musculus OX=10090 GN=Csnk2a1 PE=1 SV=2	0	FALSE	25.76	14	5	6	5	391	45.1	7.74	12.51	5	1
High	Master Protein	O88451	Retinol dehydrogenase 7 OS=Mus musculus OX=10090 GN=Rdh7 PE=1 SV=1	0	FALSE	25.716	28	9	10	5	316	35.6	8.09	8.34	9	1
High	Master Protein	P08113	Endoplasmin OS=Mus musculus OX=10090 GN=Hsp90b1 PE=1 SV=2	0	FALSE	25.689	10	8	8	7	802	92.4	4.82	6.53	8	1
High	Master Protein	Q9JMA7	Cytochrome P450 3A41 OS=Mus musculus OX=10090 GN=Cyp3a41a PE=1 SV=2	0	FALSE	25.62	14	8	11	2	504	57.9	7.68	9.52	8	1
High	Master Protein	Q78JE5	F-box only protein 22 OS=Mus musculus OX=10090 GN=Fbxo22 PE=1 SV=2	0	FALSE	25.605	23	7	8	7	402	44.2	7.61	8	7	1
High	Master Protein	A0A140LIT2	7-dehydrocholesterol reductase OS=Mus musculus OX=10090 GN=Dhcr7 PE=1 SV=1	0	FALSE	25.567	14	5	8	5	474	54.2	8.35	10.07	5	1
High	Master Protein	A0A0R4J138	Arylsulfatase B OS=Mus musculus OX=10090 GN=Arsb PE=1 SV=1	0	FALSE	25.301	11	6	8	6	534	59.7	7.14	9.49	6	1
High	Master Protein	Q05421	Cytochrome P450 2E1 OS=Mus musculus OX=10090 GN=Cyp2e1 PE=1 SV=1	0	FALSE	24.968	13	6	11	6	493	56.8	8.4	13.63	6	1
High	Master Protein	Q8CC86	Nicotinate phosphoribosyltransferase OS=Mus musculus OX=10090 GN=Naprt PE=1 SV=1	0	FALSE	24.944	17	7	8	7	538	58.2	6.46	8.36	7	1
High	Master Protein	Q9Z1D1	Eukaryotic translation initiation factor 3 subunit G OS=Mus musculus OX=10090 GN=Eif3g PE=1 SV=2	0	FALSE	24.933	23	6	8	6	320	35.6	5.9	6.43	6	1
High	Master Protein	B1AU25	Apoptosis-inducing factor 1, mitochondrial OS=Mus musculus OX=10090 GN=Aifm1 PE=1 SV=1	0	FALSE	24.843	14	7	8	7	608	66.1	9.11	9.24	7	1
High	Master Protein	Q62448	Eukaryotic translation initiation factor 4 gamma 2 OS=Mus musculus OX=10090 GN=Eif4g2 PE=1 SV=2	0	FALSE	24.64	8	6	6	6	906	102	7.14	8.15	6	1
High	Master Protein	P58252	Elongation factor 2 OS=Mus musculus OX=10090 GN=Eef2 PE=1 SV=2	0	FALSE	24.319	9	7	8	7	858	95.3	6.83	4.26	7	1
High	Master Protein	Q9ESW4	Acylglycerol kinase, mitochondrial OS=Mus musculus OX=10090 GN=Agk PE=1 SV=1	0	FALSE	24.308	22	8	11	8	421	46.9	8.4	5.6	8	1
High	Master Protein	Q3V156	Oxysterol-binding protein OS=Mus musculus OX=10090 GN=Osbpl1a PE=1 SV=1	0	FALSE	24.216	17	6	6	6	558	63.4	5.68	7.49	6	1
High	Master Protein	P61979	Heterogeneous nuclear ribonucleoprotein K OS=Mus musculus OX=10090 GN=Hnrnpk PE=1 SV=1	0	FALSE	24.182	18	7	13	7	463	50.9	5.54	11.18	7	1
High	Master Protein	Q9DBF1	Alpha-aminoadipic semialdehyde dehydrogenase OS=Mus musculus OX=10090 GN=Aldh7a1 PE=1 SV=4	0	FALSE	24.079	12	5	7	5	539	58.8	7.47	8.96	5	1
High	Master Protein	Q3U3K9	Ancient ubiquitous protein 1 OS=Mus musculus OX=10090 GN=Aup1 PE=1 SV=1	0	FALSE	23.925	15	5	7	5	439	49.3	9.25	7.6	5	1
High	Master Protein	P24668	Cation-dependent mannose-6-phosphate receptor OS=Mus musculus OX=10090 GN=M6pr PE=1 SV=1	0	FALSE	23.907	16	4	7	4	278	31.2	5.39	13.09	4	1
High	Master Protein	Q3TS02	ATP-citrate synthase OS=Mus musculus OX=10090 GN=Acly PE=1 SV=1	0	FALSE	23.85	13	5	5	5	491	53.7	7.06	8.95	5	1
High	Master Protein	E9Q4Q2	Splicing factor 1 OS=Mus musculus OX=10090 GN=Sf1 PE=1 SV=1	0	FALSE	23.77	14	5	6	5	548	59.7	9.5	10.15	5	1
High	Master Protein	Q99LR1	Lysophosphatidylserine lipase ABHD12 OS=Mus musculus OX=10090 GN=Abhd12 PE=1 SV=2	0	FALSE	23.73	15	5	6	5	398	45.2	8.72	11.49	5	1
High	Master Protein	S4R1I6	Probable ATP-dependent RNA helicase DDX5 OS=Mus musculus OX=10090 GN=Ddx5 PE=1 SV=1	0	FALSE	23.409	22	8	9	8	406	46	8.34	3.59	8	1
High	Master Protein	Q9Z2V4	Phosphoenolpyruvate carboxykinase, cytosolic [GTP] OS=Mus musculus OX=10090 GN=Pck1 PE=1 SV=1	0	FALSE	23.386	14	7	9	7	622	69.3	6.6	11.51	7	1
High	Master Protein	Q8CCJ3	E3 UFM1-protein ligase 1 OS=Mus musculus OX=10090 GN=Ufl1 PE=1 SV=2	0	FALSE	23.204	10	7	10	7	793	89.5	6.67	6.02	7	1
High	Master Protein	A0A1W2P733	C-1-tetrahydrofolate synthase, cytoplasmic OS=Mus musculus OX=10090 GN=Mthfd1 PE=1 SV=1	0	FALSE	23.064	9	5	5	5	755	82	7.23	9.94	5	1
High	Master Protein	P80315	T-complex protein 1 subunit delta OS=Mus musculus OX=10090 GN=Cct4 PE=1 SV=3	0	FALSE	22.968	16	6	6	6	539	58	8.02	9.11	6	1
High	Master Protein	Q8K1J6	CCA tRNA nucleotidyltransferase 1, mitochondrial OS=Mus musculus OX=10090 GN=Trnt1 PE=1 SV=1	0	FALSE	22.934	18	7	11	7	434	49.9	8.56	5.04	7	1
High	Master Protein	A2CEK3	Phosphoglucomutase-1 OS=Mus musculus OX=10090 GN=Pgm1 PE=1 SV=1	0	FALSE	22.872	12	6	6	6	580	63.7	5.72	3.83	6	1
High	Master Protein	P55302	Alpha-2-macroglobulin receptor-associated protein OS=Mus musculus OX=10090 GN=Lrpap1 PE=1 SV=1	0	FALSE	22.854	25	8	8	8	360	42.2	7.87	7.2	8	1
High	Master Protein	P47911	60S ribosomal protein L6 OS=Mus musculus OX=10090 GN=Rpl6 PE=1 SV=3	0	FALSE	22.78	23	7	8	7	296	33.5	10.7	5.25	7	1
High	Master Protein	P07901	Heat shock protein HSP 90-alpha OS=Mus musculus OX=10090 GN=Hsp90aa1 PE=1 SV=4	0	FALSE	22.574	9	7	8	3	733	84.7	5.01	4.36	7	1
High	Master Protein	Q921G7	Electron transfer flavoprotein-ubiquinone oxidoreductase, mitochondrial OS=Mus musculus OX=10090 GN=Etfdh PE=1 SV=1	0	FALSE	22.511	14	8	9	8	616	68	7.58	6.16	8	1
High	Master Protein	A0A0R4J0B5	cDNA sequence BC017158 OS=Mus musculus OX=10090 GN=BC017158 PE=4 SV=1	0	FALSE	22.343	13	5	6	5	466	50.5	7.56	7.05	5	1
High	Master Protein	Q9JIL4	Na(+)/H(+) exchange regulatory cofactor NHE-RF3 OS=Mus musculus OX=10090 GN=Pdzk1 PE=1 SV=1	0	FALSE	22.339	17	9	11	9	519	56.5	5.43	3.86	9	1
High	Master Protein	Q02257	Junction plakoglobin OS=Mus musculus OX=10090 GN=Jup PE=1 SV=3	0	FALSE	22.211	10	7	9	7	745	81.7	6.14	9.65	7	1
High	Master Protein	Q3UPH1	Protein PRRC1 OS=Mus musculus OX=10090 GN=Prrc1 PE=1 SV=1	0	FALSE	22.132	13	3	4	3	443	46.3	5.95	8.28	3	1
High	Master Protein	Q9CPY7	Cytosol aminopeptidase OS=Mus musculus OX=10090 GN=Lap3 PE=1 SV=3	0	FALSE	22.124	15	7	8	7	519	56.1	7.72	6.06	7	1
High	Master Protein	Q62086	Serum paraoxonase/arylesterase 2 OS=Mus musculus OX=10090 GN=Pon2 PE=1 SV=2	0	FALSE	22.095	19	4	6	4	354	39.6	5.83	6.11	4	1
High	Master Protein	P50285	Dimethylaniline monooxygenase [N-oxide-forming] 1 OS=Mus musculus OX=10090 GN=Fmo1 PE=1 SV=1	0	FALSE	22.054	12	7	7	7	532	59.9	8.47	4.3	7	1
High	Master Protein	P14211	Calreticulin OS=Mus musculus OX=10090 GN=Calr PE=1 SV=1	0	FALSE	21.947	23	8	12	8	416	48	4.49	2.44	8	1
High	Master Protein	A0A2R8VK70	Leukocyte surface antigen CD47 OS=Mus musculus OX=10090 GN=Cd47 PE=1 SV=1	0	FALSE	21.489	14	4	7	4	321	35.1	8.21	4.76	4	1
High	Master Protein	P21614	Vitamin D-binding protein OS=Mus musculus OX=10090 GN=Gc PE=1 SV=2	0	FALSE	21.487	14	4	6	4	476	53.6	5.5	5.96	4	1
High	Master Protein	Q8VCW8	Medium-chain acyl-CoA ligase ACSF2, mitochondrial OS=Mus musculus OX=10090 GN=Acsf2 PE=1 SV=1	0	FALSE	21.326	17	8	10	8	615	67.9	8.18	5.89	8	1
High	Master Protein	Q8VE37	Regulator of chromosome condensation OS=Mus musculus OX=10090 GN=Rcc1 PE=1 SV=1	0	FALSE	21.066	16	4	5	4	421	44.9	8.1	4.16	4	1
High	Master Protein	Q9JKY7	Cytochrome P450 CYP2D22 OS=Mus musculus OX=10090 GN=Cyp2d22 PE=1 SV=1	0	FALSE	20.863	9	4	6	2	500	56.4	6.98	5.64	4	1
High	Master Protein	Q791V5	Mitochondrial carrier homolog 2 OS=Mus musculus OX=10090 GN=Mtch2 PE=1 SV=1	0	FALSE	20.831	15	3	5	3	303	33.5	8.25	6.48	3	1
High	Master Protein	Q91ZH7	Phospholipase ABHD3 OS=Mus musculus OX=10090 GN=Abhd3 PE=1 SV=1	0	FALSE	20.81	19	6	7	6	411	46.2	7.49	5.24	6	1
High	Master Protein	Q99M87	DnaJ homolog subfamily A member 3, mitochondrial OS=Mus musculus OX=10090 GN=Dnaja3 PE=1 SV=1	0	FALSE	20.576	11	3	4	3	480	52.4	9.22	4.63	3	1
High	Master Protein	P56528	ADP-ribosyl cyclase/cyclic ADP-ribose hydrolase 1 OS=Mus musculus OX=10090 GN=Cd38 PE=1 SV=2	0	FALSE	20.239	21	5	8	5	304	34.4	8.29	8.59	5	1
High	Master Protein	Q91WN4	Kynurenine 3-monooxygenase OS=Mus musculus OX=10090 GN=Kmo PE=1 SV=1	0	FALSE	19.96	12	5	7	5	479	54.5	8.88	11.46	5	1
High	Master Protein	Q920E5	Farnesyl pyrophosphate synthase OS=Mus musculus OX=10090 GN=Fdps PE=1 SV=1	0	FALSE	19.858	20	6	7	6	353	40.6	5.66	6.06	6	1
High	Master Protein	P07758	Alpha-1-antitrypsin 1-1 OS=Mus musculus OX=10090 GN=Serpina1a PE=1 SV=4	0	FALSE	19.851	16	6	8	1	413	46	5.72	5.37	6	1
High	Master Protein	Q6P8N8	ATP-dependent Clp protease ATP-binding subunit clpX-like, mitochondrial OS=Mus musculus OX=10090 GN=Clpx PE=1 SV=1	0	FALSE	19.811	11	6	8	6	620	67.3	7.55	5.88	6	1
High	Master Protein	Q9WVT6	Carbonic anhydrase 14 OS=Mus musculus OX=10090 GN=Ca14 PE=1 SV=1	0	FALSE	19.71	11	3	7	3	337	37.5	6.35	4.13	3	1
High	Master Protein	P22599	Alpha-1-antitrypsin 1-2 OS=Mus musculus OX=10090 GN=Serpina1b PE=1 SV=2	0	FALSE	19.596	16	6	8	1	413	45.9	5.54	5.37	6	1
High	Master Protein	Q924M7	Mannose-6-phosphate isomerase OS=Mus musculus OX=10090 GN=Mpi PE=1 SV=1	0	FALSE	19.571	18	5	6	5	423	46.5	5.95	4.81	5	1
High	Master Protein	Q63880	Carboxylesterase 3A OS=Mus musculus OX=10090 GN=Ces3a PE=1 SV=2	0	FALSE	19.541	12	4	6	4	571	63.3	6.14	6.6	4	1
High	Master Protein	Q9CWK8	Sorting nexin-2 OS=Mus musculus OX=10090 GN=Snx2 PE=1 SV=2	0	FALSE	19.375	13	6	6	5	519	58.4	5.12	2.26	6	1
High	Master Protein	D3YV43	40S ribosomal protein S3 OS=Mus musculus OX=10090 GN=Rps3 PE=1 SV=1	0	FALSE	19.254	35	6	6	6	191	21	9.45	5.63	6	1
High	Master Protein	P56593	Cytochrome P450 2A12 OS=Mus musculus OX=10090 GN=Cyp2a12 PE=1 SV=2	0	FALSE	19.214	17	7	8	5	492	56.1	9.19	4.42	7	1
High	Master Protein	P35564	Calnexin OS=Mus musculus OX=10090 GN=Canx PE=1 SV=1	0	FALSE	19.015	8	4	6	4	591	67.2	4.64	6.64	4	1
High	Master Protein	E9Q5F6	Polyubiquitin-C (Fragment) OS=Mus musculus OX=10090 GN=Ubc PE=1 SV=1	0	FALSE	18.903	42	3	9	3	201	22.6	7.4	8.06	3	1
High	Master Protein	Q9QXE0	2-hydroxyacyl-CoA lyase 1 OS=Mus musculus OX=10090 GN=Hacl1 PE=1 SV=2	0	FALSE	18.865	14	6	6	6	581	63.6	6.27	3.65	6	1
High	Master Protein	A0A1L1SV73	Ubiquitin carboxyl-terminal hydrolase 47 OS=Mus musculus OX=10090 GN=Usp47 PE=1 SV=1	0	FALSE	18.852	4	5	5	5	1376	157.1	5.06	3.92	5	1
High	Master Protein	P63085	Mitogen-activated protein kinase 1 OS=Mus musculus OX=10090 GN=Mapk1 PE=1 SV=3	0	FALSE	18.798	10	3	4	1	358	41.2	6.98	3.15	3	1
High	Master Protein	Q8BKE6	Cytochrome P450 20A1 OS=Mus musculus OX=10090 GN=Cyp20a1 PE=1 SV=1	0	FALSE	18.644	10	4	4	4	462	52.1	6.95	6.49	4	1
High	Master Protein	Q9QXX4	Calcium-binding mitochondrial carrier protein Aralar2 OS=Mus musculus OX=10090 GN=Slc25a13 PE=1 SV=1	0	FALSE	18.642	10	4	4	4	676	74.4	8.6	6.23	4	1
High	Master Protein	Q9JKR6	Hypoxia up-regulated protein 1 OS=Mus musculus OX=10090 GN=Hyou1 PE=1 SV=1	0	FALSE	18.609	6	4	6	4	999	111.1	5.19	3.7	4	1
High	Master Protein	F6RJV6	LanC-like protein 2 (Fragment) OS=Mus musculus OX=10090 GN=Lancl2 PE=1 SV=1	0	FALSE	18.55	12	5	6	5	441	49.7	7.14	9.25	5	1
High	Master Protein	E9Q557	Desmoplakin OS=Mus musculus OX=10090 GN=Dsp PE=1 SV=1	0	FALSE	18.459	2	7	7	7	2883	332.7	6.8	3.71	7	1
High	Master Protein	Q60936	Atypical kinase COQ8A, mitochondrial OS=Mus musculus OX=10090 GN=Coq8a PE=1 SV=2	0	FALSE	18.432	9	5	7	5	645	71.7	6.54	5.7	5	1
High	Master Protein	Q62433	Protein NDRG1 OS=Mus musculus OX=10090 GN=Ndrg1 PE=1 SV=1	0	FALSE	18.365	19	5	7	5	394	43	6.1	3.85	5	1
High	Master Protein	E9PXN7	UDP-glucuronosyltransferase OS=Mus musculus OX=10090 GN=Ugt1a10 PE=1 SV=1	0	FALSE	18.357	11	5	6	1	530	60.3	8.35	7.31	5	1
High	Master Protein	Q91VA0	Acyl-coenzyme A synthetase ACSM1, mitochondrial OS=Mus musculus OX=10090 GN=Acsm1 PE=1 SV=1	0	FALSE	18.349	12	5	7	5	573	64.7	7.17	4.9	5	1
High	Master Protein	Q8BP48	Methionine aminopeptidase 1 OS=Mus musculus OX=10090 GN=Metap1 PE=1 SV=1	0	FALSE	18.344	11	3	3	3	386	43.2	7.17	7.48	3	1
High	Master Protein	Q8R2V5	Arf-GAP with dual PH domain-containing protein 2 OS=Mus musculus OX=10090 GN=Adap2 PE=1 SV=1	0	FALSE	18.199	12	4	4	4	381	44	9.14	5.84	4	1
High	Master Protein	Q91ZJ5	UTP--glucose-1-phosphate uridylyltransferase OS=Mus musculus OX=10090 GN=Ugp2 PE=1 SV=3	0	FALSE	18.034	12	6	6	6	508	56.9	7.61	3.24	6	1
High	Master Protein	Q91W64	Cytochrome P450 2C70 OS=Mus musculus OX=10090 GN=Cyp2c70 PE=1 SV=2	0	FALSE	17.765	8	3	3	3	489	56	8.09	4.42	3	1
High	Master Protein	P82343	N-acylglucosamine 2-epimerase OS=Mus musculus OX=10090 GN=Renbp PE=1 SV=3	0	FALSE	17.55	13	4	5	4	430	49.7	6.06	3.47	4	1
High	Master Protein	Q8VEB4	Group XV phospholipase A2 OS=Mus musculus OX=10090 GN=Pla2g15 PE=1 SV=1	0	FALSE	17.502	10	4	4	4	412	47.3	6.47	5.71	4	1
High	Master Protein	Q8VDD5	Myosin-9 OS=Mus musculus OX=10090 GN=Myh9 PE=1 SV=4	0	FALSE	17.5	4	6	6	6	1960	226.2	5.66	0	6	1
High	Master Protein	Q9CQ62	2,4-dienoyl-CoA reductase, mitochondrial OS=Mus musculus OX=10090 GN=Decr1 PE=1 SV=1	0	FALSE	17.486	19	5	5	5	335	36.2	8.95	0	5	1
High	Master Protein	P97494	Glutamate--cysteine ligase catalytic subunit OS=Mus musculus OX=10090 GN=Gclc PE=1 SV=4	0	FALSE	17.24	12	7	7	7	637	72.5	5.9	3.79	7	1
High	Master Protein	E9Q179	G-rich sequence factor 1 OS=Mus musculus OX=10090 GN=Grsf1 PE=1 SV=1	0	FALSE	17.212	13	4	5	4	362	41.6	5.33	5.41	4	1
High	Master Protein	A0A0R4J0I6	Acyl-CoA dehydrogenase family member 11 OS=Mus musculus OX=10090 GN=Acad11 PE=1 SV=1	0	FALSE	17.081	11	6	7	6	779	87.3	8.43	3.38	6	1
High	Master Protein	Q9CZN7	Serine hydroxymethyltransferase, mitochondrial OS=Mus musculus OX=10090 GN=Shmt2 PE=1 SV=1	0	FALSE	17.033	13	6	8	6	504	55.7	8.47	3.63	6	1
High	Master Protein	P01898	H-2 class I histocompatibility antigen, Q10 alpha chain OS=Mus musculus OX=10090 GN=H2-Q10 PE=1 SV=3	0	FALSE	16.848	15	4	7	2	325	37.2	5.25	6.99	4	1
High	Master Protein	G3X9T7	Galectin-9 OS=Mus musculus OX=10090 GN=Lgals9 PE=1 SV=1	0	FALSE	16.742	13	4	4	4	353	40	9.31	5.96	4	1
High	Master Protein	Q8K0R6	Glycolipid transfer protein domain-containing protein 2 OS=Mus musculus OX=10090 GN=Gltpd2 PE=1 SV=1	0	FALSE	16.639	20	4	5	4	321	34.4	9.16	5.82	4	1
High	Master Protein	Q99K70	Ras-related GTP-binding protein C OS=Mus musculus OX=10090 GN=Rragc PE=1 SV=1	0	FALSE	16.297	15	5	6	5	398	44.1	5.1	1.71	5	1
High	Master Protein	Q9WU78	Programmed cell death 6-interacting protein OS=Mus musculus OX=10090 GN=Pdcd6ip PE=1 SV=3	0	FALSE	16.225	5	2	2	2	869	96	6.52	4.88	2	1
High	Master Protein	F7CUP3	N-acetylglucosamine-6-phosphate deacetylase OS=Mus musculus OX=10090 GN=Amdhd2 PE=1 SV=2	0	FALSE	16.135	14	5	7	5	446	47.1	6.87	2.45	5	1
High	Master Protein	Q3USZ8	Divergent protein kinase domain 2A OS=Mus musculus OX=10090 GN=Dipk2a PE=1 SV=2	0	FALSE	16.097	12	5	5	5	430	49.4	8.63	1.89	5	1
High	Master Protein	Q8K169	UDP-glucuronosyltransferase OS=Mus musculus OX=10090 GN=Ugt2b5 PE=1 SV=1	0	FALSE	15.983	8	4	6	1	530	60.8	7.87	2.46	4	1
High	Master Protein	Q9DBG5	Perilipin-3 OS=Mus musculus OX=10090 GN=Plin3 PE=1 SV=1	0	FALSE	15.946	17	4	4	4	437	47.2	5.62	3.96	4	1
High	Master Protein	P62242	40S ribosomal protein S8 OS=Mus musculus OX=10090 GN=Rps8 PE=1 SV=2	0	FALSE	15.907	18	3	5	3	208	24.2	10.32	10.81	3	1
High	Master Protein	Q8K5C8	Cis-retinol/androgen dehydrogenase type 3 OS=Mus musculus OX=10090 GN=Rdh9 PE=2 SV=1	0	FALSE	15.898	15	5	5	1	317	35.7	8.62	7.89	5	1
High	Master Protein	Q8BH95	Enoyl-CoA hydratase, mitochondrial OS=Mus musculus OX=10090 GN=Echs1 PE=1 SV=1	0	FALSE	15.819	20	4	4	4	290	31.5	8.48	3.91	4	1
High	Master Protein	Q99JX4	Eukaryotic translation initiation factor 3 subunit M OS=Mus musculus OX=10090 GN=Eif3m PE=1 SV=1	0	FALSE	15.815	8	2	2	2	374	42.5	5.74	3.74	2	1
High	Master Protein	Q99J39	Malonyl-CoA decarboxylase, mitochondrial OS=Mus musculus OX=10090 GN=Mlycd PE=1 SV=1	0	FALSE	15.796	10	4	4	4	492	54.7	8.94	0	4	1
High	Master Protein	Q9EP75	Leukotriene-B4 omega-hydroxylase 3 OS=Mus musculus OX=10090 GN=Cyp4f14 PE=1 SV=1	0	FALSE	15.622	12	6	6	6	524	59.8	6.87	1.79	6	1
High	Master Protein	Q61249	Immunoglobulin-binding protein 1 OS=Mus musculus OX=10090 GN=Igbp1 PE=1 SV=1	0	FALSE	15.552	11	3	3	3	340	38.9	6.18	5.28	3	1
High	Master Protein	Q80UG5	Septin-9 OS=Mus musculus OX=10090 GN=Septin9 PE=1 SV=1	0	FALSE	15.531	10	6	7	6	583	65.5	8.9	5.94	6	1
High	Master Protein	P14148	60S ribosomal protein L7 OS=Mus musculus OX=10090 GN=Rpl7 PE=1 SV=2	0	FALSE	15.41	22	5	6	5	270	31.4	10.89	1.86	5	1
High	Master Protein	Q00897	Alpha-1-antitrypsin 1-4 OS=Mus musculus OX=10090 GN=Serpina1d PE=1 SV=1	0	FALSE	15.328	12	5	6	1	413	46	5.44	5.37	5	1
High	Master Protein	P60229	Eukaryotic translation initiation factor 3 subunit E OS=Mus musculus OX=10090 GN=Eif3e PE=1 SV=1	0	FALSE	15.327	9	4	6	4	445	52.2	6.04	0	4	1
High	Master Protein	P12970	60S ribosomal protein L7a OS=Mus musculus OX=10090 GN=Rpl7a PE=1 SV=2	0	FALSE	15.317	22	5	5	5	266	30	10.56	3.66	5	1
High	Master Protein	Q99M01	Phenylalanine--tRNA ligase, mitochondrial OS=Mus musculus OX=10090 GN=Fars2 PE=1 SV=1	0	FALSE	15.201	10	4	6	4	451	52.3	7.17	6.61	4	1
High	Master Protein	Q8BX02	KN motif and ankyrin repeat domain-containing protein 2 OS=Mus musculus OX=10090 GN=Kank2 PE=1 SV=1	0	FALSE	15.036	8	4	4	4	843	90.2	5.55	4.05	4	1
High	Master Protein	Q8R4H7	N-acetylglutamate synthase, mitochondrial OS=Mus musculus OX=10090 GN=Nags PE=1 SV=2	0	FALSE	15.021	10	4	4	4	527	57.5	9	3.88	4	1
High	Master Protein	O35453	Serine protease hepsin OS=Mus musculus OX=10090 GN=Hpn PE=1 SV=3	0	FALSE	15.004	10	3	4	3	436	46.8	7.43	4.07	3	1
High	Master Protein	P05132	cAMP-dependent protein kinase catalytic subunit alpha OS=Mus musculus OX=10090 GN=Prkaca PE=1 SV=3	0	FALSE	14.867	16	5	5	5	351	40.5	8.79	6.53	5	1
High	Master Protein	D3YUM1	NADH dehydrogenase [ubiquinone] flavoprotein 1, mitochondrial OS=Mus musculus OX=10090 GN=Ndufv1 PE=1 SV=1	0	FALSE	14.772	11	5	5	5	455	49.9	8.07	2.48	5	1
High	Master Protein	Q05DV1	NADPH--cytochrome P450 reductase OS=Mus musculus OX=10090 GN=Por PE=1 SV=1	0	FALSE	14.69	8	5	5	5	649	72.9	5.58	5.98	5	1
High	Master Protein	A2ADY9	Protein DDI1 homolog 2 OS=Mus musculus OX=10090 GN=Ddi2 PE=1 SV=1	0	FALSE	14.657	11	3	4	3	399	44.6	5.05	2.16	3	1
High	Master Protein	Q9JHL1	Na(+)/H(+) exchange regulatory cofactor NHE-RF2 OS=Mus musculus OX=10090 GN=Slc9a3r2 PE=1 SV=2	0	FALSE	14.622	18	4	4	4	337	37.4	7.59	8.88	4	1
High	Master Protein	P13020	Gelsolin OS=Mus musculus OX=10090 GN=Gsn PE=1 SV=3	0	FALSE	14.501	9	6	8	6	780	85.9	6.18	5.92	6	1
High	Master Protein	J3KMQ6	RIKEN cDNA 5730455P16 gene OS=Mus musculus OX=10090 GN=5730455P16Rik PE=1 SV=1	0	FALSE	14.453	16	3	3	3	393	44.4	5.05	2.35	3	1
High	Master Protein	Q4VC33	E3 ubiquitin-protein transferase MAEA OS=Mus musculus OX=10090 GN=Maea PE=1 SV=1	0	FALSE	14.446	12	4	5	4	396	45.3	8.69	2.11	4	1
High	Master Protein	Q8K2Q7	BRO1 domain-containing protein BROX OS=Mus musculus OX=10090 GN=Brox PE=1 SV=1	0	FALSE	14.36	13	3	3	3	411	46.2	7.69	3.01	3	1
High	Master Protein	Q91X75	Cyp2a4 protein OS=Mus musculus OX=10090 GN=Cyp2a5 PE=1 SV=1	0	FALSE	14.352	10	5	6	3	494	56.7	9.2	4.02	5	1
High	Master Protein	P28650	Adenylosuccinate synthetase isozyme 1 OS=Mus musculus OX=10090 GN=Adss1 PE=1 SV=2	0	FALSE	14.345	9	3	3	2	457	50.2	8.43	4.64	3	1
High	Master Protein	P52196	Thiosulfate sulfurtransferase OS=Mus musculus OX=10090 GN=Tst PE=1 SV=3	0	FALSE	14.31	14	4	6	4	297	33.4	7.85	3.94	4	1
High	Master Protein	P05064	Fructose-bisphosphate aldolase A OS=Mus musculus OX=10090 GN=Aldoa PE=1 SV=2	0	FALSE	14.205	17	6	8	5	364	39.3	8.09	5.79	6	1
High	Master Protein	Q3UHU8	General transcription factor II-I OS=Mus musculus OX=10090 GN=Gtf2i PE=1 SV=1	0	FALSE	14.106	5	3	3	3	962	108.3	7.8	4.81	3	1
High	Master Protein	Q9DCW4	Electron transfer flavoprotein subunit beta OS=Mus musculus OX=10090 GN=Etfb PE=1 SV=3	0	FALSE	14.048	23	6	7	6	255	27.6	8.1	1.81	6	1
High	Master Protein	A0A0B4J1G1	Fc receptor, IgG, low affinity IIb OS=Mus musculus OX=10090 GN=Fcgr2b PE=1 SV=1	0	FALSE	13.885	16	4	6	4	293	33	7.23	5.23	4	1
High	Master Protein	Q91XD6	Vacuolar protein-sorting-associated protein 36 OS=Mus musculus OX=10090 GN=Vps36 PE=1 SV=1	0	FALSE	13.842	15	5	5	5	386	43.7	7.15	1.93	5	1
High	Master Protein	Q61823	Programmed cell death protein 4 OS=Mus musculus OX=10090 GN=Pdcd4 PE=1 SV=1	0	FALSE	13.796	10	4	5	4	469	51.7	5.16	3.25	4	1
High	Master Protein	P97298	Pigment epithelium-derived factor OS=Mus musculus OX=10090 GN=Serpinf1 PE=1 SV=2	0	FALSE	13.773	8	3	3	3	417	46.2	6.98	4.73	3	1
High	Master Protein	Q91ZA3	Propionyl-CoA carboxylase alpha chain, mitochondrial OS=Mus musculus OX=10090 GN=Pcca PE=1 SV=2	0	FALSE	13.679	6	4	4	3	724	79.9	7.25	1.73	4	1
High	Master Protein	Q8BVQ5	Protein phosphatase methylesterase 1 OS=Mus musculus OX=10090 GN=Ppme1 PE=1 SV=5	0	FALSE	13.64	17	5	5	5	386	42.2	5.97	2.36	5	1
High	Master Protein	E9PYI8	Ubiquitin carboxyl-terminal hydrolase OS=Mus musculus OX=10090 GN=Usp14 PE=1 SV=1	0	FALSE	13.614	10	4	4	4	458	52.3	5.66	4.02	4	1
High	Master Protein	G5E902	Phosphate carrier protein, mitochondrial OS=Mus musculus OX=10090 GN=Slc25a3 PE=1 SV=1	0	FALSE	13.596	9	3	3	3	358	39.7	9.29	1.9	3	1
High	Master Protein	Q9WUD0	Cytochrome P450 2B10 OS=Mus musculus OX=10090 GN=Cyp2b10 PE=1 SV=1	0	FALSE	13.567	13	6	7	4	491	55.8	7.83	2.11	6	1
High	Master Protein	Q64516	Glycerol kinase OS=Mus musculus OX=10090 GN=Gk PE=1 SV=2	0	FALSE	13.387	12	6	6	6	559	61.2	5.87	3.59	6	1
High	Master Protein	Q8K154	UDP-glucuronosyltransferase OS=Mus musculus OX=10090 GN=Ugt2b34 PE=1 SV=1	0	FALSE	13.162	7	4	5	4	532	60.8	7.88	2.07	4	1
High	Master Protein	P14576	Signal recognition particle 54 kDa protein OS=Mus musculus OX=10090 GN=Srp54 PE=1 SV=2	0	FALSE	12.976	8	5	5	5	504	55.7	8.75	3.57	5	1
High	Master Protein	A0A0R4J065	Cysteine protease OS=Mus musculus OX=10090 GN=Atg4b PE=1 SV=1	0	FALSE	12.86	7	2	2	2	393	44.4	5.07	4.61	2	1
High	Master Protein	P97328	Ketohexokinase OS=Mus musculus OX=10090 GN=Khk PE=1 SV=1	0	FALSE	12.825	14	3	4	3	298	32.7	6.16	1.63	3	1
High	Master Protein	P53986	Monocarboxylate transporter 1 OS=Mus musculus OX=10090 GN=Slc16a1 PE=1 SV=1	0	FALSE	12.767	6	2	2	2	493	53.2	7.47	4.28	2	1
High	Master Protein	Q91XL1	Leucine-rich HEV glycoprotein OS=Mus musculus OX=10090 GN=Lrg1 PE=1 SV=1	0	FALSE	12.721	8	2	2	2	342	37.4	6.61	4.48	2	1
High	Master Protein	Q8CII2	Cell division cycle protein 123 homolog OS=Mus musculus OX=10090 GN=Cdc123 PE=1 SV=2	0	FALSE	12.705	11	3	4	2	336	38.8	4.67	1.69	3	1
High	Master Protein	A6H630	Damage-control phosphatase ARMT1 OS=Mus musculus OX=10090 GN=Armt1 PE=1 SV=1	0	FALSE	12.68	14	5	5	5	439	50.5	5.92	0	5	1
High	Master Protein	Q3U367	4-trimethylaminobutyraldehyde dehydrogenase OS=Mus musculus OX=10090 GN=Aldh9a1 PE=1 SV=1	0	FALSE	12.64	9	4	4	4	518	55.9	7.46	5.94	4	1
High	Master Protein	A0A0J9YU62	C-terminal-binding protein 1 OS=Mus musculus OX=10090 GN=Ctbp1 PE=1 SV=1	0	FALSE	12.567	13	5	5	5	429	46.5	6.65	3.36	5	1
High	Master Protein	P25688	Uricase OS=Mus musculus OX=10090 GN=Uox PE=1 SV=2	0	FALSE	12.514	14	4	4	4	303	35	8.35	0	4	1
High	Master Protein	E9Q133	T-complex protein 1 subunit gamma OS=Mus musculus OX=10090 GN=Cct3 PE=1 SV=1	0	FALSE	12.427	11	5	5	5	507	56.5	6.7	1.94	5	1
High	Master Protein	E9Q4P1	WD repeat and FYVE domain-containing protein 1 OS=Mus musculus OX=10090 GN=Wdfy1 PE=1 SV=1	0	FALSE	12.375	9	3	3	3	410	46.2	7.34	3.94	3	1
High	Master Protein	Q9CZS1	Aldehyde dehydrogenase X, mitochondrial OS=Mus musculus OX=10090 GN=Aldh1b1 PE=1 SV=1	0	FALSE	12.357	13	5	8	4	519	57.5	7.02	9.92	5	1
High	Master Protein	P16015	Carbonic anhydrase 3 OS=Mus musculus OX=10090 GN=Ca3 PE=1 SV=3	0	FALSE	12.333	25	4	6	4	260	29.3	7.37	4.08	4	1
High	Master Protein	Q9D6Y9	1,4-alpha-glucan-branching enzyme OS=Mus musculus OX=10090 GN=Gbe1 PE=1 SV=1	0	FALSE	12.331	5	3	3	3	702	80.3	6.43	1.81	3	1
High	Master Protein	P70694	Estradiol 17 beta-dehydrogenase 5 OS=Mus musculus OX=10090 GN=Akr1c6 PE=1 SV=1	0	FALSE	12.25	14	4	6	4	323	37	8.28	7.93	4	1
High	Master Protein	Q9DCN2	NADH-cytochrome b5 reductase 3 OS=Mus musculus OX=10090 GN=Cyb5r3 PE=1 SV=3	0	FALSE	12.182	11	3	3	3	301	34.1	8.38	2.1	3	1
High	Master Protein	Q8QZR5	Alanine aminotransferase 1 OS=Mus musculus OX=10090 GN=Gpt PE=1 SV=3	0	FALSE	12.121	10	3	3	3	496	55.1	6.64	4.68	3	1
High	Master Protein	P14206	40S ribosomal protein SA OS=Mus musculus OX=10090 GN=Rpsa PE=1 SV=4	0	FALSE	12.107	6	1	2	1	295	32.8	4.87	6.36	1	1
High	Master Protein	P23953	Carboxylesterase 1C OS=Mus musculus OX=10090 GN=Ces1c PE=1 SV=4	0	FALSE	11.983	7	4	5	2	554	61	5.06	6.83	4	1
High	Master Protein	Q9CXF0	Kynureninase OS=Mus musculus OX=10090 GN=Kynu PE=1 SV=3	0	FALSE	11.977	11	4	5	4	464	52.3	6.57	3.74	4	1
High	Master Protein	O08795	Glucosidase 2 subunit beta OS=Mus musculus OX=10090 GN=Prkcsh PE=1 SV=1	0	FALSE	11.849	6	3	3	3	521	58.8	4.46	0	3	1
High	Master Protein	Q8VIJ6	Splicing factor, proline- and glutamine-rich OS=Mus musculus OX=10090 GN=Sfpq PE=1 SV=1	0	FALSE	11.831	7	4	5	3	699	75.4	9.44	4.68	4	1
High	Master Protein	A2AQN4	Acetyl-coenzyme A synthetase, cytoplasmic OS=Mus musculus OX=10090 GN=Acss2 PE=1 SV=1	0	FALSE	11.811	4	2	3	2	714	80.3	6.95	2.46	2	1
High	Master Protein	B0V2N8	Annexin (Fragment) OS=Mus musculus OX=10090 GN=Anxa2 PE=1 SV=1	0	FALSE	11.799	19	3	3	3	176	19.6	5.96	3.98	3	1
High	Master Protein	Q9Z1N5	Spliceosome RNA helicase Ddx39b OS=Mus musculus OX=10090 GN=Ddx39b PE=1 SV=1	0	FALSE	11.761	11	5	7	5	428	49	5.67	1.69	5	1
High	Master Protein	Q61584	Fragile X mental retardation syndrome-related protein 1 OS=Mus musculus OX=10090 GN=Fxr1 PE=1 SV=2	0	FALSE	11.757	6	3	3	3	677	76.2	6.98	1.91	3	1
High	Master Protein	Q91VS7	Microsomal glutathione S-transferase 1 OS=Mus musculus OX=10090 GN=Mgst1 PE=1 SV=3	0	FALSE	11.513	19	2	5	2	155	17.5	9.66	5.07	2	1
High	Master Protein	Q8C0E2	Vacuolar protein sorting-associated protein 26B OS=Mus musculus OX=10090 GN=Vps26b PE=1 SV=1	0	FALSE	11.499	15	5	5	5	336	39.1	7.37	0	5	1
High	Master Protein	Q9QXE7	F-box-like/WD repeat-containing protein TBL1X OS=Mus musculus OX=10090 GN=Tbl1x PE=1 SV=2	0	FALSE	11.495	9	3	3	3	527	56.8	5.72	1.82	3	1
High	Master Protein	Q571F8	Glutaminase liver isoform, mitochondrial OS=Mus musculus OX=10090 GN=Gls2 PE=1 SV=2	0	FALSE	11.39	7	4	4	4	602	66.3	7.66	2.78	4	1
High	Master Protein	Q792Z1	Trypsin 10 OS=Mus musculus OX=10090 GN=Try10 PE=1 SV=1	0	FALSE	11.375	8	2	11	2	246	26.2	5.83	14	2	1
High	Master Protein	Q99J36	THUMP domain-containing protein 1 OS=Mus musculus OX=10090 GN=Thumpd1 PE=1 SV=1	0	FALSE	11.242	7	2	2	2	350	38.9	6.07	4.67	2	1
High	Master Protein	P97370	Sodium/potassium-transporting ATPase subunit beta-3 OS=Mus musculus OX=10090 GN=Atp1b3 PE=1 SV=1	0	FALSE	11.196	10	2	2	2	278	31.8	8.51	2.3	2	1
High	Master Protein	Q8K3H0	DCC-interacting protein 13-alpha OS=Mus musculus OX=10090 GN=Appl1 PE=1 SV=1	0	FALSE	11.141	8	4	4	4	707	79.3	5.41	1.71	4	1
High	Master Protein	O35887	Calumenin OS=Mus musculus OX=10090 GN=Calu PE=1 SV=1	0	FALSE	10.995	16	5	5	5	315	37	4.67	0	5	1
High	Master Protein	P11725	Ornithine carbamoyltransferase, mitochondrial OS=Mus musculus OX=10090 GN=Otc PE=1 SV=1	0	FALSE	10.823	13	4	6	4	354	39.7	8.73	1.79	4	1
High	Master Protein	O88968	Transcobalamin-2 OS=Mus musculus OX=10090 GN=Tcn2 PE=1 SV=1	0	FALSE	10.808	9	3	3	3	430	47.6	6.33	2.66	3	1
High	Master Protein	G3UZ01	Polypyrimidine tract-binding protein 3 OS=Mus musculus OX=10090 GN=Ptbp3 PE=1 SV=1	0	FALSE	10.805	10	2	2	2	457	49.6	8.82	2.47	2	1
High	Master Protein	E9QNL5	Sulfotransferase OS=Mus musculus OX=10090 GN=Sult1a1 PE=1 SV=2	0	FALSE	10.619	18	4	4	4	298	34.6	8.1	0	4	1
High	Master Protein	E9Q715	Putative RNA-binding protein Luc7-like 2 OS=Mus musculus OX=10090 GN=Luc7l2 PE=1 SV=1	0	FALSE	10.614	12	3	5	2	272	32.6	10.01	1.6	3	1
High	Master Protein	Q9D964	Glycine amidinotransferase, mitochondrial OS=Mus musculus OX=10090 GN=Gatm PE=1 SV=1	0	FALSE	10.612	6	2	2	2	423	48.3	7.88	3.73	2	1
High	Master Protein	O35728	Cytochrome P450 4A14 OS=Mus musculus OX=10090 GN=Cyp4a14 PE=1 SV=1	0	FALSE	10.611	8	4	4	4	507	58.7	8.78	1.97	4	1
High	Master Protein	P58058	NAD kinase OS=Mus musculus OX=10090 GN=Nadk PE=1 SV=2	0	FALSE	10.562	13	4	4	4	439	48.6	6.52	1.85	4	1
High	Master Protein	Q9DBL7	Bifunctional coenzyme A synthase OS=Mus musculus OX=10090 GN=Coasy PE=1 SV=2	0	FALSE	10.497	6	3	3	3	563	62	7.11	1.99	3	1
High	Master Protein	Q8BNX1	C-type lectin domain family 4 member G OS=Mus musculus OX=10090 GN=Clec4g PE=1 SV=1	0	FALSE	10.467	9	3	3	3	294	33.3	7.56	2.36	3	1
High	Master Protein	P35821	Tyrosine-protein phosphatase non-receptor type 1 OS=Mus musculus OX=10090 GN=Ptpn1 PE=1 SV=2	0	FALSE	10.445	9	4	4	4	432	49.6	6.16	1.73	4	1
High	Master Protein	Q64727	Vinculin OS=Mus musculus OX=10090 GN=Vcl PE=1 SV=4	0	FALSE	10.428	3	2	3	2	1066	116.6	6	1.8	2	1
High	Master Protein	Q8BFR4	N-acetylglucosamine-6-sulfatase OS=Mus musculus OX=10090 GN=Gns PE=1 SV=1	0	FALSE	10.413	7	4	4	4	544	61.1	8.24	3.56	4	1
High	Master Protein	P47963	60S ribosomal protein L13 OS=Mus musculus OX=10090 GN=Rpl13 PE=1 SV=3	0	FALSE	10.33	15	3	3	3	211	24.3	11.55	2.68	3	1
High	Master Protein	A2AUR3	Phosphotriesterase-related protein (Fragment) OS=Mus musculus OX=10090 GN=Pter PE=1 SV=2	0	FALSE	10.305	9	2	2	2	321	35.8	6.38	2.29	2	1
High	Master Protein	Q8BWQ1	UDP-glucuronosyltransferase 2A3 OS=Mus musculus OX=10090 GN=Ugt2a3 PE=1 SV=1	0	FALSE	10.273	5	2	2	2	534	61.1	7.93	2.85	2	1
High	Master Protein	A0A1B0GSU0	Aldehyde dehydrogenase family 16 member A1 OS=Mus musculus OX=10090 GN=Aldh16a1 PE=1 SV=1	0	FALSE	10.252	3	2	2	2	802	84.7	6.32	2.12	2	1
High	Master Protein	Q8JZK9	Hydroxymethylglutaryl-CoA synthase, cytoplasmic OS=Mus musculus OX=10090 GN=Hmgcs1 PE=1 SV=1	0	FALSE	10.219	6	3	7	2	520	57.5	5.99	14.2	3	1
High	Master Protein	Q3UFY8	tRNA methyltransferase 10 homolog C OS=Mus musculus OX=10090 GN=Trmt10c PE=1 SV=2	0	FALSE	10.202	11	4	5	4	414	48.4	9.38	6.86	4	1
High	Master Protein	Q8R570	Synaptosomal-associated protein 47 OS=Mus musculus OX=10090 GN=Snap47 PE=1 SV=1	0	FALSE	10.174	13	4	4	4	413	46.5	5.76	0	4	1
High	Master Protein	Q80W54	CAAX prenyl protease 1 homolog OS=Mus musculus OX=10090 GN=Zmpste24 PE=1 SV=2	0	FALSE	10.161	8	4	5	4	475	54.7	6.95	4.54	4	1
High	Master Protein	P50172	Corticosteroid 11-beta-dehydrogenase isozyme 1 OS=Mus musculus OX=10090 GN=Hsd11b1 PE=1 SV=3	0	FALSE	10.136	11	3	3	3	292	32.3	8.46	5.46	3	1
High	Master Protein	Q9QXM0	Monoacylglycerol lipase ABHD2 OS=Mus musculus OX=10090 GN=Abhd2 PE=1 SV=1	0	FALSE	10.023	6	1	1	1	425	48.3	6.7	3	1	1
High	Master Protein	P32067	Lupus La protein homolog OS=Mus musculus OX=10090 GN=Ssb PE=1 SV=1	0	FALSE	9.989	6	3	3	2	415	47.7	9.77	3.68	3	1
High	Master Protein	Q64464	Cytochrome P450 3A13 OS=Mus musculus OX=10090 GN=Cyp3a13 PE=1 SV=1	0	FALSE	9.948	7	3	3	3	503	57.5	8.57	2.08	3	1
High	Master Protein	A0A0J9YUY0	Translation initiation factor eIF-2B subunit delta (Fragment) OS=Mus musculus OX=10090 GN=Eif2b4 PE=1 SV=1	0	FALSE	9.934	20	3	3	3	245	26.8	8.46	0	3	1
High	Master Protein	P97872	Dimethylaniline monooxygenase [N-oxide-forming] 5 OS=Mus musculus OX=10090 GN=Fmo5 PE=1 SV=4	0	FALSE	9.925	8	3	4	3	533	60	8.73	2.14	3	1
High	Master Protein	Q8BK48	Pyrethroid hydrolase Ces2e OS=Mus musculus OX=10090 GN=Ces2e PE=1 SV=1	0	FALSE	9.913	10	3	3	2	559	62.3	6.16	3.87	3	1
High	Master Protein	Q8BWF0	Succinate-semialdehyde dehydrogenase, mitochondrial OS=Mus musculus OX=10090 GN=Aldh5a1 PE=1 SV=1	0	FALSE	9.91	7	3	3	3	523	55.9	8.25	2.14	3	1
High	Master Protein	Q8VCF0	Mitochondrial antiviral-signaling protein OS=Mus musculus OX=10090 GN=Mavs PE=1 SV=1	0	FALSE	9.873	6	2	2	2	503	53.4	6.37	3.43	2	1
High	Master Protein	E9PYH2	Cytosolic acyl coenzyme A thioester hydrolase OS=Mus musculus OX=10090 GN=Acot7 PE=1 SV=1	0	FALSE	9.871	11	4	4	4	384	42.8	8.68	2.3	4	1
High	Master Protein	Q91VK1	Basic leucine zipper and W2 domain-containing protein 2 OS=Mus musculus OX=10090 GN=Bzw2 PE=1 SV=1	0	FALSE	9.849	4	3	6	1	419	48	6.68	3.74	3	1
High	Master Protein	Q8VCQ8	Caldesmon 1 OS=Mus musculus OX=10090 GN=Cald1 PE=1 SV=1	0	FALSE	9.805	6	3	3	3	530	60.4	7.37	1.69	3	1
High	Master Protein	P21981	Protein-glutamine gamma-glutamyltransferase 2 OS=Mus musculus OX=10090 GN=Tgm2 PE=1 SV=4	0	FALSE	9.76	7	4	4	4	686	77	5.1	2.04	4	1
High	Master Protein	Q5HZI1	Microtubule-associated tumor suppressor 1 homolog OS=Mus musculus OX=10090 GN=Mtus1 PE=1 SV=2	0	FALSE	9.759	3	4	5	4	1210	134.3	6.86	1.63	4	1
High	Master Protein	Q9WUM4	Coronin-1C OS=Mus musculus OX=10090 GN=Coro1c PE=1 SV=2	0	FALSE	9.747	8	3	3	3	474	53.1	7.08	1.61	3	1
High	Master Protein	O08553	Dihydropyrimidinase-related protein 2 OS=Mus musculus OX=10090 GN=Dpysl2 PE=1 SV=2	0	FALSE	9.713	6	3	3	3	572	62.2	6.38	1.76	3	1
High	Master Protein	Q921I1	Serotransferrin OS=Mus musculus OX=10090 GN=Tf PE=1 SV=1	0	FALSE	9.663	5	3	4	3	697	76.7	7.18	6.16	3	1
High	Master Protein	Q91XD7	Protein disulfide isomerase Creld1 OS=Mus musculus OX=10090 GN=Creld1 PE=1 SV=1	0	FALSE	9.605	5	2	2	2	420	45.7	5.02	1.66	2	1
High	Master Protein	Q8C0N2	Glycerol-3-phosphate acyltransferase 3 OS=Mus musculus OX=10090 GN=Gpat3 PE=1 SV=1	0	FALSE	9.592	5	2	2	2	438	49	8.94	2.22	2	1
High	Master Protein	A2BHN6	F-box only protein 3 OS=Mus musculus OX=10090 GN=Fbxo3 PE=1 SV=1	0	FALSE	9.537	11	3	4	3	361	40.9	6.14	2.03	3	1
High	Master Protein	Q64481	Cytochrome P450 3A16 OS=Mus musculus OX=10090 GN=Cyp3a16 PE=2 SV=2	0	FALSE	9.458	6	4	4	1	504	57.8	7.39	2.01	4	1
High	Master Protein	Q91VH2	Sorting nexin-9 OS=Mus musculus OX=10090 GN=Snx9 PE=1 SV=1	0	FALSE	9.429	6	3	4	3	595	66.5	5.52	3.72	3	1
High	Master Protein	P14115	60S ribosomal protein L27a OS=Mus musculus OX=10090 GN=Rpl27a PE=1 SV=5	0	FALSE	9.403	22	3	3	3	148	16.6	11.12	1.69	3	1
High	Master Protein	Q9CQN1	Heat shock protein 75 kDa, mitochondrial OS=Mus musculus OX=10090 GN=Trap1 PE=1 SV=1	0	FALSE	9.394	6	4	4	4	706	80.2	6.68	1.72	4	1
High	Master Protein	Q9R0P3	S-formylglutathione hydrolase OS=Mus musculus OX=10090 GN=Esd PE=1 SV=1	0	FALSE	9.29	17	3	5	3	282	31.3	7.12	0	3	1
High	Master Protein	P26039	Talin-1 OS=Mus musculus OX=10090 GN=Tln1 PE=1 SV=2	0	FALSE	9.286	1	1	1	1	2541	269.7	6.18	3.72	1	1
High	Master Protein	P01869	Ig gamma-1 chain C region, membrane-bound form OS=Mus musculus OX=10090 GN=Ighg1 PE=1 SV=2	0	FALSE	9.282	8	3	3	3	393	43.4	6.44	0	3	1
High	Master Protein	Q6GT24	Peroxiredoxin-6 OS=Mus musculus OX=10090 GN=Prdx6 PE=1 SV=1	0	FALSE	9.264	14	3	3	3	224	24.8	6.37	1.94	3	1
High	Master Protein	Q9DBG1	Sterol 26-hydroxylase, mitochondrial OS=Mus musculus OX=10090 GN=Cyp27a1 PE=1 SV=1	0	FALSE	9.245	5	2	4	2	533	60.7	9.14	3.89	2	1
High	Master Protein	E9QAQ5	Glycogen synthase kinase-3 beta OS=Mus musculus OX=10090 GN=Gsk3b PE=1 SV=1	0	FALSE	9.146	10	3	3	3	433	48	8.78	0	3	1
High	Master Protein	Q920A5	Retinoid-inducible serine carboxypeptidase OS=Mus musculus OX=10090 GN=Scpep1 PE=1 SV=2	0	FALSE	9.132	5	2	2	2	452	50.9	5.66	2.14	2	1
High	Master Protein	Q9QYY9	All-trans-retinol dehydrogenase [NAD(+)] ADH4 OS=Mus musculus OX=10090 GN=Adh4 PE=1 SV=4	0	FALSE	8.995	9	3	3	3	377	40.2	7.83	1.65	3	1
High	Master Protein	A0A140LHR8	Acyl-coenzyme A synthetase ACSM5, mitochondrial OS=Mus musculus OX=10090 GN=Acsm5 PE=1 SV=1	0	FALSE	8.921	6	3	3	3	545	60.5	6.73	1.74	3	1
High	Master Protein	H7BWY3	Alanine--glyoxylate aminotransferase 2, mitochondrial OS=Mus musculus OX=10090 GN=Agxt2 PE=1 SV=1	0	FALSE	8.918	7	3	4	3	541	60.1	7.9	0	3	1
High	Master Protein	Q924Z4	Ceramide synthase 2 OS=Mus musculus OX=10090 GN=Cers2 PE=1 SV=1	0	FALSE	8.896	7	2	2	2	380	45	8.75	3.93	2	1
High	Master Protein	Q4VBE8	WD repeat-containing protein 18 OS=Mus musculus OX=10090 GN=Wdr18 PE=1 SV=1	0	FALSE	8.891	5	2	2	2	431	47.2	6.89	3.73	2	1
High	Master Protein	Q60598	Src substrate cortactin OS=Mus musculus OX=10090 GN=Cttn PE=1 SV=2	0	FALSE	8.885	6	3	3	3	546	61.2	5.4	0	3	1
High	Master Protein	A2AD84	Serine/threonine-protein kinase 26 OS=Mus musculus OX=10090 GN=Stk26 PE=1 SV=1	0	FALSE	8.873	4	1	1	1	392	43.9	5.34	2.2	1	1
High	Master Protein	Q9DBE8	Alpha-1,3/1,6-mannosyltransferase ALG2 OS=Mus musculus OX=10090 GN=Alg2 PE=1 SV=2	0	FALSE	8.75	12	3	3	3	415	47.4	7.97	2	3	1
High	Master Protein	A0A0N4SUQ1	Plasminogen activator inhibitor 1 RNA-binding protein OS=Mus musculus OX=10090 GN=Serbp1 PE=1 SV=1	0	FALSE	8.678	11	1	1	1	147	16.1	9.66	3.07	1	1
High	Master Protein	P17751	Triosephosphate isomerase OS=Mus musculus OX=10090 GN=Tpi1 PE=1 SV=4	0	FALSE	8.632	12	3	3	3	299	32.2	5.74	3.41	3	1
High	Master Protein	A0A0A6YWC8	Vimentin OS=Mus musculus OX=10090 GN=Vim PE=1 SV=1	0	FALSE	8.63	8	4	5	2	427	49.2	5.12	1.8	4	1
High	Master Protein	Q9CYF5	RCC1-like G exchanging factor-like protein OS=Mus musculus OX=10090 GN=Rcc1l PE=1 SV=1	0	FALSE	8.558	10	3	3	3	461	50	8.29	2.26	3	1
High	Master Protein	H7BX64	Sarcolemmal membrane-associated protein OS=Mus musculus OX=10090 GN=Slmap PE=1 SV=1	0	FALSE	8.395	4	3	4	3	828	95	5.35	1.84	3	1
High	Master Protein	Q9Z0N1	Eukaryotic translation initiation factor 2 subunit 3, X-linked OS=Mus musculus OX=10090 GN=Eif2s3x PE=1 SV=2	0	FALSE	8.371	9	2	2	2	472	51	8.4	2.42	2	1
High	Master Protein	Q9D0M3	Cytochrome c1, heme protein, mitochondrial OS=Mus musculus OX=10090 GN=Cyc1 PE=1 SV=1	0	FALSE	8.369	11	3	3	3	325	35.3	9.16	0	3	1
High	Master Protein	Q61081	Hsp90 co-chaperone Cdc37 OS=Mus musculus OX=10090 GN=Cdc37 PE=1 SV=1	0	FALSE	8.353	8	2	2	2	379	44.6	5.34	2.15	2	1
High	Master Protein	Q8QZR3	Pyrethroid hydrolase Ces2a OS=Mus musculus OX=10090 GN=Ces2a PE=1 SV=1	0	FALSE	8.337	8	3	3	1	558	61.9	6.16	1.73	3	1
High	Master Protein	P14152	Malate dehydrogenase, cytoplasmic OS=Mus musculus OX=10090 GN=Mdh1 PE=1 SV=3	0	FALSE	8.289	11	3	3	3	334	36.5	6.58	0	3	1
High	Master Protein	D3Z4A4	Peroxiredoxin-2 (Fragment) OS=Mus musculus OX=10090 GN=Prdx2 PE=1 SV=8	0	FALSE	8.27	16	2	2	2	146	16	5.53	3.95	2	1
High	Master Protein	O08663	Methionine aminopeptidase 2 OS=Mus musculus OX=10090 GN=Metap2 PE=1 SV=1	0	FALSE	8.25	6	3	3	3	478	52.9	5.82	0	3	1
High	Master Protein	Q9QYF9	Protein NDRG3 OS=Mus musculus OX=10090 GN=Ndrg3 PE=1 SV=1	0	FALSE	8.212	10	2	2	2	375	41.5	5.25	0	2	1
High	Master Protein	Q8VCF1	Soluble calcium-activated nucleotidase 1 OS=Mus musculus OX=10090 GN=Cant1 PE=2 SV=1	0	FALSE	8.204	6	2	2	2	403	45.6	6.77	0	2	1
High	Master Protein	P60335	Poly(rC)-binding protein 1 OS=Mus musculus OX=10090 GN=Pcbp1 PE=1 SV=1	0	FALSE	8.179	9	3	3	3	356	37.5	7.09	0	3	1
High	Master Protein	Q9D8Z1	Activating signal cointegrator 1 complex subunit 1 OS=Mus musculus OX=10090 GN=Ascc1 PE=1 SV=1	0	FALSE	8.154	8	3	3	3	356	41.3	6.54	0	3	1
High	Master Protein	Q61495	Desmoglein-1-alpha OS=Mus musculus OX=10090 GN=Dsg1a PE=2 SV=2	0	FALSE	8.138	2	3	3	3	1057	114.5	4.89	2.13	3	1
High	Master Protein	Q3TQP6	Malic enzyme OS=Mus musculus OX=10090 GN=Me1 PE=1 SV=1	0	FALSE	8.133	7	2	2	2	552	61.4	6.48	4.31	2	1
High	Master Protein	P53395	Lipoamide acyltransferase component of branched-chain alpha-keto acid dehydrogenase complex, mitochondrial OS=Mus musculus OX=10090 GN=Dbt PE=1 SV=2	0	FALSE	8.114	6	3	3	3	482	53.2	8.6	1.92	3	1
High	Master Protein	P47809	Dual specificity mitogen-activated protein kinase kinase 4 OS=Mus musculus OX=10090 GN=Map2k4 PE=1 SV=2	0	FALSE	8.043	6	2	2	2	397	44.1	8.07	2.16	2	1
High	Master Protein	Q9CYI4	Putative RNA-binding protein Luc7-like 1 OS=Mus musculus OX=10090 GN=Luc7l PE=1 SV=2	0	FALSE	8.039	7	2	4	1	371	43.9	9.88	0	2	1
High	Master Protein	P59913	Protein-L-isoaspartate O-methyltransferase domain-containing protein 1 OS=Mus musculus OX=10090 GN=Pcmtd1 PE=1 SV=1	0	FALSE	8.019	9	3	3	3	357	40.7	5.66	3.46	3	1
High	Master Protein	A0A1B0GT04	Glutaredoxin-3 (Fragment) OS=Mus musculus OX=10090 GN=Glrx3 PE=1 SV=1	0	FALSE	7.954	18	1	1	1	163	18.1	4.78	2.39	1	1
High	Master Protein	Q9WTU6	Mitogen-activated protein kinase 9 OS=Mus musculus OX=10090 GN=Mapk9 PE=1 SV=2	0	FALSE	7.946	7	3	3	3	423	48.2	5.97	1.69	3	1
High	Master Protein	Q3TYX3	SET and MYND domain-containing protein 5 OS=Mus musculus OX=10090 GN=Smyd5 PE=1 SV=2	0	FALSE	7.815	5	2	3	2	416	47.1	5.21	1.65	2	1
High	Master Protein	Q6P9N1	Hyccin OS=Mus musculus OX=10090 GN=Fam126a PE=1 SV=3	0	FALSE	7.745	5	2	2	2	521	57.3	7.88	2.82	2	1
High	Master Protein	H3BL49	T-complex protein 1 subunit theta OS=Mus musculus OX=10090 GN=Cct8 PE=1 SV=1	0	FALSE	7.743	8	3	3	3	489	53	5.5	0	3	1
High	Master Protein	G5E8I8	Calcium homeostasis endoplasmic reticulum protein OS=Mus musculus OX=10090 GN=Cherp PE=1 SV=2	0	FALSE	7.717	2	2	2	2	949	107.6	9.33	0	2	1
High	Master Protein	G5E8V9	ADP-ribosylation factor-interacting protein 1 OS=Mus musculus OX=10090 GN=Arfip1 PE=1 SV=1	0	FALSE	7.702	7	2	2	2	373	41.5	6.76	1.76	2	1
High	Master Protein	Q9CWI3	BRCA2 and CDKN1A-interacting protein OS=Mus musculus OX=10090 GN=Bccip PE=1 SV=1	0	FALSE	7.606	11	3	3	3	316	35.9	4.45	0	3	1
High	Master Protein	Q8C2Q3	RNA-binding protein 14 OS=Mus musculus OX=10090 GN=Rbm14 PE=1 SV=1	0	FALSE	7.549	5	2	2	2	669	69.4	9.67	1.98	2	1
High	Master Protein	A0A0A6YX73	cAMP-dependent protein kinase type II-alpha regulatory subunit OS=Mus musculus OX=10090 GN=Prkar2a PE=1 SV=1	0	FALSE	7.547	5	2	2	2	380	43.1	4.93	3.97	2	1
High	Master Protein	P08249	Malate dehydrogenase, mitochondrial OS=Mus musculus OX=10090 GN=Mdh2 PE=1 SV=3	0	FALSE	7.394	10	3	3	3	338	35.6	8.68	1.74	3	1
High	Master Protein	Q6NZD2	Sorting nexin 1 OS=Mus musculus OX=10090 GN=Snx1 PE=1 SV=1	0	FALSE	7.364	4	2	2	1	521	58.8	5.26	1.61	2	1
High	Master Protein	P11609	Antigen-presenting glycoprotein CD1d1 OS=Mus musculus OX=10090 GN=Cd1d1 PE=1 SV=3	0	FALSE	7.344	13	3	4	3	336	38.5	7.14	1.72	3	1
High	Master Protein	D3Z6T3	Cathepsin E OS=Mus musculus OX=10090 GN=Ctse PE=1 SV=1	0	FALSE	7.325	5	2	2	2	364	39.2	4.78	5.08	2	1
High	Master Protein	O55022	Membrane-associated progesterone receptor component 1 OS=Mus musculus OX=10090 GN=Pgrmc1 PE=1 SV=4	0	FALSE	7.301	14	2	2	2	195	21.7	4.7	0	2	1
High	Master Protein	Q9WVD5	Mitochondrial ornithine transporter 1 OS=Mus musculus OX=10090 GN=Slc25a15 PE=1 SV=1	0	FALSE	7.231	4	1	1	1	301	32.8	8.85	1.98	1	1
High	Master Protein	P52843	Bile salt sulfotransferase 1 OS=Mus musculus OX=10090 GN=Sult2a1 PE=1 SV=1	0	FALSE	7.226	11	3	3	3	285	33.2	7.91	0	3	1
High	Master Protein	Q3V384	AFG1-like ATPase OS=Mus musculus OX=10090 GN=Afg1l PE=1 SV=1	0	FALSE	7.221	6	2	2	2	480	54.3	8.03	0	2	1
High	Master Protein	O88986	2-amino-3-ketobutyrate coenzyme A ligase, mitochondrial OS=Mus musculus OX=10090 GN=Gcat PE=1 SV=2	0	FALSE	7.213	10	3	3	3	416	44.9	7.33	2.34	3	1
High	Master Protein	A0A5F8MQ23	Retinoic acid receptor RXR-alpha OS=Mus musculus OX=10090 GN=Rxra PE=4 SV=1	0	FALSE	7.196	6	3	3	3	497	54.4	8.06	1.92	3	1
High	Master Protein	A2AS37	Expressed sequence AI182371 OS=Mus musculus OX=10090 GN=AI182371 PE=1 SV=2	0	FALSE	7.182	6	2	2	2	356	40.4	6.52	1.98	2	1
High	Master Protein	P31809	Carcinoembryonic antigen-related cell adhesion molecule 1 OS=Mus musculus OX=10090 GN=Ceacam1 PE=1 SV=1	0	FALSE	7.154	3	1	1	1	521	57	5.58	2.91	1	1
High	Master Protein	Q9WVL0	Maleylacetoacetate isomerase OS=Mus musculus OX=10090 GN=Gstz1 PE=1 SV=1	0	FALSE	7.141	6	1	1	1	216	24.3	7.85	2.45	1	1
High	Master Protein	Q9D0M1	Phosphoribosyl pyrophosphate synthase-associated protein 1 OS=Mus musculus OX=10090 GN=Prpsap1 PE=1 SV=1	0	FALSE	7.136	8	2	2	2	356	39.4	7.2	1.87	2	1
High	Master Protein	Q99K48	Non-POU domain-containing octamer-binding protein OS=Mus musculus OX=10090 GN=Nono PE=1 SV=3	0	FALSE	7.131	6	3	4	2	473	54.5	8.95	1.79	3	1
High	Master Protein	P80314	T-complex protein 1 subunit beta OS=Mus musculus OX=10090 GN=Cct2 PE=1 SV=4	0	FALSE	7.107	5	2	2	2	535	57.4	6.4	2.57	2	1
High	Master Protein	Q8C2Q8	ATP synthase subunit gamma OS=Mus musculus OX=10090 GN=Atp5c1 PE=1 SV=1	0	FALSE	7.087	15	4	5	4	274	30.2	8.84	1.79	4	1
High	Master Protein	O88533	Aromatic-L-amino-acid decarboxylase OS=Mus musculus OX=10090 GN=Ddc PE=1 SV=1	0	FALSE	7.059	4	2	3	2	480	53.8	6.6	2.2	2	1
High	Master Protein	Q9JLF6	Protein-glutamine gamma-glutamyltransferase K OS=Mus musculus OX=10090 GN=Tgm1 PE=1 SV=2	0	FALSE	7.035	3	2	2	2	815	89.8	6.51	1.81	2	1
High	Master Protein	Q9Z2Z6	Mitochondrial carnitine/acylcarnitine carrier protein OS=Mus musculus OX=10090 GN=Slc25a20 PE=1 SV=1	0	FALSE	7.018	8	3	3	3	301	33	9.11	2.3	3	1
High	Master Protein	Q8BNU0	Armadillo repeat-containing protein 6 OS=Mus musculus OX=10090 GN=Armc6 PE=1 SV=1	0	FALSE	6.979	4	2	2	2	468	50.7	6	1.85	2	1
High	Master Protein	Q8R127	Saccharopine dehydrogenase-like oxidoreductase OS=Mus musculus OX=10090 GN=Sccpdh PE=1 SV=1	0	FALSE	6.947	7	3	3	3	429	47.1	8.6	0	3	1
High	Master Protein	Q6PB66	Leucine-rich PPR motif-containing protein, mitochondrial OS=Mus musculus OX=10090 GN=Lrpprc PE=1 SV=2	0	FALSE	6.94	2	2	2	2	1392	156.5	6.83	0	2	1
High	Master Protein	P46467	Vacuolar protein sorting-associated protein 4B OS=Mus musculus OX=10090 GN=Vps4b PE=1 SV=2	0	FALSE	6.939	7	2	3	2	444	49.4	7.11	0	2	1
High	Master Protein	Q60864	Stress-induced-phosphoprotein 1 OS=Mus musculus OX=10090 GN=Stip1 PE=1 SV=1	0	FALSE	6.935	7	3	3	3	543	62.5	6.8	0	3	1
High	Master Protein	Q63918	Caveolae-associated protein 2 OS=Mus musculus OX=10090 GN=Cavin2 PE=1 SV=3	0	FALSE	6.708	7	3	3	3	418	46.7	5.21	1.75	3	1
High	Master Protein	P12790	Cytochrome P450 2B9 OS=Mus musculus OX=10090 GN=Cyp2b9 PE=1 SV=2	0	FALSE	6.656	7	3	4	1	491	55.7	7.66	0	3	1
High	Master Protein	Q99L20	Glutathione S-transferase theta-3 OS=Mus musculus OX=10090 GN=Gstt3 PE=1 SV=1	0	FALSE	6.607	6	1	1	1	241	27.4	7.74	2.06	1	1
High	Master Protein	G3UYE5	Polyadenylate-binding protein-interacting protein 1 OS=Mus musculus OX=10090 GN=Paip1 PE=1 SV=1	0	FALSE	6.599	8	3	3	3	410	47.2	5.22	0	3	1
High	Master Protein	Q8VBT2	L-serine dehydratase/L-threonine deaminase OS=Mus musculus OX=10090 GN=Sds PE=1 SV=3	0	FALSE	6.594	7	2	2	2	327	34.6	7.12	0	2	1
High	Master Protein	Q6A0A9	Constitutive coactivator of PPAR-gamma-like protein 1 OS=Mus musculus OX=10090 GN=FAM120A PE=1 SV=2	0	FALSE	6.582	2	2	2	2	1112	121.6	8.92	2.25	2	1
High	Master Protein	A0A1B0GQU8	60S ribosomal protein L18 OS=Mus musculus OX=10090 GN=Rpl18 PE=1 SV=1	0	FALSE	6.571	14	2	4	2	159	18.1	11.91	1.89	2	1
High	Master Protein	Q64685	Beta-galactoside alpha-2,6-sialyltransferase 1 OS=Mus musculus OX=10090 GN=St6gal1 PE=1 SV=2	0	FALSE	6.534	4	1	1	1	403	46.6	8.87	2.21	1	1
High	Master Protein	Q8BJ64	Choline dehydrogenase, mitochondrial OS=Mus musculus OX=10090 GN=Chdh PE=1 SV=1	0	FALSE	6.509	4	2	2	2	596	66.4	8.51	1.77	2	1
High	Master Protein	P17742	Peptidyl-prolyl cis-trans isomerase A OS=Mus musculus OX=10090 GN=Ppia PE=1 SV=2	0	FALSE	6.501	17	2	2	2	164	18	7.9	0	2	1
High	Master Protein	Q8CES0	N-alpha-acetyltransferase 30 OS=Mus musculus OX=10090 GN=Naa30 PE=1 SV=2	0	FALSE	6.479	9	2	2	2	364	39.4	5.64	0	2	1
High	Master Protein	Q6P9R2	Serine/threonine-protein kinase OSR1 OS=Mus musculus OX=10090 GN=Oxsr1 PE=1 SV=1	0	FALSE	6.478	3	1	1	1	527	58.2	6.43	2.43	1	1
High	Master Protein	Q8BKZ9	Pyruvate dehydrogenase protein X component, mitochondrial OS=Mus musculus OX=10090 GN=Pdhx PE=1 SV=1	0	FALSE	6.444	6	3	3	3	501	54	7.75	0	3	1
High	Master Protein	D3YZC1	Propionyl-CoA carboxylase beta chain, mitochondrial (Fragment) OS=Mus musculus OX=10090 GN=Pccb PE=1 SV=1	0	FALSE	6.436	6	1	1	1	256	27.1	8.03	2.07	1	1
High	Master Protein	Q9Z1T1	AP-3 complex subunit beta-1 OS=Mus musculus OX=10090 GN=Ap3b1 PE=1 SV=2	0	FALSE	6.409	3	2	2	2	1105	122.7	5.66	0	2	1
High	Master Protein	P59235	Nucleoporin Nup43 OS=Mus musculus OX=10090 GN=Nup43 PE=1 SV=2	0	FALSE	6.405	6	2	2	2	380	42	5.39	2.47	2	1
High	Master Protein	P06339	H-2 class I histocompatibility antigen, D-37 alpha chain OS=Mus musculus OX=10090 GN=H2-T23 PE=1 SV=1	0	FALSE	6.405	5	2	4	1	357	40.8	6.35	6.6	2	1
High	Master Protein	P14824	Annexin A6 OS=Mus musculus OX=10090 GN=Anxa6 PE=1 SV=3	0	FALSE	6.38	5	3	3	3	673	75.8	5.5	0	3	1
High	Master Protein	Q9CQE7	Endoplasmic reticulum-Golgi intermediate compartment protein 3 OS=Mus musculus OX=10090 GN=Ergic3 PE=1 SV=1	0	FALSE	6.362	8	3	3	3	383	43.2	6.47	0	3	1
High	Master Protein	P52795	Ephrin-B1 OS=Mus musculus OX=10090 GN=Efnb1 PE=1 SV=1	0	FALSE	6.337	6	2	2	2	345	37.8	9.03	1.85	2	1
High	Master Protein	P61358	60S ribosomal protein L27 OS=Mus musculus OX=10090 GN=Rpl27 PE=1 SV=2	0	FALSE	6.283	13	2	2	2	136	15.8	10.56	0	2	1
High	Master Protein	P97501	Dimethylaniline monooxygenase [N-oxide-forming] 3 OS=Mus musculus OX=10090 GN=Fmo3 PE=1 SV=1	0	FALSE	6.266	7	4	4	4	534	60.5	8.37	0	4	1
High	Master Protein	Q9JK48	Endophilin-B1 OS=Mus musculus OX=10090 GN=Sh3glb1 PE=1 SV=1	0	FALSE	6.216	8	3	3	3	365	40.8	6.04	0	3	1
High	Master Protein	Q8R084	UDP-glucuronosyltransferase OS=Mus musculus OX=10090 GN=Ugt2b1 PE=1 SV=1	0	FALSE	6.211	6	3	4	2	529	60.1	8.37	0	3	1
High	Master Protein	Q8CGK3	Lon protease homolog, mitochondrial OS=Mus musculus OX=10090 GN=Lonp1 PE=1 SV=2	0	FALSE	6.144	2	2	2	2	949	105.8	6.57	2.08	2	1
High	Master Protein	Q76LS9	Ubiquitin carboxyl-terminal hydrolase MINDY-1 OS=Mus musculus OX=10090 GN=Mindy1 PE=1 SV=1	0	FALSE	6.143	6	2	2	2	468	51.2	4.73	0	2	1
High	Master Protein	Q99K67	Alpha-aminoadipic semialdehyde synthase, mitochondrial OS=Mus musculus OX=10090 GN=Aass PE=1 SV=1	0	FALSE	6.123	3	2	2	2	926	102.9	6.87	1.85	2	1
High	Master Protein	Q61768	Kinesin-1 heavy chain OS=Mus musculus OX=10090 GN=Kif5b PE=1 SV=3	0	FALSE	6.104	2	2	2	2	963	109.5	6.44	0	2	1
High	Master Protein	V9GXM1	ADP-ribosylation factor GTPase-activating protein 1 OS=Mus musculus OX=10090 GN=Arfgap1 PE=1 SV=1	0	FALSE	6.102	4	1	2	1	424	46.5	5.57	2.01	1	1
High	Master Protein	P08752	Guanine nucleotide-binding protein G(i) subunit alpha-2 OS=Mus musculus OX=10090 GN=Gnai2 PE=1 SV=5	0	FALSE	6.095	7	2	3	1	355	40.5	5.45	1.93	2	1
High	Master Protein	P19157	Glutathione S-transferase P 1 OS=Mus musculus OX=10090 GN=Gstp1 PE=1 SV=2	0	FALSE	6.075	6	1	1	1	210	23.6	7.87	2.93	1	1
High	Master Protein	Q9JMH6	Thioredoxin reductase 1, cytoplasmic OS=Mus musculus OX=10090 GN=Txnrd1 PE=1 SV=3	0	FALSE	6.058	4	2	2	2	613	67	7.44	2.09	2	1
High	Master Protein	Q9CRC0	Vitamin K epoxide reductase complex subunit 1 OS=Mus musculus OX=10090 GN=Vkorc1 PE=1 SV=1	0	FALSE	6.035	8	1	1	1	161	17.8	9.14	1.62	1	1
High	Master Protein	Q3ULD5	Methylcrotonoyl-CoA carboxylase beta chain, mitochondrial OS=Mus musculus OX=10090 GN=Mccc2 PE=1 SV=1	0	FALSE	6.029	6	2	2	2	563	61.3	8	0	2	1
High	Master Protein	P56399	Ubiquitin carboxyl-terminal hydrolase 5 OS=Mus musculus OX=10090 GN=Usp5 PE=1 SV=1	0	FALSE	5.988	3	2	2	2	858	95.8	5.01	1.8	2	1
High	Master Protein	Q9JIF7	Coatomer subunit beta OS=Mus musculus OX=10090 GN=Copb1 PE=1 SV=1	0	FALSE	5.967	2	3	4	3	953	107	6	0	3	1
High	Master Protein	O70422	General transcription factor IIH subunit 4 OS=Mus musculus OX=10090 GN=Gtf2h4 PE=1 SV=1	0	FALSE	5.943	5	2	2	2	463	52.2	9.04	1.9	2	1
High	Master Protein	Q8JZZ0	UDP-glucuronosyltransferase 3A2 OS=Mus musculus OX=10090 GN=Ugt3a2 PE=1 SV=2	0	FALSE	5.94	5	2	3	2	523	59.6	7.53	2.06	2	1
High	Master Protein	A0A3Q4EH91	Heterogeneous nuclear ribonucleoprotein M (Fragment) OS=Mus musculus OX=10090 GN=Hnrnpm PE=1 SV=1	0	FALSE	5.901	9	2	2	2	237	26.4	8.59	2.02	2	1
High	Master Protein	Q91VD9	NADH-ubiquinone oxidoreductase 75 kDa subunit, mitochondrial OS=Mus musculus OX=10090 GN=Ndufs1 PE=1 SV=2	0	FALSE	5.889	3	2	2	2	727	79.7	5.72	1.76	2	1
High	Master Protein	P43274	Histone H1.4 OS=Mus musculus OX=10090 GN=H1-4 PE=1 SV=2	0	FALSE	5.85	12	2	2	2	219	22	11.11	0	2	1
High	Master Protein	Q99KU0	Vacuole membrane protein 1 OS=Mus musculus OX=10090 GN=Vmp1 PE=1 SV=2	0	FALSE	5.801	9	2	3	2	406	45.9	6.95	4.12	2	1
High	Master Protein	A0A0R4J0I1	Serine protease inhibitor A3K OS=Mus musculus OX=10090 GN=Serpina3k PE=1 SV=1	0	FALSE	5.796	4	1	1	1	418	46.6	5.16	1.7	1	1
High	Master Protein	P70441	Na(+)/H(+) exchange regulatory cofactor NHE-RF1 OS=Mus musculus OX=10090 GN=Slc9a3r1 PE=1 SV=3	0	FALSE	5.779	13	3	3	3	355	38.6	5.9	0	3	1
High	Master Protein	P70245	3-beta-hydroxysteroid-Delta(8),Delta(7)-isomerase OS=Mus musculus OX=10090 GN=Ebp PE=1 SV=3	0	FALSE	5.757	10	2	3	2	230	26.2	7.56	1.92	2	1
High	Master Protein	Q9EQP2	EH domain-containing protein 4 OS=Mus musculus OX=10090 GN=Ehd4 PE=1 SV=1	0	FALSE	5.747	4	2	4	1	541	61.4	6.76	0	2	1
High	Master Protein	Q3T9E4	T-cell-specific guanine nucleotide triphosphate-binding protein 2 OS=Mus musculus OX=10090 GN=Tgtp2 PE=1 SV=2	0	FALSE	5.744	3	1	1	1	415	47.1	5.74	1.78	1	1
High	Master Protein	A0A286YCR8	Voltage-dependent anion-selective channel protein 2 (Fragment) OS=Mus musculus OX=10090 GN=Vdac2 PE=1 SV=1	0	FALSE	5.742	5	1	1	1	246	26.7	6.54	2.25	1	1
High	Master Protein	A0A171KXD3	Protein arginine N-methyltransferase 1 OS=Mus musculus OX=10090 GN=Prmt1 PE=1 SV=1	0	FALSE	5.698	7	2	2	2	318	36.5	6.19	1.66	2	1
High	Master Protein	Q9CW46	Ribonucleoprotein PTB-binding 1 OS=Mus musculus OX=10090 GN=Raver1 PE=1 SV=2	0	FALSE	5.68	4	3	3	3	748	79.3	8.72	0	3	1
High	Master Protein	Q06180	Tyrosine-protein phosphatase non-receptor type 2 OS=Mus musculus OX=10090 GN=Ptpn2 PE=1 SV=2	0	FALSE	5.673	3	1	1	1	406	47.3	8.37	0	1	1
High	Master Protein	Q99LP6	GrpE protein homolog 1, mitochondrial OS=Mus musculus OX=10090 GN=Grpel1 PE=1 SV=1	0	FALSE	5.669	5	1	1	1	217	24.3	8.38	2.33	1	1
High	Master Protein	D6RHN4	Peroxisomal trans-2-enoyl-CoA reductase OS=Mus musculus OX=10090 GN=Pecr PE=1 SV=1	0	FALSE	5.617	17	1	1	1	90	9.4	8.53	2.34	1	1
High	Master Protein	P30115	Glutathione S-transferase A3 OS=Mus musculus OX=10090 GN=Gsta3 PE=1 SV=2	0	FALSE	5.591	8	2	2	2	221	25.3	8.73	1.68	2	1
High	Master Protein	P97351	40S ribosomal protein S3a OS=Mus musculus OX=10090 GN=Rps3a PE=1 SV=3	0	FALSE	5.584	6	2	2	2	264	29.9	9.73	1.87	2	1
High	Master Protein	P67778	Prohibitin OS=Mus musculus OX=10090 GN=Phb PE=1 SV=1	0	FALSE	5.547	8	2	2	2	272	29.8	5.76	0	2	1
High	Master Protein	A2AEM2	Chloride channel CLIC-like protein 1 OS=Mus musculus OX=10090 GN=Clcc1 PE=1 SV=1	0	FALSE	5.496	2	1	1	1	544	61.2	5.77	1.87	1	1
High	Master Protein	Q9ES46	Beta-parvin OS=Mus musculus OX=10090 GN=Parvb PE=1 SV=1	0	FALSE	5.495	6	2	4	1	365	41.6	6.33	3.87	2	1
High	Master Protein	Q9ET01	Glycogen phosphorylase, liver form OS=Mus musculus OX=10090 GN=Pygl PE=1 SV=4	0	FALSE	5.471	2	2	2	2	850	97.4	7.09	0	2	1
High	Master Protein	Q8C650	Septin-10 OS=Mus musculus OX=10090 GN=Septin10 PE=1 SV=1	0	FALSE	5.458	3	1	1	1	452	52.4	6.6	0	1	1
High	Master Protein	Q9CZM2	60S ribosomal protein L15 OS=Mus musculus OX=10090 GN=Rpl15 PE=1 SV=4	0	FALSE	5.457	11	2	2	2	204	24.1	11.62	0	2	1
High	Master Protein	A0A1L1SSJ7	Beta-galactosidase OS=Mus musculus OX=10090 GN=Glb1 PE=1 SV=1	0	FALSE	5.428	4	1	1	1	291	32.9	5.8	2.11	1	1
High	Master Protein	Q8BW75	Amine oxidase [flavin-containing] B OS=Mus musculus OX=10090 GN=Maob PE=1 SV=4	0	FALSE	5.427	6	3	3	3	520	58.5	8.29	0	3	1
High	Master Protein	P20108	Thioredoxin-dependent peroxide reductase, mitochondrial OS=Mus musculus OX=10090 GN=Prdx3 PE=1 SV=1	0	FALSE	5.38	11	3	3	3	257	28.1	7.58	0	3	1
High	Master Protein	D3Z5Y0	Endothelial cell-selective adhesion molecule (Fragment) OS=Mus musculus OX=10090 GN=Esam PE=1 SV=1	0	FALSE	5.373	12	2	2	2	252	27.2	8.53	0	2	1
High	Master Protein	A2A977	Cytochrome P450 4A10 OS=Mus musculus OX=10090 GN=Cyp4a10 PE=1 SV=1	0	FALSE	5.341	5	2	2	2	499	57.2	8.63	1.67	2	1
High	Master Protein	Q921X9	Protein disulfide-isomerase A5 OS=Mus musculus OX=10090 GN=Pdia5 PE=1 SV=1	0	FALSE	5.305	4	2	2	2	517	59.2	7.5	0	2	1
High	Master Protein	Q8BHN3	Neutral alpha-glucosidase AB OS=Mus musculus OX=10090 GN=Ganab PE=1 SV=1	0	FALSE	5.271	3	2	2	2	944	106.8	6.06	0	2	1
High	Master Protein	Q60597	2-oxoglutarate dehydrogenase, mitochondrial OS=Mus musculus OX=10090 GN=Ogdh PE=1 SV=3	0	FALSE	5.27	3	1	1	1	1023	116.4	6.83	3.96	1	1
High	Master Protein	Q8K2C9	Very-long-chain (3R)-3-hydroxyacyl-CoA dehydratase 3 OS=Mus musculus OX=10090 GN=Hacd3 PE=1 SV=2	0	FALSE	5.268	6	2	2	2	362	43.1	9.13	0	2	1
High	Master Protein	P14869	60S acidic ribosomal protein P0 OS=Mus musculus OX=10090 GN=Rplp0 PE=1 SV=3	0	FALSE	5.236	7	2	2	2	317	34.2	6.25	0	2	1
High	Master Protein	A2BEF2	Disks large homolog 3 OS=Mus musculus OX=10090 GN=Dlg3 PE=1 SV=1	0	FALSE	5.234	3	1	1	1	512	57.9	9.19	0	1	1
High	Master Protein	E9QND8	Atlastin-2 OS=Mus musculus OX=10090 GN=Atl2 PE=1 SV=1	0	FALSE	5.212	5	2	2	2	412	46.8	5.95	1.65	2	1
High	Master Protein	P48758	Carbonyl reductase [NADPH] 1 OS=Mus musculus OX=10090 GN=Cbr1 PE=1 SV=3	0	FALSE	5.195	5	1	1	1	277	30.6	8.31	2.16	1	1
High	Master Protein	A2AVJ7	Ribosome-binding protein 1 OS=Mus musculus OX=10090 GN=Rrbp1 PE=1 SV=1	0	FALSE	5.17	2	2	2	2	1464	158.3	9.19	0	2	1
High	Master Protein	P23116	Eukaryotic translation initiation factor 3 subunit A OS=Mus musculus OX=10090 GN=Eif3a PE=1 SV=5	0	FALSE	5.167	3	1	1	1	1344	161.8	6.77	2.12	1	1
High	Master Protein	Q9JK81	UPF0160 protein MYG1, mitochondrial OS=Mus musculus OX=10090 GN=Myg1 PE=1 SV=1	0	FALSE	5.167	7	2	2	2	380	42.7	7.02	1.74	2	1
High	Master Protein	Q8BUU7	N-acetylgalactosamine kinase OS=Mus musculus OX=10090 GN=Galk2 PE=1 SV=1	0	FALSE	5.166	6	3	3	3	447	49.3	6.73	0	3	1
High	Master Protein	P68254	14-3-3 protein theta OS=Mus musculus OX=10090 GN=Ywhaq PE=1 SV=1	0	FALSE	5.12	6	1	2	1	245	27.8	4.78	0	1	1
High	Master Protein	Q9CPU4	Microsomal glutathione S-transferase 3 OS=Mus musculus OX=10090 GN=Mgst3 PE=1 SV=1	0	FALSE	5.118	9	1	1	1	153	16.9	9.5	1.74	1	1
High	Master Protein	E9Q1G8	Septin 7 OS=Mus musculus OX=10090 GN=Sept7 PE=1 SV=2	0	FALSE	5.114	4	2	2	2	437	50.6	8.57	1.64	2	1
High	Master Protein	A0A494B923	Bifunctional 3'-phosphoadenosine 5'-phosphosulfate synthase 2 OS=Mus musculus OX=10090 GN=Papss2 PE=1 SV=1	0	FALSE	5.111	5	2	2	2	614	69.4	7.42	0	2	1
High	Master Protein	Q9DCG6	Phenazine biosynthesis-like domain-containing protein 1 OS=Mus musculus OX=10090 GN=Pbld1 PE=1 SV=2	0	FALSE	5.06	4	1	1	1	288	32	7.03	1.64	1	1
High	Master Protein	A0A1Y7VK55	Nuclear factor 1 OS=Mus musculus OX=10090 GN=Nfic PE=1 SV=1	0	FALSE	5.044	5	2	2	2	461	51.3	8.31	0	2	1
High	Master Protein	Q8CG76	Aflatoxin B1 aldehyde reductase member 2 OS=Mus musculus OX=10090 GN=Akr7a2 PE=1 SV=3	0	FALSE	5.039	5	2	2	2	367	40.6	8.12	0	2	1
High	Master Protein	P62751	60S ribosomal protein L23a OS=Mus musculus OX=10090 GN=Rpl23a PE=1 SV=1	0	FALSE	4.985	8	1	1	1	156	17.7	10.45	0	1	1
High	Master Protein	E9QAS5	Chromodomain-helicase-DNA-binding protein 4 OS=Mus musculus OX=10090 GN=Chd4 PE=1 SV=1	0	FALSE	4.981	1	2	2	2	1922	218.5	5.86	0	2	1
High	Master Protein	Q8R3D1	TBC1 domain family member 13 OS=Mus musculus OX=10090 GN=Tbc1d13 PE=1 SV=1	0	FALSE	4.979	7	2	2	2	400	46.4	5.36	0	2	1
High	Master Protein	Q9DCX2	ATP synthase subunit d, mitochondrial OS=Mus musculus OX=10090 GN=Atp5pd PE=1 SV=3	0	FALSE	4.958	7	1	1	1	161	18.7	5.69	1.7	1	1
High	Master Protein	Q9DBS1	Transmembrane protein 43 OS=Mus musculus OX=10090 GN=Tmem43 PE=1 SV=1	0	FALSE	4.956	5	2	2	2	400	44.8	7.36	0	2	1
High	Master Protein	P10639	Thioredoxin OS=Mus musculus OX=10090 GN=Txn PE=1 SV=3	0	FALSE	4.954	12	1	1	1	105	11.7	4.92	2	1	1
High	Master Protein	P52792	Hexokinase-4 OS=Mus musculus OX=10090 GN=Gck PE=1 SV=1	0	FALSE	4.942	5	2	2	2	465	52.1	5.29	0	2	1
High	Master Protein	Q922Q1	Mitochondrial amidoxime reducing component 2 OS=Mus musculus OX=10090 GN=Marc2 PE=1 SV=1	0	FALSE	4.887	7	2	2	2	338	38.2	8.68	1.86	2	1
High	Master Protein	Q5F2F2	Protein ABHD15 OS=Mus musculus OX=10090 GN=Abhd15 PE=1 SV=1	0	FALSE	4.862	3	1	1	1	459	51.1	7.99	0	1	1
High	Master Protein	P97855	Ras GTPase-activating protein-binding protein 1 OS=Mus musculus OX=10090 GN=G3bp1 PE=1 SV=1	0	FALSE	4.858	6	2	3	2	465	51.8	5.59	0	2	1
High	Master Protein	Q8C165	N-fatty-acyl-amino acid synthase/hydrolase PM20D1 OS=Mus musculus OX=10090 GN=Pm20d1 PE=1 SV=1	0	FALSE	4.852	5	2	2	2	503	55.6	6.43	0	2	1
High	Master Protein	Q80V26	Golgi-resident adenosine 3',5'-bisphosphate 3'-phosphatase OS=Mus musculus OX=10090 GN=Impad1 PE=1 SV=1	0	FALSE	4.83	6	2	2	2	356	38.6	6.47	0	2	1
High	Master Protein	B2ZRS5	DEP domain-containing mTOR-interacting protein OS=Mus musculus OX=10090 GN=Deptor PE=1 SV=1	0	FALSE	4.825	5	2	2	2	401	45	8.47	2.4	2	1
High	Master Protein	P08226	Apolipoprotein E OS=Mus musculus OX=10090 GN=Apoe PE=1 SV=2	0	FALSE	4.818	7	2	2	2	311	35.8	5.68	0	2	1
High	Master Protein	Q9DD20	Methyltransferase-like protein 7B OS=Mus musculus OX=10090 GN=Mettl7b PE=1 SV=2	0	FALSE	4.815	7	2	2	2	244	28	8.59	0	2	1
High	Master Protein	P61620	Protein transport protein Sec61 subunit alpha isoform 1 OS=Mus musculus OX=10090 GN=Sec61a1 PE=1 SV=2	0	FALSE	4.804	4	2	3	2	476	52.2	8.06	1.78	2	1
High	Master Protein	D3Z191	Transmembrane protein 106B (Fragment) OS=Mus musculus OX=10090 GN=Tmem106b PE=1 SV=8	0	FALSE	4.788	15	2	2	2	185	20.7	8.56	0	2	1
High	Master Protein	Q922R1	UPF0183 protein C16orf70 homolog OS=Mus musculus OX=10090 PE=1 SV=2	0	FALSE	4.785	4	1	1	1	422	47.4	7.74	1.76	1	1
High	Master Protein	A0A0U1RNL7	Protein-serine/threonine kinase OS=Mus musculus OX=10090 GN=Bckdk PE=1 SV=1	0	FALSE	4.782	4	2	3	1	335	38	9.42	3.67	2	1
High	Master Protein	P62702	40S ribosomal protein S4, X isoform OS=Mus musculus OX=10090 GN=Rps4x PE=1 SV=2	0	FALSE	4.755	9	2	2	2	263	29.6	10.15	2.03	2	1
High	Master Protein	Q9CZD3	Glycine--tRNA ligase OS=Mus musculus OX=10090 GN=Gars1 PE=1 SV=1	0	FALSE	4.737	2	2	2	2	729	81.8	6.65	0	2	1
High	Master Protein	Q60634	Flotillin-2 OS=Mus musculus OX=10090 GN=Flot2 PE=1 SV=2	0	FALSE	4.732	4	2	2	2	428	47	5.2	1.94	2	1
High	Master Protein	P70274	Selenoprotein P OS=Mus musculus OX=10090 GN=Selenop PE=1 SV=3	0	FALSE	4.711	4	2	2	2	380	42.7	7.09	1.69	2	1
High	Master Protein	Q9CR57	60S ribosomal protein L14 OS=Mus musculus OX=10090 GN=Rpl14 PE=1 SV=3	0	FALSE	4.71	12	2	3	2	217	23.5	11.02	0	2	1
High	Master Protein	Q6GQS1	Calcium-binding mitochondrial carrier protein SCaMC-3 OS=Mus musculus OX=10090 GN=Slc25a23 PE=1 SV=1	0	FALSE	4.707	4	2	2	1	467	52.5	7.59	0	2	1
High	Master Protein	Q07456	Protein AMBP OS=Mus musculus OX=10090 GN=Ambp PE=1 SV=2	0	FALSE	4.703	8	2	3	2	349	39	6.32	0	2	1
High	Master Protein	D3YTT4	Isobutyryl-CoA dehydrogenase, mitochondrial OS=Mus musculus OX=10090 GN=Acad8 PE=1 SV=1	0	FALSE	4.689	5	2	2	2	413	45	8.02	0	2	1
High	Master Protein	Q9CR06	Aspartyl/asparaginyl beta-hydroxylase OS=Mus musculus OX=10090 GN=Asph PE=1 SV=1	0	FALSE	4.678	9	1	1	1	207	22.7	9.77	0	1	1
High	Master Protein	Q8VDD8	WASH complex subunit 1 OS=Mus musculus OX=10090 GN=Washc1 PE=1 SV=1	0	FALSE	4.652	3	1	1	1	475	51.6	5.44	2.01	1	1
High	Master Protein	Q02053	Ubiquitin-like modifier-activating enzyme 1 OS=Mus musculus OX=10090 GN=Uba1 PE=1 SV=1	0	FALSE	4.631	2	2	2	2	1058	117.7	5.66	0	2	1
High	Master Protein	Q9CPR4	60S ribosomal protein L17 OS=Mus musculus OX=10090 GN=Rpl17 PE=1 SV=3	0	FALSE	4.624	5	1	1	1	184	21.4	10.18	2.1	1	1
High	Master Protein	P47915	60S ribosomal protein L29 OS=Mus musculus OX=10090 GN=Rpl29 PE=1 SV=2	0	FALSE	4.576	7	1	1	1	160	17.6	11.84	2.47	1	1
High	Master Protein	P97364	Selenide, water dikinase 2 OS=Mus musculus OX=10090 GN=Sephs2 PE=1 SV=3	0	FALSE	4.549	3	2	5	2	452	47.8	6.06	1.62	2	1
High	Master Protein	Q3UPF5	Zinc finger CCCH-type antiviral protein 1 OS=Mus musculus OX=10090 GN=Zc3hav1 PE=1 SV=1	0	FALSE	4.547	1	1	1	1	946	106.6	8.27	2.36	1	1
High	Master Protein	E0CXN5	Glycerol-3-phosphate dehydrogenase [NAD(+)] OS=Mus musculus OX=10090 GN=Gpd1 PE=1 SV=1	0	FALSE	4.531	7	2	2	2	326	35.2	7.59	0	2	1
High	Master Protein	Q8R1Q8	Cytoplasmic dynein 1 light intermediate chain 1 OS=Mus musculus OX=10090 GN=Dync1li1 PE=1 SV=1	0	FALSE	4.509	4	2	2	2	523	56.6	6.42	0	2	1
High	Master Protein	Q00623	Apolipoprotein A-I OS=Mus musculus OX=10090 GN=Apoa1 PE=1 SV=2	0	FALSE	4.506	5	1	1	1	264	30.6	5.73	0	1	1
High	Master Protein	Q9JM13	Rab5 GDP/GTP exchange factor OS=Mus musculus OX=10090 GN=Rabgef1 PE=1 SV=1	0	FALSE	4.501	4	2	2	2	491	56.8	6.79	0	2	1
High	Master Protein	Q99JR1	Sideroflexin-1 OS=Mus musculus OX=10090 GN=Sfxn1 PE=1 SV=3	0	FALSE	4.491	4	1	1	1	322	35.6	9.23	1.66	1	1
High	Master Protein	Q08189	Protein-glutamine gamma-glutamyltransferase E OS=Mus musculus OX=10090 GN=Tgm3 PE=1 SV=2	0	FALSE	4.453	2	1	1	1	693	77.3	6.81	0	1	1
High	Master Protein	H3BIX4	Neuroplastin (Fragment) OS=Mus musculus OX=10090 GN=Nptn PE=1 SV=1	0	FALSE	4.449	8	2	2	2	221	24.4	6.1	0	2	1
High	Master Protein	P26043	Radixin OS=Mus musculus OX=10090 GN=Rdx PE=1 SV=3	0	FALSE	4.409	3	2	2	2	583	68.5	6.2	0	2	1
High	Master Protein	Q9CZV8	F-box/LRR-repeat protein 20 OS=Mus musculus OX=10090 GN=Fbxl20 PE=1 SV=3	0	FALSE	4.397	5	2	2	2	436	48.4	7.49	0	2	1
High	Master Protein	D3Z2H7	Catenin delta-1 OS=Mus musculus OX=10090 GN=Ctnnd1 PE=1 SV=1	0	FALSE	4.385	3	2	2	2	609	67.9	8.13	1.6	2	1
High	Master Protein	Q8VE88	Protein FAM114A2 OS=Mus musculus OX=10090 GN=Fam114a2 PE=1 SV=2	0	FALSE	4.358	5	2	2	2	497	54	4.93	1.64	2	1
High	Master Protein	Q9DB20	ATP synthase subunit O, mitochondrial OS=Mus musculus OX=10090 GN=Atp5po PE=1 SV=1	0	FALSE	4.346	10	2	2	2	213	23.3	9.99	0	2	1
High	Master Protein	P03958	Adenosine deaminase OS=Mus musculus OX=10090 GN=Ada PE=1 SV=3	0	FALSE	4.339	6	2	2	2	352	40	5.72	0	2	1
High	Master Protein	Q8BFV2	PCI domain-containing protein 2 OS=Mus musculus OX=10090 GN=Pcid2 PE=1 SV=1	0	FALSE	4.333	3	1	1	1	399	46.1	8.53	0	1	1
High	Master Protein	P97461	40S ribosomal protein S5 OS=Mus musculus OX=10090 GN=Rps5 PE=1 SV=3	0	FALSE	4.313	8	2	2	2	204	22.9	9.72	0	2	1
High	Master Protein	Q8VCX1	Aldo-keto reductase family 1 member D1 OS=Mus musculus OX=10090 GN=Akr1d1 PE=1 SV=1	0	FALSE	4.31	6	2	2	2	325	37.3	6.9	0	2	1
High	Master Protein	A0A1B0GSH8	Predicted gene 45808 (Fragment) OS=Mus musculus OX=10090 GN=Gm45808 PE=4 SV=1	0	FALSE	4.301	5	1	1	1	263	28.8	5.68	2.33	1	1
High	Master Protein	P02802	Metallothionein-1 OS=Mus musculus OX=10090 GN=Mt1 PE=1 SV=1	0	FALSE	4.3	20	1	1	1	61	6	7.96	0	1	1
High	Master Protein	D3Z358	NF-kappa-B inhibitor beta (Fragment) OS=Mus musculus OX=10090 GN=Nfkbib PE=1 SV=8	0	FALSE	4.289	9	1	1	1	150	15.4	4.81	0	1	1
High	Master Protein	P52825	Carnitine O-palmitoyltransferase 2, mitochondrial OS=Mus musculus OX=10090 GN=Cpt2 PE=1 SV=2	0	FALSE	4.274	4	1	1	1	658	73.9	8.37	0	1	1
High	Master Protein	P49586	Choline-phosphate cytidylyltransferase A OS=Mus musculus OX=10090 GN=Pcyt1a PE=1 SV=1	0	FALSE	4.232	3	1	1	1	367	41.6	7.03	1.88	1	1
High	Master Protein	G3X972	Sec24-related gene family, member C (S. cerevisiae) OS=Mus musculus OX=10090 GN=Sec24c PE=1 SV=1	0	FALSE	4.23	1	1	1	1	1096	118.5	6.84	1.63	1	1
High	Master Protein	Q9QUK9	TESP4 OS=Mus musculus OX=10090 GN=Try5 PE=1 SV=1	0	FALSE	4.183	8	1	4	1	246	26.3	5.3	0	1	1
High	Master Protein	Q9ER73	Elongator complex protein 4 OS=Mus musculus OX=10090 GN=Elp4 PE=1 SV=2	0	FALSE	4.177	4	1	1	1	422	46.3	8.78	1.89	1	1
High	Master Protein	A0A3B2WCK5	24-hydroxycholesterol 7-alpha-hydroxylase OS=Mus musculus OX=10090 GN=Cyp39a1 PE=1 SV=1	0	FALSE	4.149	5	2	2	2	420	47.4	8.81	0	2	1
High	Master Protein	Q5SSZ5	Tensin-3 OS=Mus musculus OX=10090 GN=Tns3 PE=1 SV=1	0	FALSE	4.133	2	2	2	2	1440	155.5	6.65	0	2	1
High	Master Protein	Q8BFW7	Lipoma-preferred partner homolog OS=Mus musculus OX=10090 GN=Lpp PE=1 SV=1	0	FALSE	4.126	7	2	2	2	613	65.8	7.37	0	2	1
High	Master Protein	A0A494BBP5	Tumor necrosis factor receptor superfamily member 6 OS=Mus musculus OX=10090 GN=Fas PE=1 SV=1	0	FALSE	4.11	4	1	1	1	309	35.3	7.96	0	1	1
High	Master Protein	Q64471	Glutathione S-transferase theta-1 OS=Mus musculus OX=10090 GN=Gstt1 PE=1 SV=4	0	FALSE	4.087	8	2	2	2	240	27.4	7.27	0	2	1
High	Master Protein	D3YZZ3	Mitochondrial amidoxime-reducing component 1 OS=Mus musculus OX=10090 GN=Marc1 PE=1 SV=2	0	FALSE	4.066	4	1	1	1	342	38	8.32	1.74	1	1
High	Master Protein	Q99KB8	Hydroxyacylglutathione hydrolase, mitochondrial OS=Mus musculus OX=10090 GN=Hagh PE=1 SV=2	0	FALSE	4.029	9	2	2	2	309	34.1	7.75	0	2	1
High	Master Protein	Q6ZWV7	60S ribosomal protein L35 OS=Mus musculus OX=10090 GN=Rpl35 PE=1 SV=1	0	FALSE	4.028	8	1	1	1	123	14.5	11.05	1.72	1	1
High	Master Protein	P61161	Actin-related protein 2 OS=Mus musculus OX=10090 GN=Actr2 PE=1 SV=1	0	FALSE	4.01	7	2	2	2	394	44.7	6.74	0	2	1
High	Master Protein	Q6P3A8	2-oxoisovalerate dehydrogenase subunit beta, mitochondrial OS=Mus musculus OX=10090 GN=Bckdhb PE=1 SV=2	0	FALSE	4.001	3	1	1	1	390	42.9	6.7	0	1	1
High	Master Protein	Q9DBW0	Cytochrome P450 4V2 OS=Mus musculus OX=10090 GN=Cyp4v2 PE=1 SV=1	0	FALSE	3.994	3	1	1	1	525	60.9	8.47	0	1	1
High	Master Protein	O08677	Kininogen-1 OS=Mus musculus OX=10090 GN=Kng1 PE=1 SV=1	0	FALSE	3.964	3	2	2	2	661	73.1	6.54	0	2	1
High	Master Protein	O54749	Cytochrome P450 2J5 OS=Mus musculus OX=10090 GN=Cyp2j5 PE=1 SV=1	0	FALSE	3.954	5	2	2	2	501	57.7	8.73	0	2	1
High	Master Protein	P40237	CD82 antigen OS=Mus musculus OX=10090 GN=Cd82 PE=1 SV=1	0	FALSE	3.947	8	2	2	2	266	29.6	5.02	0	2	1
High	Master Protein	Q9QWK4	CD5 antigen-like OS=Mus musculus OX=10090 GN=Cd5l PE=1 SV=3	0	FALSE	3.946	3	1	1	1	352	38.8	5.16	0	1	1
High	Master Protein	P62264	40S ribosomal protein S14 OS=Mus musculus OX=10090 GN=Rps14 PE=1 SV=3	0	FALSE	3.917	9	1	1	1	151	16.3	10.05	1.82	1	1
High	Master Protein	Q80UY2	E3 ubiquitin-protein ligase KCMF1 OS=Mus musculus OX=10090 GN=Kcmf1 PE=1 SV=1	0	FALSE	3.91	4	1	1	1	381	41.8	5.76	1.71	1	1
High	Master Protein	O35963	Ras-related protein Rab-33B OS=Mus musculus OX=10090 GN=Rab33b PE=1 SV=1	0	FALSE	3.902	5	1	1	1	229	25.8	7.69	1.62	1	1
High	Master Protein	D9J301	ENH isoform 1d OS=Mus musculus OX=10090 GN=Pdlim5 PE=1 SV=1	0	FALSE	3.885	2	1	1	1	574	61.8	7.91	1.8	1	1
High	Master Protein	P28271	Cytoplasmic aconitate hydratase OS=Mus musculus OX=10090 GN=Aco1 PE=1 SV=3	0	FALSE	3.875	2	2	2	2	889	98.1	7.5	1.61	2	1
High	Master Protein	A2ASZ8	Calcium-binding mitochondrial carrier protein SCaMC-2 OS=Mus musculus OX=10090 GN=Slc25a25 PE=1 SV=1	0	FALSE	3.865	4	2	2	1	469	52.6	8.54	1.62	2	1
High	Master Protein	Q8C0L0	Thioredoxin-related transmembrane protein 4 OS=Mus musculus OX=10090 GN=Tmx4 PE=1 SV=2	0	FALSE	3.854	5	1	1	1	335	37.1	4.37	0	1	1
High	Master Protein	F6UMH9	Ubiquitin-associated domain-containing protein 1 (Fragment) OS=Mus musculus OX=10090 GN=Ubac1 PE=1 SV=1	0	FALSE	3.846	5	1	1	1	260	28.8	4.98	0	1	1
High	Master Protein	Q91WT9	Cystathionine beta-synthase OS=Mus musculus OX=10090 GN=Cbs PE=1 SV=3	0	FALSE	3.833	7	1	1	1	561	61.5	6.48	0	1	1
High	Master Protein	P60867	40S ribosomal protein S20 OS=Mus musculus OX=10090 GN=Rps20 PE=1 SV=1	0	FALSE	3.823	9	1	1	1	119	13.4	9.94	0	1	1
High	Master Protein	H3BJ51	All-trans-retinol 13,14-reductase OS=Mus musculus OX=10090 GN=Retsat PE=1 SV=1	0	FALSE	3.814	2	1	1	1	548	61.1	9.07	0	1	1
High	Master Protein	Q9JJN5	Carboxypeptidase N catalytic chain OS=Mus musculus OX=10090 GN=Cpn1 PE=1 SV=1	0	FALSE	3.807	6	2	2	2	457	51.8	8.28	0	2	1
High	Master Protein	Q3TIR1	Trafficking protein particle complex subunit 13 OS=Mus musculus OX=10090 GN=Trappc13 PE=2 SV=1	0	FALSE	3.792	4	2	2	2	417	46.4	5.49	2.33	2	1
High	Master Protein	P54751	CMP-N-acetylneuraminate-beta-galactosamide-alpha-2,3-sialyltransferase 1 OS=Mus musculus OX=10090 GN=St3gal1 PE=1 SV=1	0	FALSE	3.789	4	1	2	1	337	39	9.23	3.37	1	1
High	Master Protein	Q9JKV1	Proteasomal ubiquitin receptor ADRM1 OS=Mus musculus OX=10090 GN=Adrm1 PE=1 SV=2	0	FALSE	3.744	4	1	1	1	407	42	5.07	2.08	1	1
High	Master Protein	F8WHP8	ATP synthase, H+-transporting, mitochondrial F0 complex, subunit F2 OS=Mus musculus OX=10090 GN=Atp5j2 PE=1 SV=1	0	FALSE	3.739	16	1	1	1	76	9	9.88	1.78	1	1
High	Master Protein	Q9JII6	Aldo-keto reductase family 1 member A1 OS=Mus musculus OX=10090 GN=Akr1a1 PE=1 SV=3	0	FALSE	3.727	5	1	1	1	325	36.6	7.39	0	1	1
High	Master Protein	Q61646	Haptoglobin OS=Mus musculus OX=10090 GN=Hp PE=1 SV=1	0	FALSE	3.723	3	1	2	1	347	38.7	6.29	4.19	1	1
High	Master Protein	Q921F4	Heterogeneous nuclear ribonucleoprotein L-like OS=Mus musculus OX=10090 GN=Hnrnpll PE=1 SV=3	0	FALSE	3.702	4	2	2	2	591	64.1	5.85	0	2	1
High	Master Protein	Q6PDB7	Carboxylic ester hydrolase OS=Mus musculus OX=10090 GN=Ces2b PE=1 SV=1	0	FALSE	3.698	4	2	2	1	556	61.9	6.09	1.63	2	1
High	Master Protein	E9Q1R2	4-hydroxy-2-oxoglutarate aldolase, mitochondrial OS=Mus musculus OX=10090 GN=Hoga1 PE=1 SV=1	0	FALSE	3.676	9	1	1	1	158	17.4	8.18	2.12	1	1
High	Master Protein	Q9JI95	CPN10-like protein OS=Mus musculus OX=10090 GN=Hspe1-rs1 PE=3 SV=1	0	FALSE	3.668	14	1	1	1	102	11	8.92	0	1	1
High	Master Protein	G3UY93	Valine--tRNA ligase (Fragment) OS=Mus musculus OX=10090 GN=Vars PE=1 SV=1	0	FALSE	3.661	1	1	1	1	1278	141.3	7.75	0	1	1
High	Master Protein	Q61112	45 kDa calcium-binding protein OS=Mus musculus OX=10090 GN=Sdf4 PE=1 SV=1	0	FALSE	3.645	2	1	1	1	361	42	4.96	0	1	1
High	Master Protein	E9Q0I7	Homer protein homolog 1 OS=Mus musculus OX=10090 GN=Homer1 PE=1 SV=1	0	FALSE	3.637	7	1	1	1	192	21.9	5.1	1.68	1	1
High	Master Protein	Q99J10	Cytoplasmic tRNA 2-thiolation protein 1 OS=Mus musculus OX=10090 GN=Ctu1 PE=2 SV=1	0	FALSE	3.629	4	1	1	1	420	43.8	8.1	1.6	1	1
High	Master Protein	Q8C3I8	Protein HGH1 homolog OS=Mus musculus OX=10090 GN=Hgh1 PE=1 SV=1	0	FALSE	3.621	6	2	2	2	393	42.9	4.74	1.7	2	1
High	Master Protein	Q91X44	Glucokinase regulatory protein OS=Mus musculus OX=10090 GN=Gckr PE=1 SV=3	0	FALSE	3.587	2	1	1	1	587	64.6	6.67	0	1	1
High	Master Protein	G5E850	Cytochrome b5 OS=Mus musculus OX=10090 GN=Cyb5a PE=1 SV=1	0	FALSE	3.582	12	1	1	1	98	11.1	5.3	0	1	1
High	Master Protein	S4R2T8	Disks large homolog 1 OS=Mus musculus OX=10090 GN=Dlg1 PE=1 SV=1	0	FALSE	3.551	2	1	1	1	558	60.7	6	0	1	1
High	Master Protein	Q9JI58	Retinoic acid early-inducible protein 1-delta OS=Mus musculus OX=10090 GN=Raet1d PE=1 SV=1	0	FALSE	3.548	7	2	2	2	249	27.9	8.5	0	2	1
High	Master Protein	P49138	MAP kinase-activated protein kinase 2 OS=Mus musculus OX=10090 GN=Mapkapk2 PE=1 SV=2	0	FALSE	3.54	4	2	2	2	386	44	8.57	0	2	1
High	Master Protein	A0A0N4SUM3	Lysophospholipid acyltransferase 5 OS=Mus musculus OX=10090 GN=Lpcat3 PE=1 SV=1	0	FALSE	3.506	13	1	1	1	99	11.3	7.03	1.6	1	1
High	Master Protein	E9Q7A5	TraB domain-containing protein (Fragment) OS=Mus musculus OX=10090 GN=Trabd PE=1 SV=8	0	FALSE	3.452	5	1	1	1	234	26.3	7.31	2.04	1	1
High	Master Protein	D3YVC1	40S ribosomal protein S2 (Fragment) OS=Mus musculus OX=10090 GN=Rps2 PE=1 SV=1	0	FALSE	3.443	7	2	2	2	269	28.6	10.23	0	2	1
High	Master Protein	Q9JIM1	Equilibrative nucleoside transporter 1 OS=Mus musculus OX=10090 GN=Slc29a1 PE=1 SV=3	0	FALSE	3.438	3	1	2	1	460	50.2	8.31	0	1	1
High	Master Protein	Q9D0K1	Peroxisomal membrane protein PEX13 OS=Mus musculus OX=10090 GN=Pex13 PE=1 SV=1	0	FALSE	3.424	3	1	1	1	405	44.6	7.53	0	1	1
High	Master Protein	P67984	60S ribosomal protein L22 OS=Mus musculus OX=10090 GN=Rpl22 PE=1 SV=2	0	FALSE	3.381	10	1	1	1	128	14.8	9.19	1.7	1	1
High	Master Protein	Q64521	Glycerol-3-phosphate dehydrogenase, mitochondrial OS=Mus musculus OX=10090 GN=Gpd2 PE=1 SV=2	0	FALSE	3.37	1	1	1	1	727	80.9	6.61	2.08	1	1
High	Master Protein	Q9CX00	IST1 homolog OS=Mus musculus OX=10090 GN=Ist1 PE=1 SV=1	0	FALSE	3.362	5	2	2	2	362	39.4	5.44	0	2	1
High	Master Protein	P32921	Tryptophan--tRNA ligase, cytoplasmic OS=Mus musculus OX=10090 GN=Wars PE=1 SV=2	0	FALSE	3.354	5	2	2	2	481	54.3	6.89	0	2	1
High	Master Protein	A0A0N4SVQ6	Endoplasmic reticulum-Golgi intermediate compartment protein 2 (Fragment) OS=Mus musculus OX=10090 GN=Ergic2 PE=1 SV=1	0	FALSE	3.343	7	1	1	1	198	22.1	8.06	0	1	1
High	Master Protein	O88967	ATP-dependent zinc metalloprotease YME1L1 OS=Mus musculus OX=10090 GN=Yme1l1 PE=1 SV=1	0	FALSE	3.331	3	2	2	2	715	80	8.97	0	2	1
High	Master Protein	P98078	Disabled homolog 2 OS=Mus musculus OX=10090 GN=Dab2 PE=1 SV=2	0	FALSE	3.322	1	1	1	1	766	82.3	6.1	0	1	1
High	Master Protein	Q569Z6	Thyroid hormone receptor-associated protein 3 OS=Mus musculus OX=10090 GN=Thrap3 PE=1 SV=1	0	FALSE	3.321	4	2	2	2	951	108.1	10.17	0	2	1
High	Master Protein	O09043	Napsin-A OS=Mus musculus OX=10090 GN=Napsa PE=1 SV=1	0	FALSE	3.315	2	1	1	1	419	45.5	7.5	2.32	1	1
High	Master Protein	P35487	Pyruvate dehydrogenase E1 component subunit alpha, testis-specific form, mitochondrial OS=Mus musculus OX=10090 GN=Pdha2 PE=1 SV=1	0	FALSE	3.275	8	1	1	1	391	43.4	8.5	0	1	1
High	Master Protein	F6TUL9	V-set and immunoglobulin domain-containing 4 OS=Mus musculus OX=10090 GN=Vsig4 PE=1 SV=1	0	FALSE	3.237	4	1	1	1	280	31.4	7.42	1.66	1	1
High	Master Protein	Q8C7G5	Apolipoprotein A-V OS=Mus musculus OX=10090 GN=Apoa5 PE=1 SV=1	0	FALSE	3.227	3	1	1	1	368	41.2	6.01	0	1	1
High	Master Protein	Q80Y86	Mitogen-activated protein kinase 15 OS=Mus musculus OX=10090 GN=Mapk15 PE=1 SV=1	0	FALSE	3.226	1	1	1	1	549	60.6	9.85	2.14	1	1
High	Master Protein	Q8JZQ9	Eukaryotic translation initiation factor 3 subunit B OS=Mus musculus OX=10090 GN=Eif3b PE=1 SV=1	0	FALSE	3.222	1	1	1	1	803	91.3	5.02	1.87	1	1
High	Master Protein	Q8R123	FAD synthase OS=Mus musculus OX=10090 GN=Flad1 PE=1 SV=1	0	FALSE	3.22	5	2	2	2	492	54.7	6.64	0	2	1
High	Master Protein	Q99N87	28S ribosomal protein S5, mitochondrial OS=Mus musculus OX=10090 GN=Mrps5 PE=1 SV=1	0	FALSE	3.213	3	1	1	1	432	48.2	10.14	0	1	1
High	Master Protein	Q9JMC3	DnaJ homolog subfamily A member 4 OS=Mus musculus OX=10090 GN=Dnaja4 PE=1 SV=1	0	FALSE	3.207	5	2	2	2	397	44.9	7.58	0	2	1
High	Master Protein	A0A0B4J1E2	SNW domain-containing protein 1 OS=Mus musculus OX=10090 GN=Snw1 PE=1 SV=1	0	FALSE	3.184	2	1	1	1	536	61.4	9.48	0	1	1
High	Master Protein	P97325	CMP-N-acetylneuraminate-beta-1,4-galactoside alpha-2,3-sialyltransferase OS=Mus musculus OX=10090 GN=St3gal3 PE=1 SV=2	0	FALSE	3.183	2	1	1	1	374	42.1	9.09	0	1	1
High	Master Protein	P32233	Developmentally-regulated GTP-binding protein 1 OS=Mus musculus OX=10090 GN=Drg1 PE=1 SV=1	0	FALSE	3.174	3	1	1	1	367	40.5	8.9	0	1	1
High	Master Protein	P86048	60S ribosomal protein L10-like OS=Mus musculus OX=10090 GN=Rpl10l PE=2 SV=1	0	FALSE	3.13	8	2	2	2	214	24.5	10.11	0	2	1
High	Master Protein	Q9D7H3	RNA 3'-terminal phosphate cyclase OS=Mus musculus OX=10090 GN=RtcA PE=1 SV=2	0	FALSE	3.119	4	1	1	1	366	39.2	7.9	1.72	1	1
High	Master Protein	A0A087WPF8	Protein ABHD14B (Fragment) OS=Mus musculus OX=10090 GN=Abhd14b PE=1 SV=1	0	FALSE	3.092	6	1	1	1	174	18.4	6.79	0	1	1
High	Master Protein	Q8R0X7	Sphingosine-1-phosphate lyase 1 OS=Mus musculus OX=10090 GN=Sgpl1 PE=1 SV=1	0	FALSE	3.059	3	1	1	1	568	63.6	9.1	0	1	1
High	Master Protein	Q3UMF0	Cordon-bleu protein-like 1 OS=Mus musculus OX=10090 GN=Cobll1 PE=1 SV=2	0	FALSE	3.023	1	1	1	1	1273	137.3	8.16	0	1	1
High	Master Protein	A0A1C7CYV0	Plastin-3 (Fragment) OS=Mus musculus OX=10090 GN=Pls3 PE=1 SV=1	0	FALSE	3.02	3	2	2	2	629	70.6	5.62	0	2	1
High	Master Protein	Q9QZS5	Serine/threonine-protein kinase Sgk2 OS=Mus musculus OX=10090 GN=Sgk2 PE=1 SV=1	0	FALSE	3.018	4	1	1	1	367	41.3	6.47	0	1	1
High	Master Protein	P62192	26S proteasome regulatory subunit 4 OS=Mus musculus OX=10090 GN=Psmc1 PE=1 SV=1	0	FALSE	3.016	5	2	2	1	440	49.2	6.21	0	2	1
High	Master Protein	Q9CQU3	Protein RER1 OS=Mus musculus OX=10090 GN=Rer1 PE=1 SV=1	0	FALSE	3.014	10	1	1	1	196	23	9.51	0	1	1
High	Master Protein	P61804	Dolichyl-diphosphooligosaccharide--protein glycosyltransferase subunit DAD1 OS=Mus musculus OX=10090 GN=Dad1 PE=1 SV=3	0	FALSE	2.999	10	1	1	1	113	12.5	7.08	1.79	1	1
High	Master Protein	Q9QZH6	Evolutionarily conserved signaling intermediate in Toll pathway, mitochondrial OS=Mus musculus OX=10090 GN=Ecsit PE=1 SV=2	0	FALSE	2.98	3	1	1	1	435	49.8	6.6	0	1	1
High	Master Protein	G3UXT8	Large proline-rich protein BAG6 (Fragment) OS=Mus musculus OX=10090 GN=Bag6 PE=1 SV=1	0	FALSE	2.978	2	1	1	1	563	59.3	6.32	0	1	1
High	Master Protein	Q6ZWQ0	Nesprin-2 OS=Mus musculus OX=10090 GN=Syne2 PE=1 SV=2	0	FALSE	2.967	0	1	1	1	6874	782.2	5.33	0	1	1
High	Master Protein	Q06890	Clusterin OS=Mus musculus OX=10090 GN=Clu PE=1 SV=1	0	FALSE	2.936	4	1	1	1	448	51.6	5.67	0	1	1
High	Master Protein	P25799	Nuclear factor NF-kappa-B p105 subunit OS=Mus musculus OX=10090 GN=Nfkb1 PE=1 SV=2	0	FALSE	2.932	1	1	1	1	971	105.5	5.39	0	1	1
High	Master Protein	Q9CQV4	Reticulophagy regulator 3 OS=Mus musculus OX=10090 GN=Retreg3 PE=1 SV=1	0	FALSE	2.915	2	1	1	1	466	51.6	4.97	2.35	1	1
High	Master Protein	Q9Z0H3	SWI/SNF-related matrix-associated actin-dependent regulator of chromatin subfamily B member 1 OS=Mus musculus OX=10090 GN=Smarcb1 PE=1 SV=1	0	FALSE	2.906	3	1	1	1	385	44.1	6.23	1.73	1	1
High	Master Protein	O70562	Small proline-rich protein 2K OS=Mus musculus OX=10090 GN=Sprr2k PE=2 SV=1	0	FALSE	2.878	13	1	1	1	68	7.5	8.24	1.94	1	1
High	Master Protein	A0A452J8A5	Enoyl-CoA delta isomerase 1, mitochondrial OS=Mus musculus OX=10090 GN=Eci1 PE=1 SV=1	0	FALSE	2.877	5	1	1	1	286	32	8.98	0	1	1
High	Master Protein	Q9DBG7	Signal recognition particle receptor subunit alpha OS=Mus musculus OX=10090 GN=Srpra PE=1 SV=1	0	FALSE	2.867	2	1	1	1	636	69.6	8.95	0	1	1
High	Master Protein	Q921K2	Poly [ADP-ribose] polymerase OS=Mus musculus OX=10090 GN=Parp1 PE=1 SV=1	0	FALSE	2.864	1	1	1	1	1014	112.7	8.95	0	1	1
High	Master Protein	Q62267	Cornifin-B OS=Mus musculus OX=10090 GN=Sprr1b PE=2 SV=1	0	FALSE	2.863	5	1	1	1	153	16.6	7.71	0	1	1
High	Master Protein	P58158	Galactosylgalactosylxylosylprotein 3-beta-glucuronosyltransferase 3 OS=Mus musculus OX=10090 GN=B3gat3 PE=1 SV=1	0	FALSE	2.852	3	1	1	1	335	37	8.78	0	1	1
High	Master Protein	F8WI14	Extracellular matrix protein 1 OS=Mus musculus OX=10090 GN=Ecm1 PE=1 SV=1	0	FALSE	2.822	2	1	1	1	558	62.7	6.89	1.66	1	1
High	Master Protein	F6ZQL0	Protein LYRIC (Fragment) OS=Mus musculus OX=10090 GN=Mtdh PE=1 SV=1	0	FALSE	2.796	5	1	1	1	220	24.4	9.31	0	1	1
High	Master Protein	S4R1N6	40S ribosomal protein S18 OS=Mus musculus OX=10090 GN=Rps18 PE=3 SV=1	0	FALSE	2.767	10	1	1	1	107	12.5	10.13	0	1	1
High	Master Protein	Q91YD9	Neural Wiskott-Aldrich syndrome protein OS=Mus musculus OX=10090 GN=Wasl PE=1 SV=1	0	FALSE	2.763	2	1	1	1	501	54.2	7.93	0	1	1
High	Master Protein	Q5ND13	Septin 4 (Fragment) OS=Mus musculus OX=10090 GN=Sept4 PE=1 SV=1	0	FALSE	2.758	3	1	1	1	232	26.8	5.31	1.83	1	1
High	Master Protein	E9Q4K7	Kinesin family member 13B OS=Mus musculus OX=10090 GN=Kif13b PE=1 SV=1	0	FALSE	2.742	1	1	1	1	1843	204.4	5.8	0	1	1
High	Master Protein	Q9DBR1	5'-3' exoribonuclease 2 OS=Mus musculus OX=10090 GN=Xrn2 PE=1 SV=1	0	FALSE	2.742	1	1	1	1	951	108.6	7.59	0	1	1
High	Master Protein	Q9JIB4	General transcription factor IIH subunit 2 OS=Mus musculus OX=10090 GN=Gtf2h2 PE=1 SV=1	0.001	FALSE	2.73	2	1	1	1	396	44.7	6.83	0	1	1
High	Master Protein	P07361	Alpha-1-acid glycoprotein 2 OS=Mus musculus OX=10090 GN=Orm2 PE=1 SV=1	0.001	FALSE	2.728	4	1	1	1	207	23.8	5.45	2.04	1	1
High	Master Protein	E9Q3T7	Adenylosuccinate lyase OS=Mus musculus OX=10090 GN=Adsl PE=1 SV=1	0.001	FALSE	2.721	3	1	1	1	425	48.3	7.78	0	1	1
High	Master Protein	A2A6H0	LIM and SH3 domain protein 1 (Fragment) OS=Mus musculus OX=10090 GN=Lasp1 PE=1 SV=1	0.001	FALSE	2.71	5	1	1	1	186	21.3	8.47	0	1	1
High	Master Protein	O88829	Lactosylceramide alpha-2,3-sialyltransferase OS=Mus musculus OX=10090 GN=St3gal5 PE=2 SV=2	0.001	FALSE	2.709	3	1	1	1	414	47.3	8.51	0	1	1
High	Master Protein	A0A140LJ06	Homer protein homolog 2 OS=Mus musculus OX=10090 GN=Homer2 PE=1 SV=1	0.001	FALSE	2.699	4	1	1	1	252	28.1	8.43	0	1	1
High	Master Protein	Q9CQQ7	ATP synthase F(0) complex subunit B1, mitochondrial OS=Mus musculus OX=10090 GN=Atp5pb PE=1 SV=1	0.001	FALSE	2.662	3	1	1	1	256	28.9	9.06	2.17	1	1
High	Master Protein	F2Z471	Voltage-dependent anion-selective channel protein 1 OS=Mus musculus OX=10090 GN=Vdac1 PE=1 SV=1	0.001	FALSE	2.65	5	1	1	1	254	28.1	7.36	0	1	1
High	Master Protein	Q07076	Annexin A7 OS=Mus musculus OX=10090 GN=Anxa7 PE=1 SV=2	0.001	FALSE	2.639	2	1	1	1	463	49.9	6.18	0	1	1
High	Master Protein	Q8R050	Eukaryotic peptide chain release factor GTP-binding subunit ERF3A OS=Mus musculus OX=10090 GN=Gspt1 PE=1 SV=2	0.001	FALSE	2.632	2	1	1	1	636	68.6	5.21	0	1	1
High	Master Protein	Q8K4T3	STE20-related kinase adapter protein beta OS=Mus musculus OX=10090 GN=Stradb PE=2 SV=1	0.001	FALSE	2.632	3	1	1	1	418	46.8	6.9	0	1	1
High	Master Protein	Q9DBK0	Acetyl-coenzyme A thioesterase OS=Mus musculus OX=10090 GN=Acot12 PE=1 SV=1	0.001	FALSE	2.625	1	1	1	1	556	61.7	7.18	0	1	1
High	Master Protein	Q5XG73	Acyl-CoA-binding domain-containing protein 5 OS=Mus musculus OX=10090 GN=Acbd5 PE=1 SV=1	0.001	FALSE	2.621	2	1	1	1	508	56.6	5.41	0	1	1
High	Master Protein	B1AV77	Aldehyde dehydrogenase OS=Mus musculus OX=10090 GN=Aldh3a2 PE=1 SV=1	0.001	FALSE	2.619	3	1	1	1	487	54.3	8.48	0	1	1
High	Master Protein	O08756	3-hydroxyacyl-CoA dehydrogenase type-2 OS=Mus musculus OX=10090 GN=Hsd17b10 PE=1 SV=4	0.002	FALSE	2.597	5	1	1	1	261	27.4	8.41	0	1	1
High	Master Protein	Q8CHQ9	N-acetyltransferase family 8 member 2 OS=Mus musculus OX=10090 GN=Nat8f2 PE=1 SV=1	0.003	FALSE	2.557	5	1	1	1	238	26.4	9.58	0	1	1
High	Master Protein	A0A494B9Y8	Ferrochelatase OS=Mus musculus OX=10090 GN=Fech PE=1 SV=1	0.003	FALSE	2.553	4	1	1	1	366	41.6	9.36	0	1	1
High	Master Protein	Q8VEH5	EPM2A-interacting protein 1 OS=Mus musculus OX=10090 GN=Epm2aip1 PE=1 SV=1	0.003	FALSE	2.544	2	1	1	1	606	70.1	5.87	1.62	1	1
High	Master Protein	Q9JM62	Receptor expression-enhancing protein 6 OS=Mus musculus OX=10090 GN=Reep6 PE=1 SV=1	0.003	FALSE	2.543	5	1	1	1	201	22.2	7.33	0	1	1
High	Master Protein	O70310	Glycylpeptide N-tetradecanoyltransferase 1 OS=Mus musculus OX=10090 GN=Nmt1 PE=1 SV=1	0.003	FALSE	2.541	2	1	1	1	496	56.9	8	0	1	1
High	Master Protein	A0A0G2JDI9	ATP-binding cassette sub-family D member 3 OS=Mus musculus OX=10090 GN=Abcd3 PE=1 SV=1	0.003	FALSE	2.522	3	1	1	1	549	62.7	9.13	0	1	1
High	Master Protein	A0A0N4SUV6	Selenocysteine-specific elongation factor OS=Mus musculus OX=10090 GN=Eefsec PE=1 SV=1	0.003	FALSE	2.494	4	1	1	1	534	58	7.33	0	1	1
High	Master Protein	Q8VCX5	Calcium uptake protein 1, mitochondrial OS=Mus musculus OX=10090 GN=Micu1 PE=1 SV=1	0.003	FALSE	2.494	3	1	1	1	477	54.3	8.59	0	1	1
High	Master Protein	Q9DBS5	Kinesin light chain 4 OS=Mus musculus OX=10090 GN=Klc4 PE=1 SV=1	0.004	FALSE	2.484	2	1	1	1	619	68.6	6.09	0	1	1
High	Master Protein	Q62266	Cornifin-A OS=Mus musculus OX=10090 GN=Sprr1a PE=1 SV=1	0.004	FALSE	2.461	17	1	1	1	144	15.8	7.85	1.63	1	1
High	Master Protein	Q9D154	Leukocyte elastase inhibitor A OS=Mus musculus OX=10090 GN=Serpinb1a PE=1 SV=1	0.004	FALSE	2.456	3	1	1	1	379	42.5	6.21	0	1	1
High	Master Protein	A0A286YCX6	Trafficking protein particle complex 8 OS=Mus musculus OX=10090 GN=Trappc8 PE=1 SV=2	0.004	FALSE	2.442	1	1	1	1	1437	160.8	7.01	0	1	1
High	Master Protein	Q8BGT5	Alanine aminotransferase 2 OS=Mus musculus OX=10090 GN=Gpt2 PE=1 SV=1	0.004	FALSE	2.435	3	1	1	1	522	57.9	8	0	1	1
High	Master Protein	O55125	Protein NipSnap homolog 1 OS=Mus musculus OX=10090 GN=Nipsnap1 PE=1 SV=1	0.004	FALSE	2.433	5	1	1	1	284	33.3	9.44	0	1	1
High	Master Protein	E9QMK9	D-glutamate cyclase, mitochondrial OS=Mus musculus OX=10090 GN=Dglucy PE=1 SV=1	0.004	FALSE	2.41	2	1	1	1	647	69.9	7.34	0	1	1
High	Master Protein	Q8BUB4	WD repeat and FYVE domain-containing protein 2 OS=Mus musculus OX=10090 GN=Wdfy2 PE=1 SV=2	0.005	FALSE	2.377	3	1	1	1	400	45.1	6.81	0	1	1
High	Master Protein	O88962	7-alpha-hydroxycholest-4-en-3-one 12-alpha-hydroxylase OS=Mus musculus OX=10090 GN=Cyp8b1 PE=1 SV=1	0.005	FALSE	2.377	2	1	1	1	500	57.7	8.84	0	1	1
High	Master Protein	Q99L13	3-hydroxyisobutyrate dehydrogenase, mitochondrial OS=Mus musculus OX=10090 GN=Hibadh PE=1 SV=1	0.005	FALSE	2.359	4	1	1	1	335	35.4	8.13	0	1	1
High	Master Protein	Q9CZX8	40S ribosomal protein S19 OS=Mus musculus OX=10090 GN=Rps19 PE=1 SV=3	0.005	FALSE	2.332	7	1	1	1	145	16.1	10.4	0	1	1
High	Master Protein	Q91YQ5	Dolichyl-diphosphooligosaccharide--protein glycosyltransferase subunit 1 OS=Mus musculus OX=10090 GN=Rpn1 PE=1 SV=1	0.005	FALSE	2.323	2	1	1	1	608	68.5	6.46	0	1	1
High	Master Protein	E9PVP0	START domain-containing protein 10 OS=Mus musculus OX=10090 GN=Stard10 PE=1 SV=1	0.005	FALSE	2.309	3	1	1	1	364	40.1	8.95	0	1	1
High	Master Protein	Q61425	Hydroxyacyl-coenzyme A dehydrogenase, mitochondrial OS=Mus musculus OX=10090 GN=Hadh PE=1 SV=2	0.005	FALSE	2.301	3	1	1	1	314	34.4	8.65	1.73	1	1
High	Master Protein	A2A4P3	Predicted gene, 27029 OS=Mus musculus OX=10090 GN=Gm27029 PE=4 SV=1	0.005	FALSE	2.292	2	1	1	1	525	58.1	5.62	0	1	1
High	Master Protein	O35382	Exocyst complex component 4 OS=Mus musculus OX=10090 GN=Exoc4 PE=1 SV=2	0.005	FALSE	2.288	2	1	1	1	975	110.5	6.49	0	1	1
High	Master Protein	Q920L1	Acyl-CoA (8-3)-desaturase OS=Mus musculus OX=10090 GN=Fads1 PE=1 SV=1	0.005	FALSE	2.276	2	1	1	1	447	52.3	9.29	0	1	1
High	Master Protein	O08586	Phosphatidylinositol 3,4,5-trisphosphate 3-phosphatase and dual-specificity protein phosphatase PTEN OS=Mus musculus OX=10090 GN=Pten PE=1 SV=1	0.005	FALSE	2.27	2	1	1	1	403	47.1	6.37	0	1	1
High	Master Protein	E9PUC6	Alpha-1-antitrypsin 1-6 OS=Mus musculus OX=10090 GN=Serpina1f PE=3 SV=1	0.006	FALSE	2.257	2	1	1	1	356	40.2	8.22	1.93	1	1
High	Master Protein	L7N473	Vomeronasal 2, receptor 53 OS=Mus musculus OX=10090 GN=Vmn2r53 PE=3 SV=1	0.006	FALSE	2.25	1	1	2	1	806	89.1	7.83	2	1	1
High	Master Protein	Q2TBE6	Phosphatidylinositol 4-kinase type 2-alpha OS=Mus musculus OX=10090 GN=Pi4k2a PE=1 SV=1	0.006	FALSE	2.25	3	1	1	1	479	54.2	8.05	0	1	1
High	Master Protein	Q99N50	Synaptotagmin-like protein 2 OS=Mus musculus OX=10090 GN=Sytl2 PE=1 SV=2	0.006	FALSE	2.244	1	1	1	1	950	106.7	6.57	0	1	1
High	Master Protein	Q9CQT1	Methylthioribose-1-phosphate isomerase OS=Mus musculus OX=10090 GN=Mri1 PE=1 SV=1	0.006	FALSE	2.236	3	1	1	1	369	39.4	5.91	1.65	1	1
High	Master Protein	O89053	Coronin-1A OS=Mus musculus OX=10090 GN=Coro1a PE=1 SV=5	0.006	FALSE	2.233	2	1	1	1	461	51	6.48	0	1	1
High	Master Protein	Q99KQ4	Nicotinamide phosphoribosyltransferase OS=Mus musculus OX=10090 GN=Nampt PE=1 SV=1	0.006	FALSE	2.232	2	1	1	1	491	55.4	7.15	0	1	1
High	Master Protein	Q922B2	Aspartate--tRNA ligase, cytoplasmic OS=Mus musculus OX=10090 GN=Dars PE=1 SV=2	0.006	FALSE	2.231	2	1	1	1	501	57.1	6.49	0	1	1
High	Master Protein	Q64378	Peptidyl-prolyl cis-trans isomerase FKBP5 OS=Mus musculus OX=10090 GN=Fkbp5 PE=1 SV=1	0.006	FALSE	2.226	2	1	1	1	456	50.9	7.8	0	1	1
High	Master Protein	P97742	Carnitine O-palmitoyltransferase 1, liver isoform OS=Mus musculus OX=10090 GN=Cpt1a PE=1 SV=4	0.007	FALSE	2.214	1	1	1	1	773	88.2	8.62	0	1	1
High	Master Protein	Q921G9	Tight junction protein 3 OS=Mus musculus OX=10090 GN=Tjp3 PE=1 SV=1	0.007	FALSE	2.214	2	1	1	1	904	99.1	6.76	0	1	1
High	Master Protein	O35657	Sialidase-1 OS=Mus musculus OX=10090 GN=Neu1 PE=1 SV=1	0.007	FALSE	2.206	2	1	1	1	409	44.6	6.02	0	1	1
High	Master Protein	P49698	Hepatocyte nuclear factor 4-alpha OS=Mus musculus OX=10090 GN=Hnf4a PE=1 SV=2	0.007	FALSE	2.205	2	1	1	1	474	52.7	7.42	0	1	1
High	Master Protein	Q8C878	NEDD8-activating enzyme E1 catalytic subunit OS=Mus musculus OX=10090 GN=Uba3 PE=1 SV=2	0.007	FALSE	2.188	2	1	1	1	462	51.7	5.45	0	1	1
High	Master Protein	A2BE93	Protein SET (Fragment) OS=Mus musculus OX=10090 GN=Set PE=1 SV=1	0.009	FALSE	2.154	5	1	1	1	215	24.9	5.55	0	1	1
High	Master Protein	Q3ULJ0	Glycerol-3-phosphate dehydrogenase 1-like protein OS=Mus musculus OX=10090 GN=Gpd1l PE=1 SV=2	0.009	FALSE	2.149	3	1	1	1	351	38.2	6.77	0	1	1
High	Master Protein	Q8CCP0	Nuclear export mediator factor Nemf OS=Mus musculus OX=10090 GN=Nemf PE=1 SV=2	0.009	FALSE	2.148	1	1	1	1	1064	121.1	6.8	0	1	1
High	Master Protein	Q9D819	Inorganic pyrophosphatase OS=Mus musculus OX=10090 GN=Ppa1 PE=1 SV=1	0.009	FALSE	2.144	3	1	1	1	289	32.6	5.6	0	1	1
High	Master Protein	Q8BTS4	Nuclear pore complex protein Nup54 OS=Mus musculus OX=10090 GN=Nup54 PE=1 SV=1	0.009	FALSE	2.144	2	1	1	1	510	55.7	7.02	0	1	1
High	Master Protein	Q8BYN3	Inositol-tetrakisphosphate 1-kinase OS=Mus musculus OX=10090 GN=Itpk1 PE=2 SV=1	0.009	FALSE	2.143	3	1	1	1	419	46.1	6.29	0	1	1
High	Master Protein	A0A087WPY0	Integrin-linked kinase-associated serine/threonine phosphatase 2C (Fragment) OS=Mus musculus OX=10090 GN=Ilkap PE=1 SV=1	0.009	FALSE	2.136	6	1	1	1	166	18.4	7.81	0	1	1
High	Master Protein	P85094	Isochorismatase domain-containing protein 2A OS=Mus musculus OX=10090 GN=Isoc2a PE=1 SV=1	0.009	FALSE	2.133	4	1	1	1	206	22.4	8.02	0	1	1
High	Master Protein	Q7TQH0	Ataxin-2-like protein OS=Mus musculus OX=10090 GN=Atxn2l PE=1 SV=1	0.009	FALSE	2.118	1	1	1	1	1049	110.6	8.85	0	1	1
High	Master Protein	P62754	40S ribosomal protein S6 OS=Mus musculus OX=10090 GN=Rps6 PE=1 SV=1	0.009	FALSE	2.117	3	1	1	1	249	28.7	10.84	0	1	1
High	Master Protein	Q8BU14	Translocation protein SEC62 OS=Mus musculus OX=10090 GN=Sec62 PE=1 SV=1	0.009	FALSE	2.113	2	1	1	1	398	45.6	7.31	0	1	1
High	Master Protein	H3BK90	ATPase family, AAA domain-containing 3A (Fragment) OS=Mus musculus OX=10090 GN=Atad3a PE=1 SV=1	0.009	FALSE	2.103	4	1	1	1	218	24.9	9.85	0	1	1
High	Master Protein	A0A494B9S9	Splicing factor 3b, subunit 2 (Fragment) OS=Mus musculus OX=10090 GN=Sf3b2 PE=1 SV=1	0.009	FALSE	2.098	4	1	1	1	308	33.1	5.08	0	1	1
High	Master Protein	A0A1L1ST33	Predicted gene, 49337 OS=Mus musculus OX=10090 GN=Gm49337 PE=4 SV=1	0.009	FALSE	2.094	2	1	1	1	502	58.4	8.25	0	1	1
High	Master Protein	P63158	High mobility group protein B1 OS=Mus musculus OX=10090 GN=Hmgb1 PE=1 SV=2	0.009	FALSE	2.094	4	1	1	1	215	24.9	5.74	0	1	1
High	Master Protein	Q9D6D0	Solute carrier family 25, member 27 OS=Mus musculus OX=10090 GN=Slc25a27 PE=1 SV=1	0.009	FALSE	2.094	2	1	5	1	322	35.8	9.39	3.35	1	1
High	Master Protein	Q9D1A2	Cytosolic non-specific dipeptidase OS=Mus musculus OX=10090 GN=Cndp2 PE=1 SV=1	0.009	FALSE	2.088	2	1	1	1	475	52.7	5.66	1.95	1	1
High	Master Protein	E9PV24	Fibrinogen alpha chain OS=Mus musculus OX=10090 GN=Fga PE=1 SV=1	0.009	FALSE	2.081	1	1	1	1	789	87.4	6.11	0	1	1
High	Master Protein	Q8BUX5	Ammonium transporter Rh type B OS=Mus musculus OX=10090 GN=Rhbg PE=1 SV=1	0.009	FALSE	2.079	2	1	1	1	455	49.5	6.73	0	1	1
High	Master Protein	F6RJE8	Phosphatidylinositol 5-phosphate 4-kinase type-2 alpha (Fragment) OS=Mus musculus OX=10090 GN=Pip4k2a PE=1 SV=1	0.009	FALSE	2.077	4	1	1	1	214	24.7	5.29	0	1	1
High	Master Protein	P11983	T-complex protein 1 subunit alpha OS=Mus musculus OX=10090 GN=Tcp1 PE=1 SV=3	0.009	FALSE	2.077	2	1	1	1	556	60.4	6.16	0	1	1
High	Master Protein	P97350	Plakophilin-1 OS=Mus musculus OX=10090 GN=Pkp1 PE=1 SV=1	0.009	FALSE	2.075	2	1	1	1	728	80.8	8.91	0	1	1
High	Master Protein	Q9DAT5	Mitochondrial tRNA-specific 2-thiouridylase 1 OS=Mus musculus OX=10090 GN=Trmu PE=1 SV=1	0.009	FALSE	2.074	3	1	1	1	417	47.2	8.4	0	1	1
High	Master Protein	Q8C8U0	Liprin-beta-1 OS=Mus musculus OX=10090 GN=Ppfibp1 PE=1 SV=3	0.009	FALSE	2.064	1	1	1	1	969	108.5	5.49	0	1	1
High	Master Protein	A0A571BEL9	T-complex protein 1 subunit zeta OS=Mus musculus OX=10090 GN=Cct6a PE=1 SV=1	0.009	FALSE	2.053	1	1	1	1	532	58.5	6.25	0	1	1
High	Master Protein	Q8R0V5	Indoleamine 2,3-dioxygenase 2 OS=Mus musculus OX=10090 GN=Ido2 PE=1 SV=3	0.009	FALSE	2.051	3	1	1	1	405	45.2	6.68	0	1	1
High	Master Protein	Q8CIE6	Coatomer subunit alpha OS=Mus musculus OX=10090 GN=Copa PE=1 SV=2	0.009	FALSE	2.014	1	1	1	1	1224	138.3	7.65	0	1	1
High	Master Protein	Q05186	Reticulocalbin-1 OS=Mus musculus OX=10090 GN=Rcn1 PE=1 SV=1	0.01	FALSE	1.992	4	1	1	1	325	38.1	4.84	0	1	1
High	Master Protein	Q60676	Serine/threonine-protein phosphatase 5 OS=Mus musculus OX=10090 GN=Ppp5c PE=1 SV=3	0.01	FALSE	1.992	2	1	1	1	499	56.8	6.2	0	1	1
Medium	Master Protein	P40936	Indolethylamine N-methyltransferase OS=Mus musculus OX=10090 GN=Inmt PE=1 SV=1	0.011	FALSE	1.969	3	1	1	1	264	29.4	6.39	0	1	1
Medium	Master Protein	J3QMI4	Calcium homeostasis modulator 3 OS=Mus musculus OX=10090 GN=Calhm3 PE=2 SV=1	0.011	FALSE	1.957	3	1	1	1	347	39.3	8.51	0	1	1
Medium	Master Protein	Q05BE7	Numb protein OS=Mus musculus OX=10090 GN=Numb PE=1 SV=1	0.011	FALSE	1.952	2	1	1	1	322	36.2	9.47	0	1	1
Medium	Master Protein	E9QAS7	Inositol polyphosphate-5-phosphatase A OS=Mus musculus OX=10090 GN=Inpp5a PE=1 SV=1	0.012	FALSE	1.939	2	1	1	1	422	48.8	7.09	0	1	1
Medium	Master Protein	Q9DC50	Peroxisomal carnitine O-octanoyltransferase OS=Mus musculus OX=10090 GN=Crot PE=1 SV=1	0.013	FALSE	1.931	1	1	1	1	612	70.2	6.73	0	1	1
Medium	Master Protein	P83887	Tubulin gamma-1 chain OS=Mus musculus OX=10090 GN=Tubg1 PE=1 SV=1	0.013	FALSE	1.93	2	1	1	1	451	51.1	6.02	0	1	1
Medium	Master Protein	Q9WVJ2	26S proteasome non-ATPase regulatory subunit 13 OS=Mus musculus OX=10090 GN=Psmd13 PE=1 SV=1	0.013	FALSE	1.93	2	1	1	1	376	42.8	5.71	0	1	1
Medium	Master Protein	O09158	Cytochrome P450 3A25 OS=Mus musculus OX=10090 GN=Cyp3a25 PE=1 SV=1	0.013	FALSE	1.923	1	1	1	1	503	58.1	8.81	0	1	1
Medium	Master Protein	O35465	Peptidyl-prolyl cis-trans isomerase FKBP8 OS=Mus musculus OX=10090 GN=Fkbp8 PE=1 SV=2	0.013	FALSE	1.92	2	1	1	1	402	43.5	5.16	0	1	1
Medium	Master Protein	F6QFD1	Phosphodiesterase (Fragment) OS=Mus musculus OX=10090 GN=Pde4d PE=1 SV=1	0.013	FALSE	1.908	1	1	1	1	754	85.5	5.25	1.65	1	1
Medium	Master Protein	Q99KH2	Cytohesin-2 OS=Mus musculus OX=10090 GN=Cyth2 PE=1 SV=1	0.013	FALSE	1.902	3	1	1	1	399	46.5	5.63	0	1	1
Medium	Master Protein	Q8R164	Valacyclovir hydrolase OS=Mus musculus OX=10090 GN=Bphl PE=1 SV=1	0.013	FALSE	1.902	4	1	1	1	291	32.8	8.94	0	1	1
Medium	Master Protein	P56389	Cytidine deaminase OS=Mus musculus OX=10090 GN=Cda PE=1 SV=2	0.015	FALSE	1.895	12	1	1	1	146	16.1	5.58	0	1	1
Medium	Master Protein	P29268	CCN family member 2 OS=Mus musculus OX=10090 GN=Ccn2 PE=2 SV=3	0.015	FALSE	1.89	3	1	1	1	348	37.8	7.81	0	1	1
Medium	Master Protein	A0A1D5RLI1	Cytochrome P450, family 2, subfamily c, polypeptide 23 OS=Mus musculus OX=10090 GN=Cyp2c23 PE=1 SV=1	0.016	FALSE	1.883	2	1	1	1	456	52.1	8.13	0	1	1
Medium	Master Protein	V9GWT5	Mitochondrial ribonuclease P catalytic subunit OS=Mus musculus OX=10090 GN=Prorp PE=1 SV=1	0.016	FALSE	1.877	4	1	1	1	215	25	8.53	0	1	1
Medium	Master Protein	Q9CPN9	RIKEN cDNA 2210010C04 gene OS=Mus musculus OX=10090 GN=2210010C04Rik PE=1 SV=1	0.016	FALSE	1.875	5	1	1	1	247	26.4	7.93	2.2	1	1
Medium	Master Protein	P62267	40S ribosomal protein S23 OS=Mus musculus OX=10090 GN=Rps23 PE=1 SV=3	0.016	FALSE	1.873	8	1	1	1	143	15.8	10.49	0	1	1
Medium	Master Protein	Q32MW3	Acyl-coenzyme A thioesterase 10, mitochondrial OS=Mus musculus OX=10090 GN=Acot10 PE=2 SV=1	0.016	FALSE	1.871	2	1	1	1	439	50.5	7.88	0	1	1
Medium	Master Protein	A2AC16	L-xylulose reductase OS=Mus musculus OX=10090 GN=Dcxr PE=1 SV=1	0.016	FALSE	1.868	5	1	1	1	236	25	6.55	0	1	1
Medium	Master Protein	Q7TPD2	Protein FAM185A OS=Mus musculus OX=10090 GN=Fam185a PE=2 SV=1	0.016	FALSE	1.865	4	1	1	1	378	40	6.38	0	1	1
Medium	Master Protein	A0A1D5RLH3	Very-long-chain enoyl-CoA reductase (Fragment) OS=Mus musculus OX=10090 GN=Tecr PE=1 SV=1	0.016	FALSE	1.864	8	1	1	1	92	10.9	8.91	0	1	1
Medium	Master Protein	E9Q1L7	DnaJ homolog subfamily C member 28 OS=Mus musculus OX=10090 GN=Dnajc28 PE=1 SV=1	0.016	FALSE	1.862	2	1	1	1	409	47.5	8.9	0	1	1
Medium	Master Protein	Q5ND29	Rab-interacting lysosomal protein OS=Mus musculus OX=10090 GN=Rilp PE=1 SV=1	0.016	FALSE	1.839	2	1	1	1	369	41.1	5.33	0	1	1
Medium	Master Protein	Q9JHK5	Pleckstrin OS=Mus musculus OX=10090 GN=Plek PE=1 SV=1	0.016	FALSE	1.836	4	1	1	1	350	39.9	8.34	0	1	1
Medium	Master Protein	Q68FD5	Clathrin heavy chain 1 OS=Mus musculus OX=10090 GN=Cltc PE=1 SV=3	0.016	FALSE	1.819	0	1	1	1	1675	191.4	5.69	0	1	1
Medium	Master Protein	F8WJG3	Transformer-2 protein homolog beta OS=Mus musculus OX=10090 GN=Tra2b PE=1 SV=1	0.016	FALSE	1.818	5	1	1	1	188	21.9	10.15	0	1	1
Medium	Master Protein	D3Z600	Peroxisomal targeting signal 1 receptor OS=Mus musculus OX=10090 GN=Pex5 PE=1 SV=1	0.016	FALSE	1.814	1	1	1	1	632	69.8	4.51	0	1	1
Medium	Master Protein	Q8BJL1	F-box only protein 30 OS=Mus musculus OX=10090 GN=Fbxo30 PE=1 SV=2	0.016	FALSE	1.804	1	1	1	1	746	82.6	5.26	0	1	1
Medium	Master Protein	A0A2R8VHE5	3-mercaptopyruvate sulfurtransferase (Fragment) OS=Mus musculus OX=10090 GN=Mpst PE=1 SV=1	0.019	FALSE	1.793	15	1	1	1	55	6.3	9.98	0	1	1
Medium	Master Protein	A0A0G2JFY5	Far upstream element-binding protein 1 OS=Mus musculus OX=10090 GN=Fubp1 PE=1 SV=1	0.019	FALSE	1.787	2	1	1	1	654	68.8	7.93	0	1	1
Medium	Master Protein	Q8BP92	Reticulocalbin-2 OS=Mus musculus OX=10090 GN=Rcn2 PE=1 SV=1	0.019	FALSE	1.775	3	1	1	1	320	37.2	4.42	0	1	1
Medium	Master Protein	Q62504	Msx2-interacting protein OS=Mus musculus OX=10090 GN=Spen PE=1 SV=2	0.019	FALSE	1.77	0	1	1	1	3644	398.5	8.54	0	1	1
Medium	Master Protein	Q9D023	Mitochondrial pyruvate carrier 2 OS=Mus musculus OX=10090 GN=Mpc2 PE=1 SV=1	0.019	FALSE	1.767	6	1	1	1	127	14.3	10.61	0	1	1
Medium	Master Protein	Q99LJ0	CTTNBP2 N-terminal-like protein OS=Mus musculus OX=10090 GN=Cttnbp2nl PE=1 SV=1	0.019	FALSE	1.767	1	1	1	1	638	69.8	7.71	0	1	1
Medium	Master Protein	P06328	Ig heavy chain V region 1-72 OS=Mus musculus OX=10090 GN=Ighv1-72 PE=1 SV=2	0.02	FALSE	1.754	6	1	1	1	117	12.9	9.29	0	1	1
Medium	Master Protein	O70572	Sphingomyelin phosphodiesterase 2 OS=Mus musculus OX=10090 GN=Smpd2 PE=1 SV=1	0.02	FALSE	1.747	2	1	1	1	419	47.4	6.44	0	1	1
Medium	Master Protein	Q60611	DNA-binding protein SATB1 OS=Mus musculus OX=10090 GN=Satb1 PE=1 SV=2	0.02	FALSE	1.745	1	1	1	1	764	85.8	6.54	0	1	1
Medium	Master Protein	Q61838	Pregnancy zone protein OS=Mus musculus OX=10090 GN=Pzp PE=1 SV=3	0.02	FALSE	1.735	1	1	1	1	1495	165.7	6.68	0	1	1
Medium	Master Protein	A0A0A6YY53	Immunoglobulin heavy constant gamma 2C (Fragment) OS=Mus musculus OX=10090 GN=Ighg2c PE=1 SV=1	0.021	FALSE	1.734	2	1	1	1	335	36.5	8.02	0	1	1
Medium	Master Protein	A0A1W2P869	GTP-binding protein SAR1a (Fragment) OS=Mus musculus OX=10090 GN=Sar1a PE=1 SV=1	0.021	FALSE	1.733	12	1	1	1	95	10.5	6.67	0	1	1
Medium	Master Protein	A2AVR1	Tetratricopeptide repeat protein 4 (Fragment) OS=Mus musculus OX=10090 GN=Ttc4 PE=1 SV=1	0.021	FALSE	1.731	4	1	1	1	241	27.8	5.52	0	1	1
Medium	Master Protein	E9PYI3	1-phosphatidylinositol 4,5-bisphosphate phosphodiesterase OS=Mus musculus OX=10090 GN=Plcb2 PE=1 SV=1	0.021	FALSE	1.728	1	1	1	1	1158	131.8	5.95	0	1	1
Medium	Master Protein	P14131	40S ribosomal protein S16 OS=Mus musculus OX=10090 GN=Rps16 PE=1 SV=4	0.021	FALSE	1.726	8	1	1	1	146	16.4	10.21	0	1	1
Medium	Master Protein	Q8BMA6	Signal recognition particle subunit SRP68 OS=Mus musculus OX=10090 GN=Srp68 PE=1 SV=2	0.021	FALSE	1.726	1	1	1	1	625	70.5	8.57	0	1	1
Medium	Master Protein	A0A0R4J039	Histidine-rich glycoprotein OS=Mus musculus OX=10090 GN=Hrg PE=1 SV=1	0.021	FALSE	1.722	2	1	1	1	536	60.4	7.61	0	1	1
Medium	Master Protein	P12787	Cytochrome c oxidase subunit 5A, mitochondrial OS=Mus musculus OX=10090 GN=Cox5a PE=1 SV=2	0.021	FALSE	1.721	5	1	1	1	146	16.1	6.54	0	1	1
Medium	Master Protein	A0A571BEP7	E3 ubiquitin-protein ligase NEDD4 OS=Mus musculus OX=10090 GN=Nedd4 PE=1 SV=1	0.021	FALSE	1.72	2	1	1	1	496	56	4.97	0	1	1
Medium	Master Protein	V9GX22	Transmembrane protein 254 OS=Mus musculus OX=10090 GN=Tmem254a PE=1 SV=1	0.021	FALSE	1.716	19	1	1	1	64	7.3	9.25	0	1	1
Medium	Master Protein	Q8VEH6	COBW domain-containing protein 1 OS=Mus musculus OX=10090 GN=Cbwd1 PE=1 SV=1	0.021	FALSE	1.711	4	1	1	1	393	43.7	4.89	0	1	1
Medium	Master Protein	Q9Z1W8	Potassium-transporting ATPase alpha chain 2 OS=Mus musculus OX=10090 GN=Atp12a PE=1 SV=3	0.021	FALSE	1.706	2	1	2	1	1035	114.7	6.33	3.42	1	1
Medium	Master Protein	Q8K441	ATP-binding cassette sub-family A member 6 OS=Mus musculus OX=10090 GN=Abca6 PE=1 SV=2	0.021	FALSE	1.703	0	1	1	1	1624	183.2	6.93	0	1	1
Medium	Master Protein	Q3UMW8	Ceroid-lipofuscinosis neuronal protein 5 homolog OS=Mus musculus OX=10090 GN=Cln5 PE=1 SV=1	0.021	FALSE	1.7	2	1	1	1	341	39.3	8.68	0	1	1
Medium	Master Protein	Q9JJ59	ATP-binding cassette sub-family B member 9 OS=Mus musculus OX=10090 GN=Abcb9 PE=2 SV=1	0.021	FALSE	1.699	1	1	1	1	762	83.9	7.62	0	1	1
Medium	Master Protein	F6QPR1	Prohibitin (Fragment) OS=Mus musculus OX=10090 GN=Phb2 PE=1 SV=1	0.021	FALSE	1.699	5	1	1	1	157	17.5	9.8	0	1	1
Medium	Master Protein	Q07079	Insulin-like growth factor-binding protein 5 OS=Mus musculus OX=10090 GN=Igfbp5 PE=1 SV=1	0.021	FALSE	1.693	6	1	1	1	271	30.4	8.12	0	1	1
Medium	Master Protein	A0A1Y7VMH3	Serine/threonine-protein kinase VRK1 OS=Mus musculus OX=10090 GN=Vrk1 PE=1 SV=1	0.021	FALSE	1.692	2	1	1	1	413	46.8	8.69	0	1	1
Medium	Master Protein	A0A171EBL2	E3 ubiquitin-protein ligase RNF213 OS=Mus musculus OX=10090 GN=Rnf213 PE=1 SV=1	0.021	FALSE	1.692	0	1	1	1	5151	584.3	6.79	0	1	1
Medium	Master Protein	Q8BXB6	Solute carrier organic anion transporter family member 2B1 OS=Mus musculus OX=10090 GN=Slco2b1 PE=1 SV=1	0.021	FALSE	1.682	1	1	1	1	683	74.5	8.31	0	1	1
Medium	Master Protein	Q8CB87	Ras-related protein Rab-44 OS=Mus musculus OX=10090 GN=Rab44 PE=1 SV=2	0.022	FALSE	1.68	1	1	1	1	973	106.3	4.93	0	1	1
Medium	Master Protein	Q9R0I7	YLP motif-containing protein 1 OS=Mus musculus OX=10090 GN=Ylpm1 PE=2 SV=2	0.022	FALSE	1.679	1	1	1	1	1386	155	6.65	0	1	1
Medium	Master Protein	Q9CQV8	14-3-3 protein beta/alpha OS=Mus musculus OX=10090 GN=Ywhab PE=1 SV=3	0.022	FALSE	1.679	6	1	1	1	246	28.1	4.83	0	1	1
Medium	Master Protein	Q8CIM3	D-2-hydroxyglutarate dehydrogenase, mitochondrial OS=Mus musculus OX=10090 GN=D2hgdh PE=1 SV=3	0.022	FALSE	1.67	3	1	1	1	535	58.5	7.37	0	1	1
Medium	Master Protein	P28666	Murinoglobulin-2 OS=Mus musculus OX=10090 GN=Mug2 PE=1 SV=2	0.024	FALSE	1.661	1	1	1	1	1451	162.3	6.74	0	1	1
Medium	Master Protein	Q8VDM4	26S proteasome non-ATPase regulatory subunit 2 OS=Mus musculus OX=10090 GN=Psmd2 PE=1 SV=1	0.024	FALSE	1.651	1	1	1	1	908	100.1	5.17	0	1	1
Medium	Master Protein	P27612	Phospholipase A-2-activating protein OS=Mus musculus OX=10090 GN=Plaa PE=1 SV=4	0.024	FALSE	1.649	2	1	1	1	794	87.2	6.14	0	1	1
Medium	Master Protein	D6RGM2	O-phosphoseryl-tRNA(Sec) selenium transferase OS=Mus musculus OX=10090 GN=Sepsecs PE=1 SV=1	0.024	FALSE	1.647	8	1	5	1	91	10.2	4.84	3.38	1	1
Medium	Master Protein	Q00519	Xanthine dehydrogenase/oxidase OS=Mus musculus OX=10090 GN=Xdh PE=1 SV=5	0.024	FALSE	1.647	1	1	1	1	1335	146.5	7.56	0	1	1
Medium	Master Protein	F6S1S5	H/ACA ribonucleoprotein complex subunit DKC1 (Fragment) OS=Mus musculus OX=10090 GN=Dkc1 PE=1 SV=1	0.024	FALSE	1.638	18	1	1	1	74	8.4	8.98	0	1	1
Medium	Master Protein	Q3TLS3	GDP-D-glucose phosphorylase 1 OS=Mus musculus OX=10090 GN=Gdpgp1 PE=1 SV=2	0.024	FALSE	1.638	3	1	1	1	386	42.5	6.19	0	1	1
Medium	Master Protein	A2RSX7	tRNA wybutosine-synthesizing protein 5 OS=Mus musculus OX=10090 GN=Tyw5 PE=2 SV=2	0.024	FALSE	1.636	3	1	1	1	315	36.6	6.34	0	1	1
Medium	Master Protein	P00405	Cytochrome c oxidase subunit 2 OS=Mus musculus OX=10090 GN=Mtco2 PE=1 SV=1	0.024	FALSE	1.635	3	1	1	1	227	26	4.73	1.62	1	1
Medium	Master Protein	Q8R242	Di-N-acetylchitobiase OS=Mus musculus OX=10090 GN=Ctbs PE=1 SV=2	0.024	FALSE	1.633	2	1	1	1	366	41.3	5.6	1.61	1	1
Medium	Master Protein	P84091	AP-2 complex subunit mu OS=Mus musculus OX=10090 GN=Ap2m1 PE=1 SV=1	0.024	FALSE	1.623	2	1	1	1	435	49.6	9.54	0	1	1
Medium	Master Protein	P36552	Oxygen-dependent coproporphyrinogen-III oxidase, mitochondrial OS=Mus musculus OX=10090 GN=Cpox PE=1 SV=2	0.025	FALSE	1.62	2	1	1	1	443	49.7	8.53	0	1	1
Medium	Master Protein	S4R1X1	WD repeat-containing protein 91 OS=Mus musculus OX=10090 GN=Wdr91 PE=1 SV=1	0.025	FALSE	1.619	1	1	1	1	604	67.7	6.67	0	1	1
Medium	Master Protein	Q9CQA3	Succinate dehydrogenase [ubiquinone] iron-sulfur subunit, mitochondrial OS=Mus musculus OX=10090 GN=Sdhb PE=1 SV=1	0.025	FALSE	1.617	3	1	1	1	282	31.8	8.68	0	1	1
Medium	Master Protein	Q3UTF4	Zinc finger protein 114 OS=Mus musculus OX=10090 GN=Zfp114 PE=2 SV=1	0.025	FALSE	1.615	3	1	1	1	585	65.8	8.94	0	1	1
Medium	Master Protein	Q9ESM3	Hyaluronan and proteoglycan link protein 2 OS=Mus musculus OX=10090 GN=Hapln2 PE=1 SV=1	0.025	FALSE	1.606	4	1	1	1	341	37.9	9.09	0	1	1
Medium	Master Protein	Q8CFA2	Aminomethyltransferase, mitochondrial OS=Mus musculus OX=10090 GN=Amt PE=1 SV=1	0.026	FALSE	1.586	2	1	1	1	403	44	8.7	0	1	1
Medium	Master Protein	Q8VDM6	Heterogeneous nuclear ribonucleoprotein U-like protein 1 OS=Mus musculus OX=10090 GN=Hnrnpul1 PE=1 SV=1	0.026	FALSE	1.575	2	1	1	1	859	95.9	6.58	0	1	1
Medium	Master Protein	Q8CHR6	Dihydropyrimidine dehydrogenase [NADP(+)] OS=Mus musculus OX=10090 GN=Dpyd PE=1 SV=1	0.026	FALSE	1.561	1	1	1	1	1025	111.2	7.27	0	1	1
Medium	Master Protein	Q8R480	Nuclear pore complex protein Nup85 OS=Mus musculus OX=10090 GN=Nup85 PE=1 SV=1	0.028	FALSE	1.548	1	1	1	1	656	74.7	5.57	0	1	1
Medium	Master Protein	Q8BWU8	Ethanolamine-phosphate phospho-lyase OS=Mus musculus OX=10090 GN=Etnppl PE=2 SV=1	0.028	FALSE	1.548	1	1	1	1	499	55.5	6.93	0	1	1
Medium	Master Protein	A2A9C3	KICSTOR complex protein SZT2 OS=Mus musculus OX=10090 GN=Szt2 PE=1 SV=1	0.028	FALSE	1.545	0	1	1	1	3431	377.4	6.19	0	1	1
Medium	Master Protein	A0A1Y7VL95	Ribosyldihydronicotinamide dehydrogenase [quinone] OS=Mus musculus OX=10090 GN=Nqo2 PE=1 SV=1	0.028	FALSE	1.543	6	1	1	1	187	21.5	6.2	0	1	1
Medium	Master Protein	Q9CT10	Ran-binding protein 3 OS=Mus musculus OX=10090 GN=Ranbp3 PE=1 SV=2	0.027	FALSE	1.534	2	1	1	1	491	52.5	5.12	0	1	1
Medium	Master Protein	Q3TN85	UV excision repair protein RAD23 homolog A (Fragment) OS=Mus musculus OX=10090 GN=Rad23a PE=1 SV=1	0.027	FALSE	1.531	3	1	1	1	322	34.8	4.69	0	1	1
Medium	Master Protein	G5E8W1	TRIO and F-actin-binding protein (Fragment) OS=Mus musculus OX=10090 GN=Triobp PE=1 SV=2	0.028	FALSE	1.524	2	1	1	1	402	44.8	8.22	0	1	1
Medium	Master Protein	E9Q9A9	2'-5'-oligoadenylate synthase 2 OS=Mus musculus OX=10090 GN=Oas2 PE=1 SV=1	0.028	FALSE	1.522	3	1	1	1	742	85	6.79	0	1	1
Medium	Master Protein	Q80YR4	E3 ubiquitin-protein ligase ZNF598 OS=Mus musculus OX=10090 GN=Znf598 PE=1 SV=1	0.028	FALSE	1.519	1	1	1	1	908	99.1	8.34	0	1	1
Medium	Master Protein	A0A498WGK2	Asparaginyl-tRNA synthetase OS=Mus musculus OX=10090 GN=Nars PE=4 SV=1	0.028	FALSE	1.519	1	1	1	1	558	64.2	5.86	0	1	1
Medium	Master Protein	E9Q7P1	Collagen, type XXII, alpha 1 OS=Mus musculus OX=10090 GN=Col22a1 PE=1 SV=1	0.028	FALSE	1.518	1	1	1	1	1613	159.8	7.21	0	1	1
Medium	Master Protein	Q5SUH7	Clathrin interactor 1 OS=Mus musculus OX=10090 GN=Clint1 PE=1 SV=1	0.029	FALSE	1.503	2	1	1	1	623	67.7	6.42	0	1	1
Medium	Master Protein	A0A1L1SQX6	Noelin-2 OS=Mus musculus OX=10090 GN=Olfm2 PE=4 SV=1	0.029	FALSE	1.502	3	1	1	1	456	51.6	8.13	0	1	1
Medium	Master Protein	O08715	A-kinase anchor protein 1, mitochondrial OS=Mus musculus OX=10090 GN=Akap1 PE=1 SV=4	0.029	FALSE	1.5	1	1	1	1	857	92.1	5.02	0	1	1
Medium	Master Protein	Q6GQX2	Nck-associated protein 5-like OS=Mus musculus OX=10090 GN=Nckap5l PE=1 SV=1	0.029	FALSE	1.499	1	1	2	1	1323	138.1	8.37	0	1	1
Medium	Master Protein	Q8K4B2	Interleukin-1 receptor-associated kinase 3 OS=Mus musculus OX=10090 GN=Irak3 PE=1 SV=2	0.029	FALSE	1.493	3	1	1	1	609	68.4	6.79	0	1	1
Medium	Master Protein	D6RGM7	Katanin p60 ATPase-containing subunit A-like 2 OS=Mus musculus OX=10090 GN=Katnal2 PE=1 SV=1	0.029	FALSE	1.49	3	1	1	1	372	42	8.91	0	1	1
Medium	Master Protein	A0A0R4J1G9	Metalloreductase STEAP3 OS=Mus musculus OX=10090 GN=Steap3 PE=1 SV=1	0.029	FALSE	1.49	2	1	1	1	488	54.7	9.22	0	1	1
Medium	Master Protein	Q9Z2I0	Mitochondrial proton/calcium exchanger protein OS=Mus musculus OX=10090 GN=Letm1 PE=1 SV=1	0.029	FALSE	1.489	2	1	1	1	738	82.9	6.52	0	1	1
Medium	Master Protein	Q9DCP2	Sodium-coupled neutral amino acid transporter 3 OS=Mus musculus OX=10090 GN=Slc38a3 PE=1 SV=1	0.029	FALSE	1.487	2	1	1	1	505	55.6	7.09	0	1	1
Medium	Master Protein	P30416	Peptidyl-prolyl cis-trans isomerase FKBP4 OS=Mus musculus OX=10090 GN=Fkbp4 PE=1 SV=5	0.029	FALSE	1.481	2	1	1	1	458	51.5	5.72	0	1	1
Medium	Master Protein	Q8C3X2	Coiled-coil domain-containing protein 90B, mitochondrial OS=Mus musculus OX=10090 GN=Ccdc90b PE=1 SV=1	0.029	FALSE	1.481	3	1	1	1	256	29.6	8.53	1.61	1	1
Medium	Master Protein	Q8C1C2	Ribosome-releasing factor 2, mitochondrial OS=Mus musculus OX=10090 GN=Gfm2 PE=1 SV=1	0.029	FALSE	1.48	1	1	1	1	543	60.5	7.33	0	1	1
Medium	Master Protein	Q9D4G5	Processing of precursor 1, ribonuclease P/MRP family, (S. cerevisiae) OS=Mus musculus OX=10090 GN=Pop1 PE=1 SV=1	0.029	FALSE	1.477	2	1	1	1	1015	114	9.33	1.65	1	1
Medium	Master Protein	A2AVR2	Maestro heat-like repeat-containing protein family member 7 OS=Mus musculus OX=10090 GN=Mroh7 PE=3 SV=1	0.029	FALSE	1.476	1	1	1	1	1279	141.6	7.33	0	1	1
Medium	Master Protein	Q9EP89	Serine beta-lactamase-like protein LACTB, mitochondrial OS=Mus musculus OX=10090 GN=Lactb PE=1 SV=1	0.029	FALSE	1.473	2	1	1	1	551	60.7	8.9	0	1	1
Medium	Master Protein	P03953	Complement factor D OS=Mus musculus OX=10090 GN=Cfd PE=1 SV=1	0.029	FALSE	1.472	3	1	1	1	259	28	6.67	0	1	1
Medium	Master Protein	A0A087WRY3	Nuclear ubiquitous casein and cyclin-dependent kinase substrate 1 OS=Mus musculus OX=10090 GN=Nucks1 PE=1 SV=1	0.029	FALSE	1.471	4	1	1	1	233	26.2	5.12	0	1	1
Medium	Master Protein	Q640M1	U3 small nucleolar RNA-associated protein 14 homolog A OS=Mus musculus OX=10090 GN=Utp14a PE=1 SV=1	0.029	FALSE	1.466	1	1	1	1	767	87.2	9.2	0	1	1
Medium	Master Protein	H7BX59	tRNA pseudouridine synthase A OS=Mus musculus OX=10090 GN=Pus1 PE=1 SV=1	0.03	FALSE	1.448	3	1	1	1	441	49.6	8.84	0	1	1
Medium	Master Protein	Q5SUA5	Unconventional myosin-Ig OS=Mus musculus OX=10090 GN=Myo1g PE=1 SV=1	0.031	FALSE	1.441	2	1	1	1	1024	117.2	8.59	0	1	1
Medium	Master Protein	E9Q4N8	Vascular endothelial growth factor A OS=Mus musculus OX=10090 GN=Vegfa PE=1 SV=1	0.031	FALSE	1.441	9	1	1	1	208	24.5	8.97	0	1	1
Medium	Master Protein	Q9JI46	Diphosphoinositol polyphosphate phosphohydrolase 1 OS=Mus musculus OX=10090 GN=Nudt3 PE=1 SV=1	0.031	FALSE	1.437	5	1	1	1	168	19	6.34	0	1	1
Medium	Master Protein	P49582	Neuronal acetylcholine receptor subunit alpha-7 OS=Mus musculus OX=10090 GN=Chrna7 PE=2 SV=1	0.031	FALSE	1.427	2	1	1	1	502	56.6	6.7	0	1	1
Medium	Master Protein	F7AT35	DNA repair protein RAD51 homolog 1 (Fragment) OS=Mus musculus OX=10090 GN=Rad51 PE=1 SV=1	0.031	FALSE	1.424	3	1	1	1	237	26	7.94	0	1	1
Medium	Master Protein	Q9DCT2	NADH dehydrogenase [ubiquinone] iron-sulfur protein 3, mitochondrial OS=Mus musculus OX=10090 GN=Ndufs3 PE=1 SV=2	0.033	FALSE	1.42	4	1	1	1	263	30.1	7.17	0	1	1
Medium	Master Protein	O88908	Sterol O-acyltransferase 2 OS=Mus musculus OX=10090 GN=Soat2 PE=1 SV=2	0.033	FALSE	1.419	3	1	1	1	525	60.6	8.81	0	1	1
Medium	Master Protein	Q91WT7	3-alpha-hydroxysteroid dehydrogenase type 1 OS=Mus musculus OX=10090 GN=Akr1c14 PE=1 SV=1	0.033	FALSE	1.417	3	1	1	1	323	37.2	7.2	0	1	1
Medium	Master Protein	Q9CQN6	Transmembrane protein 14C OS=Mus musculus OX=10090 GN=Tmem14c PE=1 SV=1	0.033	FALSE	1.417	10	1	1	1	114	11.6	9.7	0	1	1
Medium	Master Protein	Q80VM8	Paraneoplastic antigen-like protein 8A OS=Mus musculus OX=10090 GN=Pnma8a PE=2 SV=1	0.034	FALSE	1.411	3	1	1	1	430	48	9.45	0	1	1
Medium	Master Protein	Q3UQ44	Ras GTPase-activating-like protein IQGAP2 OS=Mus musculus OX=10090 GN=Iqgap2 PE=1 SV=2	0.034	FALSE	1.405	1	1	1	1	1575	180.4	5.64	0	1	1
Medium	Master Protein	Q9WVS7	Dual specificity mitogen-activated protein kinase kinase 5 OS=Mus musculus OX=10090 GN=Map2k5 PE=1 SV=1	0.033	FALSE	1.404	5	1	1	1	448	50.1	6.34	0	1	1
Medium	Master Protein	Q9DBC7	cAMP-dependent protein kinase type I-alpha regulatory subunit OS=Mus musculus OX=10090 GN=Prkar1a PE=1 SV=3	0.033	FALSE	1.396	3	1	1	1	381	43.2	5.35	0	1	1
Medium	Master Protein	E9PWM3	Armadillo repeat-containing, X-linked 4 OS=Mus musculus OX=10090 GN=Armcx4 PE=1 SV=1	0.033	FALSE	1.394	0	1	1	1	2356	242.8	4.87	0	1	1
Medium	Master Protein	Q6ZQ29	Serine/threonine-protein kinase TAO2 OS=Mus musculus OX=10090 GN=Taok2 PE=1 SV=3	0.034	FALSE	1.386	1	1	1	1	1240	139.2	7.06	0	1	1
Medium	Master Protein	A0A087WS31	Aspartyl aminopeptidase (Fragment) OS=Mus musculus OX=10090 GN=Dnpep PE=1 SV=1	0.034	FALSE	1.385	6	1	1	1	222	24.8	9.39	0	1	1
Medium	Master Protein	Q8K0P3	MTOR-associated protein MEAK7 OS=Mus musculus OX=10090 GN=Meak7 PE=2 SV=1	0.036	FALSE	1.371	2	1	1	1	455	50.8	6.52	0	1	1
Medium	Master Protein	Q8JZQ2	AFG3-like protein 2 OS=Mus musculus OX=10090 GN=Afg3l2 PE=1 SV=1	0.038	FALSE	1.367	1	1	2	1	802	89.5	8.6	0	1	1
Medium	Master Protein	Q0GGX2	Zinc finger protein 541 OS=Mus musculus OX=10090 GN=Znf541 PE=1 SV=1	0.039	FALSE	1.367	1	1	1	1	1363	148.2	7.42	0	1	1
Medium	Master Protein	Q9DCE5	p21-activated protein kinase-interacting protein 1 OS=Mus musculus OX=10090 GN=Pak1ip1 PE=1 SV=2	0.04	FALSE	1.365	2	1	1	1	382	42.1	8.47	0	1	1
Medium	Master Protein	A2ABZ0	Pyrroline-5-carboxylate reductase 1, mitochondrial (Fragment) OS=Mus musculus OX=10090 GN=Pycr1 PE=1 SV=1	0.04	FALSE	1.365	10	1	1	1	164	17.4	5.29	0	1	1
Medium	Master Protein	Q8K2Z8	Ubiquitin-conjugating enzyme E2 Q2 OS=Mus musculus OX=10090 GN=Ube2q2 PE=2 SV=2	0.04	FALSE	1.359	3	1	1	1	378	42.9	5.03	0	1	1

## Sheet: Top 20-p45kd
Supplementary Table 2: Mass Spectrometry characterization of p45kd protein
Seq No	Accession	Description	Sum PEP Score	# Peptides	# PSMs	# Unique Peptides	# AAs	MW [kDa]	calc. pI	Score Sequest HT: Sequest HT	# Peptides (by Search Engine): Sequest HT
1	P50247	Adenosylhomocysteinase OS=Mus musculus OX=10090 GN=Ahcy PE=1 SV=3	538.986	35	663	35	432	47.7	6.54	1235.28	35
2	Q8BWT1	3-ketoacyl-CoA thiolase, mitochondrial OS=Mus musculus OX=10090 GN=Acaa2 PE=1 SV=3	501.727	31	249	31	397	41.8	8.09	504.31	31
3	Q8C196	Carbamoyl-phosphate synthase [ammonia], mitochondrial OS=Mus musculus OX=10090 GN=Cps1 PE=1 SV=2	477.233	54	183	54	1500	164.5	6.92	311.53	54
4	P09411	Phosphoglycerate kinase 1 OS=Mus musculus OX=10090 GN=Pgk1 PE=1 SV=4	466.25	33	341	33	417	44.5	7.9	582.65	33
5	P60710	Actin, cytoplasmic 1 OS=Mus musculus OX=10090 GN=Actb PE=1 SV=1	461.927	25	482	1	375	41.7	5.48	841.93	25
6	O35490	Betaine--homocysteine S-methyltransferase 1 OS=Mus musculus OX=10090 GN=Bhmt PE=1 SV=1	455.516	31	941	31	407	45	7.9	2205.55	31
7	P63260	Actin, cytoplasmic 2 OS=Mus musculus OX=10090 GN=Actg1 PE=1 SV=1	452.569	25	480	1	375	41.8	5.48	833.57	25
8	P16460	Argininosuccinate synthase OS=Mus musculus OX=10090 GN=Ass1 PE=1 SV=1	452.156	32	664	32	412	46.6	8.22	1084.11	32
9	O88844	Isocitrate dehydrogenase [NADP] cytoplasmic OS=Mus musculus OX=10090 GN=Idh1 PE=1 SV=2	447.159	30	448	29	414	46.6	7.17	709.08	30
10	P49429	4-hydroxyphenylpyruvate dioxygenase OS=Mus musculus OX=10090 GN=Hpd PE=1 SV=3	410.775	29	494	29	393	45	7.06	955.92	29
11	Q91X83	S-adenosylmethionine synthase isoform type-1 OS=Mus musculus OX=10090 GN=Mat1a PE=1 SV=1	383.648	22	429	19	396	43.5	5.82	740.99	22
12	P55264	Adenosine kinase OS=Mus musculus OX=10090 GN=Adk PE=1 SV=2	340.186	22	209	22	361	40.1	6.21	383.69	22
13	Q99J08	SEC14-like protein 2 OS=Mus musculus OX=10090 GN=Sec14l2 PE=1 SV=1	335.702	26	202	26	403	46.3	7.11	373.26	26
14	P17182	Alpha-enolase OS=Mus musculus OX=10090 GN=Eno1 PE=1 SV=3	334.963	28	148	28	434	47.1	6.8	284.22	28
15	Q8QZT1	Acetyl-CoA acetyltransferase, mitochondrial OS=Mus musculus OX=10090 GN=Acat1 PE=1 SV=1	324.87	23	216	23	424	44.8	8.51	410.23	23
16	Q9D379	Epoxide hydrolase 1 OS=Mus musculus OX=10090 GN=Ephx1 PE=1 SV=2	316.259	32	205	32	455	52.5	8.35	294.72	32
17	P29758	Ornithine aminotransferase, mitochondrial OS=Mus musculus OX=10090 GN=Oat PE=1 SV=1	314.922	23	208	23	439	48.3	6.62	366.92	23
18	A0A0A0MQ68	Glutaryl-CoA dehydrogenase, mitochondrial OS=Mus musculus OX=10090 GN=Gcdh PE=1 SV=1	298.669	18	168	17	447	49.5	8.72	261.36	18
19	P35505	Fumarylacetoacetase OS=Mus musculus OX=10090 GN=Fah PE=1 SV=2	292.269	17	148	17	419	46.1	7.18	290.19	17
20	P60843	Eukaryotic initiation factor 4A-I OS=Mus musculus OX=10090 GN=Eif4a1 PE=1 SV=1	288.595	25	131	13	406	46.1	5.48	225.84	25
