# Supplementary material for: Transcriptional changes impact hepatic proteome in autophagy‐impaired liver
Source: FEBS Open Bio. 2024 Sep 16;14(11):1851–63. doi: 10.1002/2211-5463.13898 (PMC11532973; doi:10.1002/2211-5463.13898)
Supplement: Supplementary file 4 — Table S3. Mass spectrometry characterization of p30kd protein. [file FEB4-14-1851-s003.xlsx]

## Sheet: Proteins
Protein FDR Confidence: Combined	Master	Accession	Description	Exp. q-value: Combined	Contaminant	Sum PEP Score	Coverage [%]	# Peptides	# PSMs	# Unique Peptides	# AAs	MW [kDa]	calc. pI	Score Sequest HT: Sequest HT	# Peptides (by Search Engine): Sequest HT	# Protein Groups
High	Master Protein	P16015	Carbonic anhydrase 3 OS=Mus musculus OX=10090 GN=Ca3 PE=1 SV=3	0	FALSE	256.372	81	20	564	20	260	29.3	7.37	846.29	20	1
High	Master Protein	Q9DCW4	Electron transfer flavoprotein subunit beta OS=Mus musculus OX=10090 GN=Etfb PE=1 SV=3	0	FALSE	224.237	74	18	254	18	255	27.6	8.1	482.82	18	1
High	Master Protein	Q8C196	Carbamoyl-phosphate synthase [ammonia], mitochondrial OS=Mus musculus OX=10090 GN=Cps1 PE=1 SV=2	0	FALSE	214.343	38	39	58	39	1500	164.5	6.92	105.03	39	1
High	Master Protein	Q9DBJ1	Phosphoglycerate mutase 1 OS=Mus musculus OX=10090 GN=Pgam1 PE=1 SV=3	0	FALSE	209.175	71	17	146	17	254	28.8	7.18	240.93	17	1
High	Master Protein	Q8BVI4	Dihydropteridine reductase OS=Mus musculus OX=10090 GN=Qdpr PE=1 SV=2	0	FALSE	198.842	69	14	161	14	241	25.6	7.81	316.01	14	1
High	Master Protein	Q8BH95	Enoyl-CoA hydratase, mitochondrial OS=Mus musculus OX=10090 GN=Echs1 PE=1 SV=1	0	FALSE	194.019	59	19	284	19	290	31.5	8.48	412	19	1
High	Master Protein	Q9WTP6	Adenylate kinase 2, mitochondrial OS=Mus musculus OX=10090 GN=Ak2 PE=1 SV=5	0	FALSE	188.339	69	16	160	12	239	26.5	7.39	296.87	16	1
High	Master Protein	P56480	ATP synthase subunit beta, mitochondrial OS=Mus musculus OX=10090 GN=Atp5f1b PE=1 SV=2	0	FALSE	177.668	61	23	66	23	529	56.3	5.34	111.84	23	1
High	Master Protein	Q8R164	Valacyclovir hydrolase OS=Mus musculus OX=10090 GN=Bphl PE=1 SV=1	0	FALSE	176.612	68	21	141	21	291	32.8	8.94	221.49	21	1
High	Master Protein	Q99N15	17beta-hydroxysteroid dehydrogenase type 10/short chain L-3-hydroxyacyl-CoA dehydrogenase OS=Mus musculus OX=10090 GN=Hsd17b10 PE=1 SV=1	0	FALSE	173.75	74	15	146	15	261	27.3	8.76	270.6	15	1
High	Master Protein	Q8BWT1	3-ketoacyl-CoA thiolase, mitochondrial OS=Mus musculus OX=10090 GN=Acaa2 PE=1 SV=3	0	FALSE	159.231	80	21	47	21	397	41.8	8.09	72.49	21	1
High	Master Protein	P10649	Glutathione S-transferase Mu 1 OS=Mus musculus OX=10090 GN=Gstm1 PE=1 SV=2	0	FALSE	141.943	73	18	116	1	218	26	7.94	161.54	18	1
High	Master Protein	P40936	Indolethylamine N-methyltransferase OS=Mus musculus OX=10090 GN=Inmt PE=1 SV=1	0	FALSE	140.357	67	13	167	13	264	29.4	6.39	271.74	13	1
High	Master Protein	O08709	Peroxiredoxin-6 OS=Mus musculus OX=10090 GN=Prdx6 PE=1 SV=3	0	FALSE	138.737	76	17	80	13	224	24.9	6.01	121.88	17	1
High	Master Protein	Q9DB29	Isoamyl acetate-hydrolyzing esterase 1 homolog OS=Mus musculus OX=10090 GN=Iah1 PE=1 SV=1	0	FALSE	137.845	63	15	43	15	249	28	5.52	104.11	15	1
High	Master Protein	Q9Z2U0	Proteasome subunit alpha type-7 OS=Mus musculus OX=10090 GN=Psma7 PE=1 SV=1	0	FALSE	133.646	57	15	56	15	248	27.8	8.46	105.63	15	1
High	Master Protein	P42125	Enoyl-CoA delta isomerase 1, mitochondrial OS=Mus musculus OX=10090 GN=Eci1 PE=1 SV=2	0	FALSE	133.134	48	13	127	13	289	32.2	8.98	199.58	13	1
High	Master Protein	Q8BWP5	Alpha-tocopherol transfer protein OS=Mus musculus OX=10090 GN=Ttpa PE=1 SV=1	0	FALSE	132.195	66	16	52	16	278	32	8.37	91.82	16	1
High	Master Protein	Q9D7J9	Enoyl-CoA hydratase domain-containing protein 3, mitochondrial OS=Mus musculus OX=10090 GN=Echdc3 PE=1 SV=1	0	FALSE	128.55	55	12	42	12	300	32.4	8.34	82.23	12	1
High	Master Protein	Q9DCM0	Persulfide dioxygenase ETHE1, mitochondrial OS=Mus musculus OX=10090 GN=Ethe1 PE=1 SV=2	0	FALSE	126.094	77	12	56	12	254	27.7	7.23	107.84	12	1
High	Master Protein	A2AE89	Glutathione S-transferase Mu 1 OS=Mus musculus OX=10090 GN=Gstm1 PE=1 SV=2	0	FALSE	125.97	64	18	112	1	244	28.5	8.19	152.11	18	1
High	Master Protein	Q91XH5	Sepiapterin reductase OS=Mus musculus OX=10090 GN=Spr PE=1 SV=1	0	FALSE	122.621	73	16	58	2	262	27.9	6.21	96.25	16	1
High	Master Protein	Q9WVD5	Mitochondrial ornithine transporter 1 OS=Mus musculus OX=10090 GN=Slc25a15 PE=1 SV=1	0	FALSE	122.019	69	17	84	17	301	32.8	8.85	123.65	17	1
High	Master Protein	P62702	40S ribosomal protein S4, X isoform OS=Mus musculus OX=10090 GN=Rps4x PE=1 SV=2	0	FALSE	121.21	66	20	92	20	263	29.6	10.15	152.72	20	1
High	Master Protein	O55060	Thiopurine S-methyltransferase OS=Mus musculus OX=10090 GN=Tpmt PE=1 SV=1	0	FALSE	120.159	78	17	33	17	240	27.6	6.44	81.14	17	1
High	Master Protein	P63101	14-3-3 protein zeta/delta OS=Mus musculus OX=10090 GN=Ywhaz PE=1 SV=1	0	FALSE	119.608	73	19	86	14	245	27.8	4.79	122.28	19	1
High	Master Protein	P00920	Carbonic anhydrase 2 OS=Mus musculus OX=10090 GN=Ca2 PE=1 SV=4	0	FALSE	117.964	67	13	44	13	260	29	7.01	76.6	13	1
High	Master Protein	Q64105	Sepiapterin reductase OS=Mus musculus OX=10090 GN=Spr PE=1 SV=1	0	FALSE	115.288	67	15	55	1	261	27.9	5.74	94.07	15	1
High	Master Protein	O35490	Betaine--homocysteine S-methyltransferase 1 OS=Mus musculus OX=10090 GN=Bhmt PE=1 SV=1	0	FALSE	114.533	59	16	60	16	407	45	7.9	89.08	16	1
High	Master Protein	O88569	Heterogeneous nuclear ribonucleoproteins A2/B1 OS=Mus musculus OX=10090 GN=Hnrnpa2b1 PE=1 SV=2	0	FALSE	114.146	42	17	55	17	353	37.4	8.95	67.49	17	1
High	Master Protein	Q8VDK1	Deaminated glutathione amidase OS=Mus musculus OX=10090 GN=Nit1 PE=1 SV=2	0	FALSE	113.376	73	18	47	12	323	35.7	7.94	69.27	18	1
High	Master Protein	Q9QZD8	Mitochondrial dicarboxylate carrier OS=Mus musculus OX=10090 GN=Slc25a10 PE=1 SV=2	0	FALSE	112.977	63	16	80	16	287	31.7	9.32	105.87	16	1
High	Master Protein	Q9CQ60	6-phosphogluconolactonase OS=Mus musculus OX=10090 GN=Pgls PE=1 SV=1	0	FALSE	112.597	78	15	42	15	257	27.2	5.85	77.99	15	1
High	Master Protein	P24270	Catalase OS=Mus musculus OX=10090 GN=Cat PE=1 SV=4	0	FALSE	108.215	43	19	44	19	527	59.8	7.88	69.4	19	1
High	Master Protein	Q9CQA3	Succinate dehydrogenase [ubiquinone] iron-sulfur subunit, mitochondrial OS=Mus musculus OX=10090 GN=Sdhb PE=1 SV=1	0	FALSE	107.298	60	15	103	15	282	31.8	8.68	161.64	15	1
High	Master Protein	A0A0A0MQF6	Glyceraldehyde-3-phosphate dehydrogenase OS=Mus musculus OX=10090 GN=Gapdh PE=1 SV=1	0	FALSE	104.661	47	14	30	1	359	38.6	8.97	51.97	14	1
High	Master Protein	P60710	Actin, cytoplasmic 1 OS=Mus musculus OX=10090 GN=Actb PE=1 SV=1	0	FALSE	104.078	55	12	27	8	375	41.7	5.48	45.61	12	1
High	Master Protein	Q9Z2Y8	Pyridoxal phosphate homeostasis protein OS=Mus musculus OX=10090 GN=Plpbp PE=1 SV=1	0	FALSE	103.614	69	14	38	14	274	30	8.27	72.79	14	1
High	Master Protein	Q9CQV8	14-3-3 protein beta/alpha OS=Mus musculus OX=10090 GN=Ywhab PE=1 SV=3	0	FALSE	103.355	71	16	75	8	246	28.1	4.83	106.49	16	1
High	Master Protein	O35969	Guanidinoacetate N-methyltransferase OS=Mus musculus OX=10090 GN=Gamt PE=1 SV=1	0	FALSE	101.637	75	12	33	12	236	26.3	5.71	44.13	12	1
High	Master Protein	P68254	14-3-3 protein theta OS=Mus musculus OX=10090 GN=Ywhaq PE=1 SV=1	0	FALSE	99.834	67	19	64	12	245	27.8	4.78	92.04	19	1
High	Master Protein	P17751	Triosephosphate isomerase OS=Mus musculus OX=10090 GN=Tpi1 PE=1 SV=4	0	FALSE	99.773	57	13	48	13	299	32.2	5.74	82.71	13	1
High	Master Protein	Q8VCH0	3-ketoacyl-CoA thiolase B, peroxisomal OS=Mus musculus OX=10090 GN=Acaa1b PE=1 SV=1	0	FALSE	99.645	48	14	27	4	424	44	8.51	48.41	14	1
High	Master Protein	Q9R1P0	Proteasome subunit alpha type-4 OS=Mus musculus OX=10090 GN=Psma4 PE=1 SV=1	0	FALSE	98.669	60	13	41	13	261	29.5	7.72	87.86	13	1
High	Master Protein	O70435	Proteasome subunit alpha type-3 OS=Mus musculus OX=10090 GN=Psma3 PE=1 SV=3	0	FALSE	98.412	52	16	68	16	255	28.4	5.44	105.42	16	1
High	Master Protein	O55125	Protein NipSnap homolog 1 OS=Mus musculus OX=10090 GN=Nipsnap1 PE=1 SV=1	0	FALSE	98.076	39	12	81	12	284	33.3	9.44	132.4	12	1
High	Master Protein	Q99LB2	Dehydrogenase/reductase SDR family member 4 OS=Mus musculus OX=10090 GN=Dhrs4 PE=1 SV=3	0	FALSE	97.896	66	18	76	18	279	29.9	9.38	94.17	18	1
High	Master Protein	Q5SVG5	AP complex subunit beta OS=Mus musculus OX=10090 GN=Ap1b1 PE=1 SV=1	0	FALSE	97.364	22	15	30	15	916	101.1	5.22	52.62	15	1
High	Master Protein	A0A1D5RLD8	Glyceraldehyde-3-phosphate dehydrogenase OS=Mus musculus OX=10090 GN=Gm10358 PE=1 SV=1	0	FALSE	97.259	51	14	26	1	333	35.8	8.25	45.96	14	1
High	Master Protein	Q9Z2U1	Proteasome subunit alpha type-5 OS=Mus musculus OX=10090 GN=Psma5 PE=1 SV=1	0	FALSE	95.452	60	11	44	11	241	26.4	4.79	78.55	11	1
High	Master Protein	Q8VCC1	15-hydroxyprostaglandin dehydrogenase [NAD(+)] OS=Mus musculus OX=10090 GN=Hpgd PE=1 SV=1	0	FALSE	94.129	56	14	29	14	269	29.2	6.54	56.19	14	1
High	Master Protein	Q61176	Arginase-1 OS=Mus musculus OX=10090 GN=Arg1 PE=1 SV=1	0	FALSE	91.842	42	11	35	11	323	34.8	7.01	64.97	11	1
High	Master Protein	Q9WTP7	GTP:AMP phosphotransferase AK3, mitochondrial OS=Mus musculus OX=10090 GN=Ak3 PE=1 SV=3	0	FALSE	91.662	71	15	62	15	227	25.4	8.84	83.18	15	1
High	Master Protein	Q9DCT2	NADH dehydrogenase [ubiquinone] iron-sulfur protein 3, mitochondrial OS=Mus musculus OX=10090 GN=Ndufs3 PE=1 SV=2	0	FALSE	91.508	43	14	42	14	263	30.1	7.17	79.33	14	1
High	Master Protein	Q61335	B-cell receptor-associated protein 31 OS=Mus musculus OX=10090 GN=Bcap31 PE=1 SV=4	0	FALSE	91.45	40	14	38	14	245	27.9	8.7	62.59	14	1
High	Master Protein	A0A3B2WDD2	Ribosomal protein OS=Mus musculus OX=10090 GN=Rpl10a PE=1 SV=1	0	FALSE	91.231	47	11	55	11	190	21.6	9.98	83.1	11	1
High	Master Protein	P51881	ADP/ATP translocase 2 OS=Mus musculus OX=10090 GN=Slc25a5 PE=1 SV=3	0	FALSE	91.21	55	18	43	10	298	32.9	9.73	65.69	18	1
High	Master Protein	P50247	Adenosylhomocysteinase OS=Mus musculus OX=10090 GN=Ahcy PE=1 SV=3	0	FALSE	90.49	62	23	37	23	432	47.7	6.54	44.87	23	1
High	Master Protein	Q921H8	3-ketoacyl-CoA thiolase A, peroxisomal OS=Mus musculus OX=10090 GN=Acaa1a PE=1 SV=1	0	FALSE	90.452	44	13	27	3	424	43.9	8.44	45.93	13	1
High	Master Protein	P70195	Proteasome subunit beta type-7 OS=Mus musculus OX=10090 GN=Psmb7 PE=1 SV=1	0	FALSE	88.995	49	10	26	10	277	29.9	7.99	43.26	10	1
High	Master Protein	A8DUK4	Beta-globin OS=Mus musculus OX=10090 GN=Hbb-bs PE=1 SV=1	0	FALSE	88.203	84	12	45	12	147	15.7	7.69	80.83	12	1
High	Master Protein	Q99P30	Peroxisomal coenzyme A diphosphatase NUDT7 OS=Mus musculus OX=10090 GN=Nudt7 PE=1 SV=2	0	FALSE	87.502	41	11	32	11	236	26.8	6.34	72.32	11	1
High	Master Protein	O88587	Catechol O-methyltransferase OS=Mus musculus OX=10090 GN=Comt PE=1 SV=2	0	FALSE	87.444	65	13	27	13	265	29.5	5.83	58.77	13	1
High	Master Protein	P07724	Serum albumin OS=Mus musculus OX=10090 GN=Alb PE=1 SV=3	0	FALSE	87.341	48	24	30	20	608	68.6	6.07	39.29	24	1
High	Master Protein	P68510	14-3-3 protein eta OS=Mus musculus OX=10090 GN=Ywhah PE=1 SV=2	0	FALSE	86.816	69	16	50	11	246	28.2	4.89	69.94	16	1
High	Master Protein	Q8R1G2	Carboxymethylenebutenolidase homolog OS=Mus musculus OX=10090 GN=Cmbl PE=1 SV=1	0	FALSE	86.76	53	13	40	13	245	27.9	7.18	52.43	13	1
High	Master Protein	O09131	Glutathione S-transferase omega-1 OS=Mus musculus OX=10090 GN=Gsto1 PE=1 SV=2	0	FALSE	86.394	82	19	43	19	240	27.5	7.36	53.11	19	1
High	Master Protein	P61982	14-3-3 protein gamma OS=Mus musculus OX=10090 GN=Ywhag PE=1 SV=2	0	FALSE	85.939	63	15	65	9	247	28.3	4.89	84.35	15	1
High	Master Protein	F6Y6L6	Predicted gene, 49369 (Fragment) OS=Mus musculus OX=10090 GN=Gm49369 PE=1 SV=1	0	FALSE	85.072	47	10	29	10	278	29.9	6.67	41.72	10	1
High	Master Protein	Q9QYB1	Chloride intracellular channel protein 4 OS=Mus musculus OX=10090 GN=Clic4 PE=1 SV=3	0	FALSE	83.626	71	15	26	15	253	28.7	5.59	38.21	15	1
High	Master Protein	P16460	Argininosuccinate synthase OS=Mus musculus OX=10090 GN=Ass1 PE=1 SV=1	0	FALSE	82.861	51	16	32	16	412	46.6	8.22	51.2	16	1
High	Master Protein	P97371	Proteasome activator complex subunit 1 OS=Mus musculus OX=10090 GN=Psme1 PE=1 SV=2	0	FALSE	82.718	62	16	29	16	249	28.7	5.97	35.16	16	1
High	Master Protein	Q9QUM9	Proteasome subunit alpha type-6 OS=Mus musculus OX=10090 GN=Psma6 PE=1 SV=1	0	FALSE	82.314	53	12	34	12	246	27.4	6.76	56.21	12	1
High	Master Protein	Q99KB8	Hydroxyacylglutathione hydrolase, mitochondrial OS=Mus musculus OX=10090 GN=Hagh PE=1 SV=2	0	FALSE	82.185	49	9	48	9	309	34.1	7.75	66.64	9	1
High	Master Protein	Q9WUR9	Adenylate kinase 4, mitochondrial OS=Mus musculus OX=10090 GN=Ak4 PE=1 SV=1	0	FALSE	81.96	71	13	37	13	223	25	7.53	51.81	13	1
High	Master Protein	Q99PT1	Rho GDP-dissociation inhibitor 1 OS=Mus musculus OX=10090 GN=Arhgdia PE=1 SV=3	0	FALSE	81.939	62	9	28	9	204	23.4	5.2	32.88	9	1
High	Master Protein	Q9CYW4	Haloacid dehalogenase-like hydrolase domain-containing protein 3 OS=Mus musculus OX=10090 GN=Hdhd3 PE=1 SV=1	0	FALSE	80.477	55	10	30	10	251	28	6.8	51.61	10	1
High	Master Protein	O08600	Endonuclease G, mitochondrial OS=Mus musculus OX=10090 GN=Endog PE=1 SV=1	0	FALSE	79.636	54	12	26	12	294	32.2	9.54	43.57	12	1
High	Master Protein	Q64374	Regucalcin OS=Mus musculus OX=10090 GN=Rgn PE=1 SV=1	0	FALSE	79.388	66	15	28	15	299	33.4	5.34	42.68	15	1
High	Master Protein	Q8K1Z0	Ubiquinone biosynthesis protein COQ9, mitochondrial OS=Mus musculus OX=10090 GN=Coq9 PE=1 SV=1	0	FALSE	78.887	39	9	36	9	313	35.1	5.92	60.28	9	1
High	Master Protein	P12970	60S ribosomal protein L7a OS=Mus musculus OX=10090 GN=Rpl7a PE=1 SV=2	0	FALSE	78.886	38	13	31	13	266	30	10.56	44.29	13	1
High	Master Protein	Q61599	Rho GDP-dissociation inhibitor 2 OS=Mus musculus OX=10090 GN=Arhgdib PE=1 SV=3	0	FALSE	78.509	60	10	14	10	200	22.8	5.11	33.41	10	1
High	Master Protein	P54869	Hydroxymethylglutaryl-CoA synthase, mitochondrial OS=Mus musculus OX=10090 GN=Hmgcs2 PE=1 SV=2	0	FALSE	78.185	37	16	29	16	508	56.8	8.41	33.34	16	1
High	Master Protein	P00329	Alcohol dehydrogenase 1 OS=Mus musculus OX=10090 GN=Adh1 PE=1 SV=2	0	FALSE	77.642	49	14	29	14	375	39.7	8.1	45.96	14	1
High	Master Protein	P10605	Cathepsin B OS=Mus musculus OX=10090 GN=Ctsb PE=1 SV=2	0	FALSE	74.561	31	9	36	9	339	37.3	5.91	57.42	9	1
High	Master Protein	Q03265	ATP synthase subunit alpha, mitochondrial OS=Mus musculus OX=10090 GN=Atp5f1a PE=1 SV=1	0	FALSE	73.119	40	18	31	18	553	59.7	9.19	38.37	18	1
High	Master Protein	P57759	Endoplasmic reticulum resident protein 29 OS=Mus musculus OX=10090 GN=Erp29 PE=1 SV=2	0	FALSE	71.357	56	12	24	12	262	28.8	6.15	45.29	12	1
High	Master Protein	Q9DCV4	Regulator of microtubule dynamics protein 1 OS=Mus musculus OX=10090 GN=Rmdn1 PE=1 SV=2	0	FALSE	71.294	46	13	35	13	305	35	8.7	61.57	13	1
High	Master Protein	P62242	40S ribosomal protein S8 OS=Mus musculus OX=10090 GN=Rps8 PE=1 SV=2	0	FALSE	71.28	59	12	80	12	208	24.2	10.32	117.75	12	1
High	Master Protein	G5E8R3	Pyruvate carboxylase OS=Mus musculus OX=10090 GN=Pcx PE=1 SV=1	0	FALSE	70.86	18	16	21	16	1178	129.6	6.71	30.96	16	1
High	Master Protein	Q05915	GTP cyclohydrolase 1 OS=Mus musculus OX=10090 GN=Gch1 PE=1 SV=1	0	FALSE	70.553	56	12	24	12	241	27	8.27	35.04	12	1
High	Master Protein	Q9D0M3	Cytochrome c1, heme protein, mitochondrial OS=Mus musculus OX=10090 GN=Cyc1 PE=1 SV=1	0	FALSE	70.255	50	9	21	9	325	35.3	9.16	34.51	9	1
High	Master Protein	P10126	Elongation factor 1-alpha 1 OS=Mus musculus OX=10090 GN=Eef1a1 PE=1 SV=3	0	FALSE	70.102	37	11	26	11	462	50.1	9.01	51.41	11	1
High	Master Protein	P24549	Retinal dehydrogenase 1 OS=Mus musculus OX=10090 GN=Aldh1a1 PE=1 SV=5	0	FALSE	68.873	47	17	22	16	501	54.4	7.8	28.75	17	1
High	Master Protein	Q922Q8	Leucine-rich repeat-containing protein 59 OS=Mus musculus OX=10090 GN=Lrrc59 PE=1 SV=1	0	FALSE	68.57	35	10	19	10	307	34.9	9.52	43.44	10	1
High	Master Protein	Q9Z2M7	Phosphomannomutase 2 OS=Mus musculus OX=10090 GN=Pmm2 PE=1 SV=1	0	FALSE	68.142	54	14	34	14	242	27.6	6.42	38.13	14	1
High	Master Protein	Q91Y97	Fructose-bisphosphate aldolase B OS=Mus musculus OX=10090 GN=Aldob PE=1 SV=3	0	FALSE	68.03	56	16	23	15	364	39.5	8.27	27.91	16	1
High	Master Protein	P13634	Carbonic anhydrase 1 OS=Mus musculus OX=10090 GN=Ca1 PE=1 SV=4	0	FALSE	66.562	70	12	24	12	261	28.3	6.96	34.64	12	1
High	Master Protein	P62918	60S ribosomal protein L8 OS=Mus musculus OX=10090 GN=Rpl8 PE=1 SV=2	0	FALSE	65.419	52	10	24	10	257	28	11.03	44.1	10	1
High	Master Protein	E9Q557	Desmoplakin OS=Mus musculus OX=10090 GN=Dsp PE=1 SV=1	0	FALSE	65.197	7	17	20	17	2883	332.7	6.8	19.29	17	1
High	Master Protein	P33267	Cytochrome P450 2F2 OS=Mus musculus OX=10090 GN=Cyp2f2 PE=1 SV=1	0	FALSE	64.157	36	14	22	14	491	55.9	7.9	30.7	14	1
High	Master Protein	Q9WVL0	Maleylacetoacetate isomerase OS=Mus musculus OX=10090 GN=Gstz1 PE=1 SV=1	0	FALSE	63.616	67	10	18	10	216	24.3	7.85	33.59	10	1
High	Master Protein	Q9D2G2	Dihydrolipoyllysine-residue succinyltransferase component of 2-oxoglutarate dehydrogenase complex, mitochondrial OS=Mus musculus OX=10090 GN=Dlst PE=1 SV=1	0	FALSE	63.486	33	11	42	11	454	49	8.95	50.24	11	1
High	Master Protein	Q8R104	NAD-dependent protein deacetylase sirtuin-3 OS=Mus musculus OX=10090 GN=Sirt3 PE=1 SV=2	0	FALSE	63.256	40	11	17	11	334	36.6	7.44	23.05	11	1
High	Master Protein	Q8R1V4	Transmembrane emp24 domain-containing protein 4 OS=Mus musculus OX=10090 GN=Tmed4 PE=1 SV=1	0	FALSE	62.785	38	7	20	6	227	26	8.18	36.31	7	1
High	Master Protein	Q9Z2G9	Oxidoreductase HTATIP2 OS=Mus musculus OX=10090 GN=Htatip2 PE=1 SV=3	0	FALSE	61.537	63	13	21	13	242	26.9	8.59	31.31	13	1
High	Master Protein	P48962	ADP/ATP translocase 1 OS=Mus musculus OX=10090 GN=Slc25a4 PE=1 SV=4	0	FALSE	61.396	41	11	20	3	298	32.9	9.72	43.01	11	1
High	Master Protein	P17182	Alpha-enolase OS=Mus musculus OX=10090 GN=Eno1 PE=1 SV=3	0	FALSE	61.373	40	12	19	12	434	47.1	6.8	25.72	12	1
High	Master Protein	P47738	Aldehyde dehydrogenase, mitochondrial OS=Mus musculus OX=10090 GN=Aldh2 PE=1 SV=1	0	FALSE	61.266	33	13	25	12	519	56.5	7.62	25.37	13	1
High	Master Protein	Q99LC5	Electron transfer flavoprotein subunit alpha, mitochondrial OS=Mus musculus OX=10090 GN=Etfa PE=1 SV=2	0	FALSE	60.633	53	12	17	12	333	35	8.38	21.17	12	1
High	Master Protein	Q8R0F8	Acylpyruvase FAHD1, mitochondrial OS=Mus musculus OX=10090 GN=Fahd1 PE=1 SV=2	0	FALSE	60.425	75	12	18	12	227	25.2	7.69	25.25	12	1
High	Master Protein	D3Z3I3	Deaminated glutathione amidase (Fragment) OS=Mus musculus OX=10090 GN=Nit1 PE=1 SV=1	0	FALSE	60.287	83	8	19	2	132	14.7	5.19	40.52	8	1
High	Master Protein	Q9CRB9	MICOS complex subunit Mic19 OS=Mus musculus OX=10090 GN=Chchd3 PE=1 SV=1	0	FALSE	60.097	50	14	42	14	227	26.3	8.37	68.04	14	1
High	Master Protein	P14148	60S ribosomal protein L7 OS=Mus musculus OX=10090 GN=Rpl7 PE=1 SV=2	0	FALSE	59.865	46	16	33	16	270	31.4	10.89	40.85	16	1
High	Master Protein	E9QNL5	Sulfotransferase OS=Mus musculus OX=10090 GN=Sult1a1 PE=1 SV=2	0	FALSE	59.551	38	8	16	8	298	34.6	8.1	27.84	8	1
High	Master Protein	Q9DD20	Methyltransferase-like protein 7B OS=Mus musculus OX=10090 GN=Mettl7b PE=1 SV=2	0	FALSE	59.495	53	9	14	9	244	28	8.59	25.95	9	1
High	Master Protein	Q9D172	Glutamine amidotransferase-like class 1 domain-containing protein 3A, mitochondrial OS=Mus musculus OX=10090 GN=Gatd3a PE=1 SV=1	0	FALSE	59.379	53	10	25	10	266	28.1	8.78	36	10	1
High	Master Protein	P62908	40S ribosomal protein S3 OS=Mus musculus OX=10090 GN=Rps3 PE=1 SV=1	0	FALSE	59.135	61	14	37	14	243	26.7	9.66	63.22	14	1
High	Master Protein	K7N6K9	Sulfotransferase OS=Mus musculus OX=10090 GN=Sult2a5 PE=1 SV=1	0	FALSE	58.748	45	13	21	6	285	33.3	7.43	31.56	13	1
High	Master Protein	Q9Z2I8	Succinate--CoA ligase [GDP-forming] subunit beta, mitochondrial OS=Mus musculus OX=10090 GN=Suclg2 PE=1 SV=3	0	FALSE	57.684	37	11	15	11	433	46.8	7.02	19.35	11	1
High	Master Protein	P14869	60S acidic ribosomal protein P0 OS=Mus musculus OX=10090 GN=Rplp0 PE=1 SV=3	0	FALSE	57.646	46	11	20	11	317	34.2	6.25	36.67	11	1
High	Master Protein	Q64459	Cytochrome P450 3A11 OS=Mus musculus OX=10090 GN=Cyp3a11 PE=1 SV=1	0	FALSE	57.048	26	12	16	7	504	57.8	8.82	24.8	12	1
High	Master Protein	O08807	Peroxiredoxin-4 OS=Mus musculus OX=10090 GN=Prdx4 PE=1 SV=1	0	FALSE	56.441	51	11	16	9	274	31	7.15	24.21	11	1
High	Master Protein	Q9CXI0	2-methoxy-6-polyprenyl-1,4-benzoquinol methylase, mitochondrial OS=Mus musculus OX=10090 GN=Coq5 PE=1 SV=2	0	FALSE	56.348	45	12	16	12	327	37.3	7.49	24.48	12	1
High	Master Protein	P58044	Isopentenyl-diphosphate Delta-isomerase 1 OS=Mus musculus OX=10090 GN=Idi1 PE=1 SV=1	0	FALSE	56.216	43	8	13	8	227	26.3	6.16	26.8	8	1
High	Master Protein	Q91XF0	Pyridoxine-5'-phosphate oxidase OS=Mus musculus OX=10090 GN=Pnpo PE=1 SV=1	0	FALSE	55.097	50	10	28	10	261	30.1	8.22	28.37	10	1
High	Master Protein	Q91X83	S-adenosylmethionine synthase isoform type-1 OS=Mus musculus OX=10090 GN=Mat1a PE=1 SV=1	0	FALSE	54.731	41	12	19	12	396	43.5	5.82	24.39	12	1
High	Master Protein	P17563	Methanethiol oxidase OS=Mus musculus OX=10090 GN=Selenbp1 PE=1 SV=2	0	FALSE	54.493	39	14	20	14	472	52.5	6.29	26.61	14	1
High	Master Protein	O09172	Glutamate--cysteine ligase regulatory subunit OS=Mus musculus OX=10090 GN=Gclm PE=1 SV=1	0	FALSE	54.084	43	10	21	10	274	30.5	5.52	30.6	10	1
High	Master Protein	A0A494BA97	Osteoclast-stimulating factor 1 OS=Mus musculus OX=10090 GN=Ostf1 PE=1 SV=1	0	FALSE	54.058	61	9	16	9	212	23.4	8.07	20.22	9	1
High	Master Protein	Q9CQE8	RNA transcription, translation and transport factor protein OS=Mus musculus OX=10090 GN=RTRAF PE=1 SV=1	0	FALSE	53.73	63	12	15	12	244	28.1	6.89	18.72	12	1
High	Master Protein	A2AS89	Agmatinase, mitochondrial OS=Mus musculus OX=10090 GN=Agmat PE=1 SV=1	0	FALSE	53.269	36	5	8	5	358	38.2	7.87	18.12	5	1
High	Master Protein	Q62446	Peptidyl-prolyl cis-trans isomerase FKBP3 OS=Mus musculus OX=10090 GN=Fkbp3 PE=1 SV=2	0	FALSE	53.06	42	12	28	12	224	25.1	9.28	34.88	12	1
High	Master Protein	O70251	Elongation factor 1-beta OS=Mus musculus OX=10090 GN=Eef1b PE=1 SV=5	0	FALSE	52.613	52	8	12	8	225	24.7	4.69	19.72	8	1
High	Master Protein	P62827	GTP-binding nuclear protein Ran OS=Mus musculus OX=10090 GN=Ran PE=1 SV=3	0	FALSE	52.124	58	13	41	13	216	24.4	7.49	54.91	13	1
High	Master Protein	Q91YI0	Argininosuccinate lyase OS=Mus musculus OX=10090 GN=Asl PE=1 SV=1	0	FALSE	51.239	31	12	13	12	464	51.7	6.96	16.87	12	1
High	Master Protein	Q9JHW2	Omega-amidase NIT2 OS=Mus musculus OX=10090 GN=Nit2 PE=1 SV=1	0	FALSE	50.96	57	13	16	13	276	30.5	6.9	14.7	13	1
High	Master Protein	P15105	Glutamine synthetase OS=Mus musculus OX=10090 GN=Glul PE=1 SV=6	0	FALSE	50.826	27	9	24	9	373	42.1	7.08	21.34	9	1
High	Master Protein	Q8C6B0	Methyltransferase-like 7A1 OS=Mus musculus OX=10090 GN=Mettl7a1 PE=1 SV=1	0	FALSE	50.632	41	9	25	9	244	28.1	8.31	30.51	9	1
High	Master Protein	P48758	Carbonyl reductase [NADPH] 1 OS=Mus musculus OX=10090 GN=Cbr1 PE=1 SV=3	0	FALSE	50.436	40	9	14	9	277	30.6	8.31	18.94	9	1
High	Master Protein	P62259	14-3-3 protein epsilon OS=Mus musculus OX=10090 GN=Ywhae PE=1 SV=1	0	FALSE	49.431	51	11	26	8	255	29.2	4.74	37.5	11	1
High	Master Protein	Q64442	Sorbitol dehydrogenase OS=Mus musculus OX=10090 GN=Sord PE=1 SV=3	0	FALSE	49.353	33	9	15	9	357	38.2	7.02	21.82	9	1
High	Master Protein	Q8R0Y6	Cytosolic 10-formyltetrahydrofolate dehydrogenase OS=Mus musculus OX=10090 GN=Aldh1l1 PE=1 SV=1	0	FALSE	48.921	21	16	20	16	902	98.6	5.91	18.62	16	1
High	Master Protein	Q8VE38	Oxidoreductase NAD-binding domain-containing protein 1 OS=Mus musculus OX=10090 GN=Oxnad1 PE=1 SV=2	0	FALSE	48.865	40	11	17	11	311	34.7	8.13	19.42	11	1
High	Master Protein	P26443	Glutamate dehydrogenase 1, mitochondrial OS=Mus musculus OX=10090 GN=Glud1 PE=1 SV=1	0	FALSE	48.743	29	12	15	12	558	61.3	8	16.74	12	1
High	Master Protein	P97351	40S ribosomal protein S3a OS=Mus musculus OX=10090 GN=Rps3a PE=1 SV=3	0	FALSE	48.413	41	11	14	11	264	29.9	9.73	24.06	11	1
High	Master Protein	P49429	4-hydroxyphenylpyruvate dioxygenase OS=Mus musculus OX=10090 GN=Hpd PE=1 SV=3	0	FALSE	48.397	36	13	19	13	393	45	7.06	16.93	13	1
High	Master Protein	Q9CZ04	COP9 signalosome complex subunit 7a OS=Mus musculus OX=10090 GN=Cops7a PE=1 SV=2	0	FALSE	48.26	53	12	15	12	275	30.2	7.87	19.39	12	1
High	Master Protein	O88696	ATP-dependent Clp protease proteolytic subunit, mitochondrial OS=Mus musculus OX=10090 GN=Clpp PE=1 SV=1	0	FALSE	47.866	35	7	27	7	272	29.8	7.47	53.96	7	1
High	Master Protein	Q8R5L1	Complement component 1 Q subcomponent-binding protein, mitochondrial OS=Mus musculus OX=10090 GN=C1qbp PE=1 SV=1	0	FALSE	47.718	42	8	16	8	279	31	4.87	25.87	8	1
High	Master Protein	Q9R0P3	S-formylglutathione hydrolase OS=Mus musculus OX=10090 GN=Esd PE=1 SV=1	0	FALSE	47.543	42	8	14	8	282	31.3	7.12	19.29	8	1
High	Master Protein	P19639	Glutathione S-transferase Mu 3 OS=Mus musculus OX=10090 GN=Gstm3 PE=1 SV=2	0	FALSE	47.459	45	11	32	5	218	25.7	7.77	34.78	11	1
High	Master Protein	Q91X77	Cytochrome P450 2C50 OS=Mus musculus OX=10090 GN=Cyp2c50 PE=1 SV=2	0	FALSE	47.456	32	12	14	2	490	55.7	7.88	13.54	12	1
High	Master Protein	Q9QY76	Vesicle-associated membrane protein-associated protein B OS=Mus musculus OX=10090 GN=Vapb PE=1 SV=3	0	FALSE	47.245	42	11	18	10	243	26.9	7.78	31.5	11	1
High	Master Protein	Q99JY0	Trifunctional enzyme subunit beta, mitochondrial OS=Mus musculus OX=10090 GN=Hadhb PE=1 SV=1	0	FALSE	47.1	29	12	16	12	475	51.4	9.38	26.55	12	1
High	Master Protein	F7BP55	Adenylate kinase 2, mitochondrial (Fragment) OS=Mus musculus OX=10090 GN=Ak2 PE=1 SV=1	0	FALSE	46.783	71	5	51	1	72	7.4	8.94	92.6	5	1
High	Master Protein	E9Q7G1	Transmembrane p24-trafficking protein 7 OS=Mus musculus OX=10090 GN=Tmed7 PE=1 SV=1	0	FALSE	46.757	40	8	18	8	188	21.3	6.2	37.13	8	1
High	Master Protein	Q99LB7	Sarcosine dehydrogenase, mitochondrial OS=Mus musculus OX=10090 GN=Sardh PE=1 SV=1	0	FALSE	46.705	14	12	19	12	919	101.6	6.74	25.11	12	1
High	Master Protein	Q9JI75	Ribosyldihydronicotinamide dehydrogenase [quinone] OS=Mus musculus OX=10090 GN=Nqo2 PE=1 SV=3	0	FALSE	46.607	58	10	18	10	231	26.2	7.01	20.42	10	1
High	Master Protein	A0A0R4IZW8	Calpain small subunit 1 OS=Mus musculus OX=10090 GN=Capns1 PE=1 SV=1	0	FALSE	46.535	58	9	15	9	268	28.4	5.63	20.3	9	1
High	Master Protein	Q9JKB1	Ubiquitin carboxyl-terminal hydrolase isozyme L3 OS=Mus musculus OX=10090 GN=Uchl3 PE=1 SV=2	0	FALSE	45.892	55	10	15	10	230	26.1	5.05	11.44	10	1
High	Master Protein	E9PV24	Fibrinogen alpha chain OS=Mus musculus OX=10090 GN=Fga PE=1 SV=1	0	FALSE	45.864	14	10	18	10	789	87.4	6.11	23.88	10	1
High	Master Protein	P63038	60 kDa heat shock protein, mitochondrial OS=Mus musculus OX=10090 GN=Hspd1 PE=1 SV=1	0	FALSE	45.236	34	12	16	12	573	60.9	6.18	15.09	12	1
High	Master Protein	Q8BH00	2-aminomuconic semialdehyde dehydrogenase OS=Mus musculus OX=10090 GN=Aldh8a1 PE=1 SV=1	0	FALSE	44.967	29	11	13	11	487	53.6	7.55	19.38	11	1
High	Master Protein	P47963	60S ribosomal protein L13 OS=Mus musculus OX=10090 GN=Rpl13 PE=1 SV=3	0	FALSE	44.821	43	10	64	10	211	24.3	11.55	95.84	10	1
High	Master Protein	P56654	Cytochrome P450 2C37 OS=Mus musculus OX=10090 GN=Cyp2c37 PE=1 SV=2	0	FALSE	44.768	30	11	14	2	490	55.6	7.11	15.18	11	1
High	Master Protein	P41317	Mannose-binding protein C OS=Mus musculus OX=10090 GN=Mbl2 PE=1 SV=2	0	FALSE	44.686	47	10	16	9	244	25.9	5.06	30.76	10	1
High	Master Protein	Q9R0H0	Peroxisomal acyl-coenzyme A oxidase 1 OS=Mus musculus OX=10090 GN=Acox1 PE=1 SV=5	0	FALSE	44.082	18	8	9	8	661	74.6	8.48	18.53	8	1
High	Master Protein	Q9DCG2	CD302 antigen OS=Mus musculus OX=10090 GN=Cd302 PE=1 SV=2	0	FALSE	44.059	39	6	12	6	228	25.4	4.61	16.13	6	1
High	Master Protein	P08249	Malate dehydrogenase, mitochondrial OS=Mus musculus OX=10090 GN=Mdh2 PE=1 SV=3	0	FALSE	44.002	37	9	13	9	338	35.6	8.68	19.75	9	1
High	Master Protein	O88451	Retinol dehydrogenase 7 OS=Mus musculus OX=10090 GN=Rdh7 PE=1 SV=1	0	FALSE	43.745	37	12	17	6	316	35.6	8.09	31.4	12	1
High	Master Protein	O70152	Dolichol-phosphate mannosyltransferase subunit 1 OS=Mus musculus OX=10090 GN=Dpm1 PE=1 SV=1	0	FALSE	43.616	55	11	13	11	260	29.2	9.51	24.33	11	1
High	Master Protein	Q3UV17	Keratin, type II cytoskeletal 2 oral OS=Mus musculus OX=10090 GN=Krt76 PE=1 SV=1	0	FALSE	43.549	10	9	35	1	594	62.8	8.43	46.72	9	1
High	Master Protein	Q9CR68	Cytochrome b-c1 complex subunit Rieske, mitochondrial OS=Mus musculus OX=10090 GN=Uqcrfs1 PE=1 SV=1	0	FALSE	43.326	31	8	16	8	274	29.3	8.7	23.93	8	1
High	Master Protein	Q8K3K7	1-acyl-sn-glycerol-3-phosphate acyltransferase beta OS=Mus musculus OX=10090 GN=Agpat2 PE=1 SV=1	0	FALSE	43.19	33	9	17	9	278	31	8.88	22.21	9	1
High	Master Protein	Q3U0B3	Dehydrogenase/reductase SDR family member 11 OS=Mus musculus OX=10090 GN=Dhrs11 PE=1 SV=1	0	FALSE	43.034	38	7	14	7	260	28.3	6.34	25.58	7	1
High	Master Protein	A0A0R4IZY2	Cytochrome P450 2D26 OS=Mus musculus OX=10090 GN=Cyp2d26 PE=1 SV=1	0	FALSE	42.909	26	11	17	9	500	56.9	6.64	18.56	11	1
High	Master Protein	Q9DCC4	Pyrroline-5-carboxylate reductase 3 OS=Mus musculus OX=10090 GN=Pycr3 PE=1 SV=2	0	FALSE	42.615	34	7	15	7	274	28.7	7.27	22.44	7	1
High	Master Protein	Q9QXF8	Glycine N-methyltransferase OS=Mus musculus OX=10090 GN=Gnmt PE=1 SV=3	0	FALSE	42.038	36	8	15	8	293	32.7	7.44	14.7	8	1
High	Master Protein	Q91VT4	Carbonyl reductase family member 4 OS=Mus musculus OX=10090 GN=Cbr4 PE=1 SV=2	0	FALSE	41.8	25	4	7	4	236	25.4	9.69	22.14	4	1
High	Master Protein	O55239	Nicotinamide N-methyltransferase OS=Mus musculus OX=10090 GN=Nnmt PE=1 SV=1	0	FALSE	41.123	47	9	12	9	264	29.6	5.39	12.45	9	1
High	Master Protein	Q8QZT1	Acetyl-CoA acetyltransferase, mitochondrial OS=Mus musculus OX=10090 GN=Acat1 PE=1 SV=1	0	FALSE	41.033	35	10	15	10	424	44.8	8.51	21.68	10	1
High	Master Protein	P14211	Calreticulin OS=Mus musculus OX=10090 GN=Calr PE=1 SV=1	0	FALSE	40.94	39	14	18	14	416	48	4.49	11.3	14	1
High	Master Protein	Q8K0Z7	Translational activator of cytochrome c oxidase 1 OS=Mus musculus OX=10090 GN=Taco1 PE=1 SV=1	0	FALSE	40.402	32	8	11	8	294	32.3	8.12	24.8	8	1
High	Master Protein	P67778	Prohibitin OS=Mus musculus OX=10090 GN=Phb PE=1 SV=1	0	FALSE	40.255	33	8	12	8	272	29.8	5.76	21.73	8	1
High	Master Protein	Q99KF1	Transmembrane emp24 domain-containing protein 9 OS=Mus musculus OX=10090 GN=Tmed9 PE=1 SV=2	0	FALSE	38.879	29	5	11	4	235	27.1	8.41	20.61	5	1
High	Master Protein	P52843	Bile salt sulfotransferase 1 OS=Mus musculus OX=10090 GN=Sult2a1 PE=1 SV=1	0	FALSE	38.874	32	10	13	3	285	33.2	7.91	22.22	10	1
High	Master Protein	O55022	Membrane-associated progesterone receptor component 1 OS=Mus musculus OX=10090 GN=Pgrmc1 PE=1 SV=4	0	FALSE	38.702	47	7	13	6	195	21.7	4.7	17.52	7	1
High	Master Protein	O54909	Retinol dehydrogenase 16 OS=Mus musculus OX=10090 GN=Rdh16 PE=1 SV=1	0	FALSE	38.623	28	8	11	1	317	35.7	9.11	23.43	8	1
High	Master Protein	P29758	Ornithine aminotransferase, mitochondrial OS=Mus musculus OX=10090 GN=Oat PE=1 SV=1	0	FALSE	38.583	31	7	10	7	439	48.3	6.62	14.43	7	1
High	Master Protein	Q9EQ20	Methylmalonate-semialdehyde dehydrogenase [acylating], mitochondrial OS=Mus musculus OX=10090 GN=Aldh6a1 PE=1 SV=1	0	FALSE	38.552	20	9	12	9	535	57.9	8.07	12.61	9	1
High	Master Protein	Q6ZQI3	Malectin OS=Mus musculus OX=10090 GN=Mlec PE=1 SV=2	0	FALSE	38.263	45	11	13	11	291	32.3	6.05	17.58	11	1
High	Master Protein	Q9D110	5-formyltetrahydrofolate cyclo-ligase OS=Mus musculus OX=10090 GN=Mthfs PE=2 SV=2	0	FALSE	38.131	51	10	14	1	203	23.2	7.02	17.13	10	1
High	Master Protein	P15626	Glutathione S-transferase Mu 2 OS=Mus musculus OX=10090 GN=Gstm2 PE=1 SV=2	0	FALSE	37.988	39	9	24	4	218	25.7	7.39	23.99	9	1
High	Master Protein	P70694	Estradiol 17 beta-dehydrogenase 5 OS=Mus musculus OX=10090 GN=Akr1c6 PE=1 SV=1	0	FALSE	37.978	37	12	15	11	323	37	8.28	12.49	12	1
High	Master Protein	Q8K5C8	Cis-retinol/androgen dehydrogenase type 3 OS=Mus musculus OX=10090 GN=Rdh9 PE=2 SV=1	0	FALSE	37.863	28	8	11	1	317	35.7	8.62	24.96	8	1
High	Master Protein	L7N466	5-formyltetrahydrofolate cyclo-ligase OS=Mus musculus OX=10090 GN=Mthfsl PE=1 SV=1	0	FALSE	37.847	51	10	13	1	203	23.2	6.7	14.72	10	1
High	Master Protein	Q9DB77	Cytochrome b-c1 complex subunit 2, mitochondrial OS=Mus musculus OX=10090 GN=Uqcrc2 PE=1 SV=1	0	FALSE	37.804	27	10	14	10	453	48.2	9.25	15.7	10	1
High	Master Protein	Q02257	Junction plakoglobin OS=Mus musculus OX=10090 GN=Jup PE=1 SV=3	0	FALSE	37.497	20	11	14	11	745	81.7	6.14	13.18	11	1
High	Master Protein	Q9EQF5	Dihydropyrimidinase OS=Mus musculus OX=10090 GN=Dpys PE=1 SV=2	0	FALSE	37.366	23	9	10	9	519	56.7	7.2	13.81	9	1
High	Master Protein	Q91X52	L-xylulose reductase OS=Mus musculus OX=10090 GN=Dcxr PE=1 SV=2	0	FALSE	37.357	48	11	19	11	244	25.7	7.31	15.9	11	1
High	Master Protein	Q3TLP5	Enoyl-CoA hydratase domain-containing protein 2, mitochondrial OS=Mus musculus OX=10090 GN=Echdc2 PE=1 SV=2	0	FALSE	36.751	30	6	13	6	296	31.8	8.72	16.55	6	1
High	Master Protein	P63073	Eukaryotic translation initiation factor 4E OS=Mus musculus OX=10090 GN=Eif4e PE=1 SV=1	0	FALSE	36.71	41	8	15	8	217	25	6.15	20.63	8	1
High	Master Protein	E0CXN5	Glycerol-3-phosphate dehydrogenase [NAD(+)] OS=Mus musculus OX=10090 GN=Gpd1 PE=1 SV=1	0	FALSE	36.205	29	7	9	7	326	35.2	7.59	11.56	7	1
High	Master Protein	Q9D819	Inorganic pyrophosphatase OS=Mus musculus OX=10090 GN=Ppa1 PE=1 SV=1	0	FALSE	35.699	51	11	13	11	289	32.6	5.6	8.78	11	1
High	Master Protein	Q8CHT0	Delta-1-pyrroline-5-carboxylate dehydrogenase, mitochondrial OS=Mus musculus OX=10090 GN=Aldh4a1 PE=1 SV=3	0	FALSE	35.594	22	9	12	9	562	61.8	8.24	16.37	9	1
High	Master Protein	Q80XN0	D-beta-hydroxybutyrate dehydrogenase, mitochondrial OS=Mus musculus OX=10090 GN=Bdh1 PE=1 SV=2	0	FALSE	35.573	27	8	14	8	343	38.3	9.01	14.07	8	1
High	Master Protein	P56593	Cytochrome P450 2A12 OS=Mus musculus OX=10090 GN=Cyp2a12 PE=1 SV=2	0	FALSE	35.53	27	10	14	4	492	56.1	9.19	4.46	10	1
High	Master Protein	O55135	Eukaryotic translation initiation factor 6 OS=Mus musculus OX=10090 GN=Eif6 PE=1 SV=2	0	FALSE	35.043	43	6	7	6	245	26.5	4.74	12.43	6	1
High	Master Protein	Q64458	Cytochrome P450 2C29 OS=Mus musculus OX=10090 GN=Cyp2c29 PE=1 SV=2	0	FALSE	34.538	24	10	10	9	490	55.7	8.29	14.4	10	1
High	Master Protein	Q4LDG0	Bile acyl-CoA synthetase OS=Mus musculus OX=10090 GN=Slc27a5 PE=1 SV=2	0	FALSE	34.252	19	9	11	9	689	76.2	8.38	5.31	9	1
High	Master Protein	Q9R1P4	Proteasome subunit alpha type-1 OS=Mus musculus OX=10090 GN=Psma1 PE=1 SV=1	0	FALSE	34.12	43	11	19	11	263	29.5	6.46	15.93	11	1
High	Master Protein	P47911	60S ribosomal protein L6 OS=Mus musculus OX=10090 GN=Rpl6 PE=1 SV=3	0	FALSE	34.055	25	7	11	7	296	33.5	10.7	23.7	7	1
High	Master Protein	P27659	60S ribosomal protein L3 OS=Mus musculus OX=10090 GN=Rpl3 PE=1 SV=3	0	FALSE	33.932	18	6	11	6	403	46.1	10.21	14.64	6	1
High	Master Protein	P35505	Fumarylacetoacetase OS=Mus musculus OX=10090 GN=Fah PE=1 SV=2	0	FALSE	33.925	31	8	9	8	419	46.1	7.18	16.66	8	1
High	Master Protein	Q91VB8	Alpha globin 1 OS=Mus musculus OX=10090 GN=Hba-a1 PE=1 SV=1	0	FALSE	33.895	51	7	24	5	142	15.1	8.22	34.47	7	1
High	Master Protein	P49935	Pro-cathepsin H OS=Mus musculus OX=10090 GN=Ctsh PE=1 SV=2	0	FALSE	33.71	26	5	11	5	333	37.1	8.4	18.12	5	1
High	Master Protein	Q9CXW3	Calcyclin-binding protein OS=Mus musculus OX=10090 GN=Cacybp PE=1 SV=1	0	FALSE	33.608	52	8	9	8	229	26.5	7.87	7.5	8	1
High	Master Protein	O88844	Isocitrate dehydrogenase [NADP] cytoplasmic OS=Mus musculus OX=10090 GN=Idh1 PE=1 SV=2	0	FALSE	33.421	31	10	14	10	414	46.6	7.17	6.81	10	1
High	Master Protein	Q8BG05	Heterogeneous nuclear ribonucleoprotein A3 OS=Mus musculus OX=10090 GN=Hnrnpa3 PE=1 SV=1	0	FALSE	33.338	15	6	10	6	379	39.6	9.01	16.44	6	1
High	Master Protein	P35278	Ras-related protein Rab-5C OS=Mus musculus OX=10090 GN=Rab5c PE=1 SV=2	0	FALSE	33.248	54	8	11	6	216	23.4	8.41	17.2	8	1
High	Master Protein	O35955	Proteasome subunit beta type-10 OS=Mus musculus OX=10090 GN=Psmb10 PE=1 SV=1	0	FALSE	33.19	33	7	9	7	273	29	6.87	15.82	7	1
High	Master Protein	Q3KNM2	E3 ubiquitin-protein ligase MARCH5 OS=Mus musculus OX=10090 GN=March5 PE=1 SV=1	0	FALSE	33.031	40	9	10	9	278	31.2	8.7	10.02	9	1
High	Master Protein	Q3UZZ6	Sulfotransferase 1 family member D1 OS=Mus musculus OX=10090 GN=Sult1d1 PE=1 SV=1	0	FALSE	32.857	25	6	11	6	295	35.1	5.76	16.86	6	1
High	Master Protein	P15327	Bisphosphoglycerate mutase OS=Mus musculus OX=10090 GN=Bpgm PE=1 SV=2	0	FALSE	32.637	40	10	14	10	259	30	7.06	20.55	10	1
High	Master Protein	Q6XVG2	Cytochrome P450 2C54 OS=Mus musculus OX=10090 GN=Cyp2c54 PE=1 SV=1	0	FALSE	32.553	24	10	12	3	490	55.8	7.47	12.32	10	1
High	Master Protein	Q9R013	Cathepsin F OS=Mus musculus OX=10090 GN=Ctsf PE=1 SV=1	0	FALSE	32.55	15	6	7	6	462	51.6	6.55	13.32	6	1
High	Master Protein	Q99L20	Glutathione S-transferase theta-3 OS=Mus musculus OX=10090 GN=Gstt3 PE=1 SV=1	0	FALSE	32.086	29	6	11	5	241	27.4	7.74	11.67	6	1
High	Master Protein	Q78PG9	Coiled-coil domain-containing protein 25 OS=Mus musculus OX=10090 GN=Ccdc25 PE=1 SV=1	0	FALSE	32.005	45	10	15	10	208	24.5	6.95	10.01	10	1
High	Master Protein	Q3TBW2	39S ribosomal protein L10, mitochondrial OS=Mus musculus OX=10090 GN=Mrpl10 PE=1 SV=2	0	FALSE	31.957	41	7	8	7	262	29.4	9.69	10.76	7	1
High	Master Protein	Q8R086	Sulfite oxidase, mitochondrial OS=Mus musculus OX=10090 GN=Suox PE=1 SV=2	0	FALSE	31.237	19	8	10	8	546	60.7	6.54	12.13	8	1
High	Master Protein	P52196	Thiosulfate sulfurtransferase OS=Mus musculus OX=10090 GN=Tst PE=1 SV=3	0	FALSE	31.229	36	9	12	9	297	33.4	7.85	12.63	9	1
High	Master Protein	Q8K4Z3	NAD(P)H-hydrate epimerase OS=Mus musculus OX=10090 GN=Naxe PE=1 SV=1	0	FALSE	31.206	30	6	10	6	282	31	7.69	12.23	6	1
High	Master Protein	Q9WV55	Vesicle-associated membrane protein-associated protein A OS=Mus musculus OX=10090 GN=Vapa PE=1 SV=2	0	FALSE	31.16	31	7	15	6	249	27.8	8.4	19.27	7	1
High	Master Protein	Q6QD59	Vesicle transport protein SEC20 OS=Mus musculus OX=10090 GN=Bnip1 PE=1 SV=1	0	FALSE	31.049	39	8	12	8	228	26.2	8.75	15.19	8	1
High	Master Protein	Q9JKV1	Proteasomal ubiquitin receptor ADRM1 OS=Mus musculus OX=10090 GN=Adrm1 PE=1 SV=2	0	FALSE	30.977	14	5	6	5	407	42	5.07	13.86	5	1
High	Master Protein	Q61425	Hydroxyacyl-coenzyme A dehydrogenase, mitochondrial OS=Mus musculus OX=10090 GN=Hadh PE=1 SV=2	0	FALSE	30.961	31	7	11	7	314	34.4	8.65	11.32	7	1
High	Master Protein	O35129	Prohibitin-2 OS=Mus musculus OX=10090 GN=Phb2 PE=1 SV=1	0	FALSE	30.821	32	9	14	9	299	33.3	9.83	8.45	9	1
High	Master Protein	P60335	Poly(rC)-binding protein 1 OS=Mus musculus OX=10090 GN=Pcbp1 PE=1 SV=1	0	FALSE	30.605	36	7	9	5	356	37.5	7.09	6.51	7	1
High	Master Protein	B1AV77	Aldehyde dehydrogenase OS=Mus musculus OX=10090 GN=Aldh3a2 PE=1 SV=1	0	FALSE	30.296	9	3	8	3	487	54.3	8.48	13.9	3	1
High	Master Protein	P70670	Nascent polypeptide-associated complex subunit alpha, muscle-specific form OS=Mus musculus OX=10090 GN=Naca PE=1 SV=2	0	FALSE	30.129	4	6	11	6	2187	220.4	9.35	10.83	6	1
High	Master Protein	Q9CR00	26S proteasome non-ATPase regulatory subunit 9 OS=Mus musculus OX=10090 GN=Psmd9 PE=1 SV=1	0	FALSE	29.794	42	8	12	8	222	24.7	6.43	12.58	8	1
High	Master Protein	Q78IK4	MICOS complex subunit Mic27 OS=Mus musculus OX=10090 GN=Apool PE=1 SV=1	0	FALSE	29.791	38	7	8	7	265	29.2	9.31	10.08	7	1
High	Master Protein	Q9D6Y7	Mitochondrial peptide methionine sulfoxide reductase OS=Mus musculus OX=10090 GN=Msra PE=1 SV=1	0	FALSE	29.666	47	8	11	8	233	26	8.41	11.37	8	1
High	Master Protein	Q9JMA7	Cytochrome P450 3A41 OS=Mus musculus OX=10090 GN=Cyp3a41a PE=1 SV=2	0	FALSE	29.499	15	6	7	1	504	57.9	7.68	15.48	6	1
High	Master Protein	Q9EQI8	39S ribosomal protein L46, mitochondrial OS=Mus musculus OX=10090 GN=Mrpl46 PE=1 SV=1	0	FALSE	29.471	36	8	10	8	283	32.1	7.4	13.77	8	1
High	Master Protein	Q9JIK9	28S ribosomal protein S34, mitochondrial OS=Mus musculus OX=10090 GN=Mrps34 PE=1 SV=1	0	FALSE	29.413	47	8	15	8	218	25.8	10.43	8.12	8	1
High	Master Protein	Q9DBF1	Alpha-aminoadipic semialdehyde dehydrogenase OS=Mus musculus OX=10090 GN=Aldh7a1 PE=1 SV=4	0	FALSE	29.015	21	8	8	8	539	58.8	7.47	9.01	8	1
High	Master Protein	P38060	Hydroxymethylglutaryl-CoA lyase, mitochondrial OS=Mus musculus OX=10090 GN=Hmgcl PE=1 SV=2	0	FALSE	28.969	27	6	9	6	325	34.2	8.41	10.2	6	1
High	Master Protein	Q9QXD6	Fructose-1,6-bisphosphatase 1 OS=Mus musculus OX=10090 GN=Fbp1 PE=1 SV=3	0	FALSE	28.79	29	7	8	7	338	36.9	6.57	11.13	7	1
High	Master Protein	Q9CZE3	Ras-related protein Rab-32 OS=Mus musculus OX=10090 GN=Rab32 PE=1 SV=3	0	FALSE	28.749	58	10	11	10	223	25.1	6.68	6.96	10	1
High	Master Protein	A2AUD5	Tumor protein D54 OS=Mus musculus OX=10090 GN=Tpd52l2 PE=1 SV=1	0	FALSE	28.747	31	5	10	5	229	25.1	6.55	11.45	5	1
High	Master Protein	Q91X91	Nicotinate-nucleotide pyrophosphorylase [carboxylating] OS=Mus musculus OX=10090 GN=Qprt PE=1 SV=1	0	FALSE	28.624	33	7	8	7	299	31.5	6.71	10.29	7	1
High	Master Protein	Q9Z2Z6	Mitochondrial carnitine/acylcarnitine carrier protein OS=Mus musculus OX=10090 GN=Slc25a20 PE=1 SV=1	0	FALSE	28.407	32	11	13	11	301	33	9.11	10	11	1
High	Master Protein	A2AVJ7	Ribosome-binding protein 1 OS=Mus musculus OX=10090 GN=Rrbp1 PE=1 SV=1	0	FALSE	28.331	6	5	12	5	1464	158.3	9.19	10.65	5	1
High	Master Protein	Q99N94	39S ribosomal protein L9, mitochondrial OS=Mus musculus OX=10090 GN=Mrpl9 PE=1 SV=2	0	FALSE	28.052	28	6	8	6	265	30.2	10.08	7.33	6	1
High	Master Protein	G3XA25	Acetyl-CoA acetyltransferase, cytosolic OS=Mus musculus OX=10090 GN=Acat2 PE=1 SV=1	0	FALSE	27.969	32	8	10	1	365	38.1	7.71	13.14	8	1
High	Master Protein	Q64471	Glutathione S-transferase theta-1 OS=Mus musculus OX=10090 GN=Gstt1 PE=1 SV=4	0	FALSE	27.866	33	8	13	8	240	27.4	7.27	17.99	8	1
High	Master Protein	P54116	Erythrocyte band 7 integral membrane protein OS=Mus musculus OX=10090 GN=Stom PE=1 SV=3	0	FALSE	27.813	40	8	10	8	284	31.4	6.93	7.43	8	1
High	Master Protein	Q80X81	Acetyl-Coenzyme A acetyltransferase 3 OS=Mus musculus OX=10090 GN=Acat3 PE=1 SV=1	0	FALSE	27.781	27	8	8	1	397	41.4	7.94	15.89	8	1
High	Master Protein	P84099	60S ribosomal protein L19 OS=Mus musculus OX=10090 GN=Rpl19 PE=1 SV=1	0	FALSE	27.735	26	6	13	6	196	23.5	11.47	16.55	6	1
High	Master Protein	Q99L13	3-hydroxyisobutyrate dehydrogenase, mitochondrial OS=Mus musculus OX=10090 GN=Hibadh PE=1 SV=1	0	FALSE	27.671	26	7	13	7	335	35.4	8.13	8.22	7	1
High	Master Protein	Q8BZA9	Fructose-2,6-bisphosphatase TIGAR OS=Mus musculus OX=10090 GN=Tigar PE=1 SV=1	0	FALSE	27.669	28	4	5	4	269	29.2	8.18	11.16	4	1
High	Master Protein	P28271	Cytoplasmic aconitate hydratase OS=Mus musculus OX=10090 GN=Aco1 PE=1 SV=3	0	FALSE	27.425	13	8	9	8	889	98.1	7.5	8.44	8	1
High	Master Protein	P51660	Peroxisomal multifunctional enzyme type 2 OS=Mus musculus OX=10090 GN=Hsd17b4 PE=1 SV=3	0	FALSE	27.197	14	9	9	9	735	79.4	8.57	11.54	9	1
High	Master Protein	B1B1D8	39S ribosomal protein L2, mitochondrial OS=Mus musculus OX=10090 GN=Mrpl2 PE=1 SV=1	0	FALSE	27.174	18	3	4	3	304	33.1	11.06	9.06	3	1
High	Master Protein	Q5XJY5	Coatomer subunit delta OS=Mus musculus OX=10090 GN=Arcn1 PE=1 SV=2	0	FALSE	26.972	15	5	5	5	511	57.2	6.21	15.15	5	1
High	Master Protein	Q8VC30	Triokinase/FMN cyclase OS=Mus musculus OX=10090 GN=Tkfc PE=1 SV=1	0	FALSE	26.811	16	6	7	6	578	59.7	6.92	12.55	6	1
High	Master Protein	P05202	Aspartate aminotransferase, mitochondrial OS=Mus musculus OX=10090 GN=Got2 PE=1 SV=1	0	FALSE	26.723	21	7	9	7	430	47.4	9	14.32	7	1
High	Master Protein	Q9DAV9	Trimeric intracellular cation channel type B OS=Mus musculus OX=10090 GN=Tmem38b PE=1 SV=1	0	FALSE	26.681	25	5	6	5	292	32.6	9.11	11.78	5	1
High	Master Protein	Q91WU0	Carboxylesterase 1F OS=Mus musculus OX=10090 GN=Ces1f PE=1 SV=1	0	FALSE	26.126	17	7	8	6	561	61.6	6.48	8.89	7	1
High	Master Protein	Q791V5	Mitochondrial carrier homolog 2 OS=Mus musculus OX=10090 GN=Mtch2 PE=1 SV=1	0	FALSE	25.995	32	6	7	6	303	33.5	8.25	5.57	6	1
High	Master Protein	P61021	Ras-related protein Rab-5B OS=Mus musculus OX=10090 GN=Rab5b PE=1 SV=1	0	FALSE	25.894	43	7	9	5	215	23.7	8.13	12.53	7	1
High	Master Protein	Q9CX56	26S proteasome non-ATPase regulatory subunit 8 OS=Mus musculus OX=10090 GN=Psmd8 PE=1 SV=2	0	FALSE	25.852	25	6	7	6	353	39.9	9.58	8.6	6	1
High	Master Protein	P14206	40S ribosomal protein SA OS=Mus musculus OX=10090 GN=Rpsa PE=1 SV=4	0	FALSE	25.744	24	4	5	4	295	32.8	4.87	11.64	4	1
High	Master Protein	Q3UEL5	Urocanate hydratase OS=Mus musculus OX=10090 GN=Uroc1 PE=1 SV=1	0	FALSE	25.712	11	6	9	6	710	78.4	7.27	10.58	6	1
High	Master Protein	P35700	Peroxiredoxin-1 OS=Mus musculus OX=10090 GN=Prdx1 PE=1 SV=1	0	FALSE	25.392	34	7	10	5	199	22.2	8.12	14.82	7	1
High	Master Protein	Q9D0F9	Phosphoglucomutase-1 OS=Mus musculus OX=10090 GN=Pgm1 PE=1 SV=4	0	FALSE	25.383	17	8	10	8	562	61.4	6.57	11.18	8	1
High	Master Protein	P61961	Ubiquitin-fold modifier 1 OS=Mus musculus OX=10090 GN=Ufm1 PE=1 SV=1	0	FALSE	25.341	59	3	4	3	85	9.1	9.31	10.66	3	1
High	Master Protein	E9QLB2	Lysophospholipase-like protein 1 OS=Mus musculus OX=10090 GN=Lyplal1 PE=1 SV=1	0	FALSE	25.262	40	6	8	6	239	26.3	7.88	10.94	6	1
High	Master Protein	Q9CR57	60S ribosomal protein L14 OS=Mus musculus OX=10090 GN=Rpl14 PE=1 SV=3	0	FALSE	24.958	22	4	9	4	217	23.5	11.02	13.4	4	1
High	Master Protein	Q9DCT8	Cysteine-rich protein 2 OS=Mus musculus OX=10090 GN=Crip2 PE=1 SV=1	0	FALSE	24.724	27	3	4	3	208	22.7	8.63	7.79	3	1
High	Master Protein	P63321	Ras-related protein Ral-A OS=Mus musculus OX=10090 GN=Rala PE=1 SV=1	0	FALSE	24.491	43	7	11	4	206	23.5	7.11	8.49	7	1
High	Master Protein	P09411	Phosphoglycerate kinase 1 OS=Mus musculus OX=10090 GN=Pgk1 PE=1 SV=4	0	FALSE	24.265	21	6	8	6	417	44.5	7.9	6.39	6	1
High	Master Protein	Q9WU84	Copper chaperone for superoxide dismutase OS=Mus musculus OX=10090 GN=Ccs PE=1 SV=1	0	FALSE	24.184	24	5	7	5	274	28.9	6.1	7.6	5	1
High	Master Protein	Q8BFR5	Elongation factor Tu, mitochondrial OS=Mus musculus OX=10090 GN=Tufm PE=1 SV=1	0	FALSE	24.149	14	5	6	5	452	49.5	7.56	14.03	5	1
High	Master Protein	Q9CQ62	2,4-dienoyl-CoA reductase, mitochondrial OS=Mus musculus OX=10090 GN=Decr1 PE=1 SV=1	0	FALSE	23.983	32	7	7	7	335	36.2	8.95	6.7	7	1
High	Master Protein	O70303	Cell death activator CIDE-B OS=Mus musculus OX=10090 GN=Cideb PE=1 SV=2	0	FALSE	23.969	35	7	10	7	219	24.8	8.6	5.46	7	1
High	Master Protein	P30115	Glutathione S-transferase A3 OS=Mus musculus OX=10090 GN=Gsta3 PE=1 SV=2	0	FALSE	23.676	25	5	10	5	221	25.3	8.73	14.57	5	1
High	Master Protein	Q8BUY5	Complex I assembly factor TIMMDC1, mitochondrial OS=Mus musculus OX=10090 GN=Timmdc1 PE=1 SV=1	0	FALSE	23.502	24	6	10	6	285	31.8	9.29	8.4	6	1
High	Master Protein	G5E902	Phosphate carrier protein, mitochondrial OS=Mus musculus OX=10090 GN=Slc25a3 PE=1 SV=1	0	FALSE	23.466	16	5	7	5	358	39.7	9.29	8.46	5	1
High	Master Protein	Q9WUM5	Succinate--CoA ligase [ADP/GDP-forming] subunit alpha, mitochondrial OS=Mus musculus OX=10090 GN=Suclg1 PE=1 SV=4	0	FALSE	23.372	25	6	8	6	346	36.1	9.39	7.97	6	1
High	Master Protein	Q9EST5	Acidic leucine-rich nuclear phosphoprotein 32 family member B OS=Mus musculus OX=10090 GN=Anp32b PE=1 SV=1	0	FALSE	23.288	25	6	8	4	272	31.1	4.01	13.38	6	1
High	Master Protein	P14901	Heme oxygenase 1 OS=Mus musculus OX=10090 GN=Hmox1 PE=1 SV=1	0	FALSE	23.269	28	5	7	5	289	32.9	6.54	7.12	5	1
High	Master Protein	P53395	Lipoamide acyltransferase component of branched-chain alpha-keto acid dehydrogenase complex, mitochondrial OS=Mus musculus OX=10090 GN=Dbt PE=1 SV=2	0	FALSE	23.251	25	8	9	8	482	53.2	8.6	12.13	8	1
High	Master Protein	P11499	Heat shock protein HSP 90-beta OS=Mus musculus OX=10090 GN=Hsp90ab1 PE=1 SV=3	0	FALSE	23.055	9	7	11	2	724	83.2	5.03	17.61	7	1
High	Master Protein	P58252	Elongation factor 2 OS=Mus musculus OX=10090 GN=Eef2 PE=1 SV=2	0	FALSE	22.892	9	6	7	6	858	95.3	6.83	9.31	6	1
High	Master Protein	Q9Z1Q5	Chloride intracellular channel protein 1 OS=Mus musculus OX=10090 GN=Clic1 PE=1 SV=3	0	FALSE	22.818	37	5	6	5	241	27	5.17	14.09	5	1
High	Master Protein	P01837	Immunoglobulin kappa constant OS=Mus musculus OX=10090 GN=Igkc PE=1 SV=2	0	FALSE	22.806	70	5	9	5	107	11.9	5.9	11.22	5	1
High	Master Protein	Q8VCQ8	Caldesmon 1 OS=Mus musculus OX=10090 GN=Cald1 PE=1 SV=1	0	FALSE	22.798	17	8	8	8	530	60.4	7.37	4.81	8	1
High	Master Protein	P63268	Actin, gamma-enteric smooth muscle OS=Mus musculus OX=10090 GN=Actg2 PE=1 SV=1	0	FALSE	22.781	16	5	13	1	376	41.9	5.48	5.01	5	1
High	Master Protein	Q8VCT4	Carboxylesterase 1D OS=Mus musculus OX=10090 GN=Ces1d PE=1 SV=1	0	FALSE	22.728	13	6	6	5	565	61.7	6.61	8.85	6	1
High	Master Protein	G3X925	Pyruvate kinase OS=Mus musculus OX=10090 GN=Pklr PE=1 SV=1	0	FALSE	22.592	15	7	8	7	574	62.2	7.09	5.8	7	1
High	Master Protein	P97372	Proteasome activator complex subunit 2 OS=Mus musculus OX=10090 GN=Psme2 PE=1 SV=4	0	FALSE	22.556	33	6	7	6	239	27	5.76	6.68	6	1
High	Master Protein	P45952	Medium-chain specific acyl-CoA dehydrogenase, mitochondrial OS=Mus musculus OX=10090 GN=Acadm PE=1 SV=1	0	FALSE	22.341	19	8	11	8	421	46.5	8.37	7.21	8	1
High	Master Protein	P00405	Cytochrome c oxidase subunit 2 OS=Mus musculus OX=10090 GN=Mtco2 PE=1 SV=1	0	FALSE	22.34	26	5	8	5	227	26	4.73	13.2	5	1
High	Master Protein	Q9ET01	Glycogen phosphorylase, liver form OS=Mus musculus OX=10090 GN=Pygl PE=1 SV=4	0	FALSE	22.256	9	5	6	5	850	97.4	7.09	5.92	5	1
High	Master Protein	P25444	40S ribosomal protein S2 OS=Mus musculus OX=10090 GN=Rps2 PE=1 SV=3	0	FALSE	22.242	23	7	7	7	293	31.2	10.24	9.77	7	1
High	Master Protein	Q9JLJ2	4-trimethylaminobutyraldehyde dehydrogenase OS=Mus musculus OX=10090 GN=Aldh9a1 PE=1 SV=1	0	FALSE	22.076	21	8	11	8	494	53.5	6.98	6.92	8	1
High	Master Protein	Q78JT3	3-hydroxyanthranilate 3,4-dioxygenase OS=Mus musculus OX=10090 GN=Haao PE=1 SV=1	0	FALSE	22.023	38	9	10	9	286	32.8	6.54	8.62	9	1
High	Master Protein	Q9JIW9	Ras-related protein Ral-B OS=Mus musculus OX=10090 GN=Ralb PE=1 SV=1	0	FALSE	21.862	33	6	9	3	206	23.3	6.62	8.4	6	1
High	Master Protein	Q9R0M5	Thiamin pyrophosphokinase 1 OS=Mus musculus OX=10090 GN=Tpk1 PE=1 SV=1	0	FALSE	21.853	30	5	5	5	243	27.1	5.76	11.32	5	1
High	Master Protein	O88796	Ribonuclease P protein subunit p30 OS=Mus musculus OX=10090 GN=Rpp30 PE=1 SV=1	0	FALSE	21.705	34	7	8	7	268	29.5	9.06	9.99	7	1
High	Master Protein	A0A0U1RPX3	Deoxyguanosine kinase, mitochondrial (Fragment) OS=Mus musculus OX=10090 GN=Dguok PE=1 SV=1	0	FALSE	21.657	23	3	5	3	205	23.6	7.58	10.49	3	1
High	Master Protein	Q5U452	Transformation-related protein 53-regulating kinase A OS=Mus musculus OX=10090 GN=Trp53rka PE=1 SV=1	0	FALSE	21.628	30	4	5	2	244	27.4	9.07	7.88	4	1
High	Master Protein	Q8R081	Heterogeneous nuclear ribonucleoprotein L OS=Mus musculus OX=10090 GN=Hnrnpl PE=1 SV=2	0	FALSE	21.586	12	5	7	5	586	63.9	8.1	8.75	5	1
High	Master Protein	O35381	Acidic leucine-rich nuclear phosphoprotein 32 family member A OS=Mus musculus OX=10090 GN=Anp32a PE=1 SV=1	0	FALSE	21.574	25	6	9	4	247	28.5	4.07	12.82	6	1
High	Master Protein	Q9D0Z3	Transmembrane protein 53 OS=Mus musculus OX=10090 GN=Tmem53 PE=2 SV=1	0	FALSE	21.56	16	4	5	4	276	31.6	8	6.99	4	1
High	Master Protein	Q60932	Voltage-dependent anion-selective channel protein 1 OS=Mus musculus OX=10090 GN=Vdac1 PE=1 SV=3	0	FALSE	21.557	22	5	6	4	296	32.3	8.43	4.4	5	1
High	Master Protein	P14152	Malate dehydrogenase, cytoplasmic OS=Mus musculus OX=10090 GN=Mdh1 PE=1 SV=3	0	FALSE	21.409	25	7	7	7	334	36.5	6.58	9.9	7	1
High	Master Protein	Q99KI0	Aconitate hydratase, mitochondrial OS=Mus musculus OX=10090 GN=Aco2 PE=1 SV=1	0	FALSE	21.296	11	6	6	6	780	85.4	7.93	7.46	6	1
High	Master Protein	A0A0A6YVR9	SURF1-like protein (Fragment) OS=Mus musculus OX=10090 GN=Surf1 PE=1 SV=1	0	FALSE	21.291	25	4	4	4	240	27.1	8.69	6.4	4	1
High	Master Protein	P20108	Thioredoxin-dependent peroxide reductase, mitochondrial OS=Mus musculus OX=10090 GN=Prdx3 PE=1 SV=1	0	FALSE	21.273	24	6	7	6	257	28.1	7.58	5.62	6	1
High	Master Protein	P97872	Dimethylaniline monooxygenase [N-oxide-forming] 5 OS=Mus musculus OX=10090 GN=Fmo5 PE=1 SV=4	0	FALSE	21.185	14	7	13	7	533	60	8.73	13.07	7	1
High	Master Protein	Q8R4N0	Citramalyl-CoA lyase, mitochondrial OS=Mus musculus OX=10090 GN=Clybl PE=1 SV=2	0	FALSE	21.078	25	6	7	6	338	37.5	8.54	4.76	6	1
High	Master Protein	P11725	Ornithine carbamoyltransferase, mitochondrial OS=Mus musculus OX=10090 GN=Otc PE=1 SV=1	0	FALSE	21.046	25	8	14	8	354	39.7	8.73	3.9	8	1
High	Master Protein	B0V2N7	Annexin (Fragment) OS=Mus musculus OX=10090 GN=Anxa2 PE=1 SV=1	0	FALSE	20.903	34	6	6	6	196	21.8	5.35	5.8	6	1
High	Master Protein	Q9QZ73	DCN1-like protein 1 OS=Mus musculus OX=10090 GN=Dcun1d1 PE=2 SV=1	0	FALSE	20.787	20	5	8	5	259	30.1	5.34	3.44	5	1
High	Master Protein	Q543M9	Transformation related protein 53 regulating kinase B OS=Mus musculus OX=10090 GN=Trp53rkb PE=1 SV=1	0	FALSE	20.667	22	3	4	1	244	27.4	9.23	7.88	3	1
High	Master Protein	B2RXZ2	Cyp2a22 protein OS=Mus musculus OX=10090 GN=Cyp2a22 PE=1 SV=1	0	FALSE	20.629	16	6	7	1	492	56.3	9.31	1.63	6	1
High	Master Protein	P09103	Protein disulfide-isomerase OS=Mus musculus OX=10090 GN=P4hb PE=1 SV=2	0	FALSE	20.502	14	7	8	7	509	57	4.88	8.03	7	1
High	Master Protein	Q8BMF4	Dihydrolipoyllysine-residue acetyltransferase component of pyruvate dehydrogenase complex, mitochondrial OS=Mus musculus OX=10090 GN=Dlat PE=1 SV=2	0	FALSE	20.451	10	5	6	5	642	67.9	8.57	9.38	5	1
High	Master Protein	Q9WUR2	Enoyl-CoA delta isomerase 2, mitochondrial OS=Mus musculus OX=10090 GN=Eci2 PE=1 SV=2	0	FALSE	20.404	19	6	10	6	391	43.2	8.92	10.18	6	1
High	Master Protein	S4R1V0	PDZ and LIM domain protein 1 (Fragment) OS=Mus musculus OX=10090 GN=Pdlim1 PE=1 SV=1	0	FALSE	20.32	35	4	5	4	198	21.4	6.38	6.29	4	1
High	Master Protein	P61922	4-aminobutyrate aminotransferase, mitochondrial OS=Mus musculus OX=10090 GN=Abat PE=1 SV=1	0	FALSE	20.176	15	5	5	5	500	56.4	8.09	4.43	5	1
High	Master Protein	Q80XR6	Heterogeneous nuclear ribonucleoprotein A/B OS=Mus musculus OX=10090 GN=Hnrnpab PE=1 SV=1	0	FALSE	20.078	16	4	5	4	311	33.8	5.83	6.73	4	1
High	Master Protein	O35857	Mitochondrial import inner membrane translocase subunit TIM44 OS=Mus musculus OX=10090 GN=Timm44 PE=1 SV=2	0	FALSE	20.031	17	6	7	6	452	51.1	8.13	7.91	6	1
High	Master Protein	A0A1B0GSR9	L-lactate dehydrogenase OS=Mus musculus OX=10090 GN=Ldha PE=1 SV=1	0	FALSE	19.962	22	6	7	6	315	34.6	8.56	12.89	6	1
High	Master Protein	Q61160	FAS-associated death domain protein OS=Mus musculus OX=10090 GN=Fadd PE=1 SV=1	0	FALSE	19.942	29	5	8	5	205	22.9	6.04	5.91	5	1
High	Master Protein	Q99J99	3-mercaptopyruvate sulfurtransferase OS=Mus musculus OX=10090 GN=Mpst PE=1 SV=4	0	FALSE	19.864	25	5	5	5	297	33.1	6.47	7.23	5	1
High	Master Protein	Q91X75	Cyp2a4 protein OS=Mus musculus OX=10090 GN=Cyp2a5 PE=1 SV=1	0	FALSE	19.829	14	6	8	1	494	56.7	9.2	8.41	6	1
High	Master Protein	Q9Z2I9	Succinate--CoA ligase [ADP-forming] subunit beta, mitochondrial OS=Mus musculus OX=10090 GN=Sucla2 PE=1 SV=2	0	FALSE	19.591	20	7	7	7	463	50.1	7.01	4.33	7	1
High	Master Protein	P00186	Cytochrome P450 1A2 OS=Mus musculus OX=10090 GN=Cyp1a2 PE=1 SV=1	0	FALSE	19.572	11	4	4	4	513	58.1	8.76	8.63	4	1
High	Master Protein	F8WHX2	Copper homeostasis protein cutC homolog OS=Mus musculus OX=10090 GN=Cutc PE=1 SV=1	0	FALSE	19.489	27	4	5	4	262	27.9	7.94	4.56	4	1
High	Master Protein	G3UZ26	Serine hydroxymethyltransferase (Fragment) OS=Mus musculus OX=10090 GN=Shmt1 PE=1 SV=1	0	FALSE	19.346	16	5	5	5	439	48.4	7.01	5.01	5	1
High	Master Protein	Q9CWK8	Sorting nexin-2 OS=Mus musculus OX=10090 GN=Snx2 PE=1 SV=2	0	FALSE	18.827	14	6	7	6	519	58.4	5.12	6.55	6	1
High	Master Protein	D3YZC1	Propionyl-CoA carboxylase beta chain, mitochondrial (Fragment) OS=Mus musculus OX=10090 GN=Pccb PE=1 SV=1	0	FALSE	18.719	21	4	4	4	256	27.1	8.03	7.25	4	1
High	Master Protein	Q9CWD8	Iron-sulfur protein NUBPL OS=Mus musculus OX=10090 GN=Nubpl PE=1 SV=2	0	FALSE	18.712	21	5	7	5	319	34.1	9.07	6.21	5	1
High	Master Protein	A0A1B0GQU8	60S ribosomal protein L18 OS=Mus musculus OX=10090 GN=Rpl18 PE=1 SV=1	0	FALSE	18.444	35	5	7	5	159	18.1	11.91	12.49	5	1
High	Master Protein	Q9D826	Peroxisomal sarcosine oxidase OS=Mus musculus OX=10090 GN=Pipox PE=1 SV=1	0	FALSE	18.414	18	6	6	6	390	43.8	7.55	4.23	6	1
High	Master Protein	Q91XD6	Vacuolar protein-sorting-associated protein 36 OS=Mus musculus OX=10090 GN=Vps36 PE=1 SV=1	0	FALSE	18.414	18	6	6	6	386	43.7	7.15	4.53	6	1
High	Master Protein	Q6PEB6	MOB-like protein phocein OS=Mus musculus OX=10090 GN=Mob4 PE=1 SV=1	0	FALSE	18.398	31	5	5	5	225	26	5.78	4.15	5	1
High	Master Protein	Q8VCW8	Medium-chain acyl-CoA ligase ACSF2, mitochondrial OS=Mus musculus OX=10090 GN=Acsf2 PE=1 SV=1	0	FALSE	18.221	9	4	4	4	615	67.9	8.18	5.34	4	1
High	Master Protein	O35728	Cytochrome P450 4A14 OS=Mus musculus OX=10090 GN=Cyp4a14 PE=1 SV=1	0	FALSE	18.013	13	6	8	6	507	58.7	8.78	10.3	6	1
High	Master Protein	Q9CZM2	60S ribosomal protein L15 OS=Mus musculus OX=10090 GN=Rpl15 PE=1 SV=4	0	FALSE	17.996	27	5	8	5	204	24.1	11.62	7.39	5	1
High	Master Protein	A0A494BB28	Peroxisomal 2,4-dienoyl-CoA reductase OS=Mus musculus OX=10090 GN=Decr2 PE=1 SV=1	0	FALSE	17.994	25	5	6	5	257	27.4	8.46	1.61	5	1
High	Master Protein	O88630	Golgi SNAP receptor complex member 1 OS=Mus musculus OX=10090 GN=Gosr1 PE=1 SV=2	0	FALSE	17.828	20	5	6	5	250	28.5	9.29	10.71	5	1
High	Master Protein	Q921I1	Serotransferrin OS=Mus musculus OX=10090 GN=Tf PE=1 SV=1	0	FALSE	17.682	12	6	6	6	697	76.7	7.18	2.59	6	1
High	Master Protein	Q78JW9	Ubiquitin domain-containing protein UBFD1 OS=Mus musculus OX=10090 GN=Ubfd1 PE=1 SV=2	0	FALSE	17.426	11	3	4	3	368	40.1	8.85	5.18	3	1
High	Master Protein	Q8VCI5	Peroxisomal biogenesis factor 19 OS=Mus musculus OX=10090 GN=Pex19 PE=1 SV=1	0	FALSE	17.398	28	6	6	6	299	32.7	4.34	0	6	1
High	Master Protein	Q9R061	Cytosolic Fe-S cluster assembly factor NUBP2 OS=Mus musculus OX=10090 GN=Nubp2 PE=1 SV=1	0	FALSE	17.371	23	5	7	5	275	29.5	6.52	0	5	1
High	Master Protein	P12246	Serum amyloid P-component OS=Mus musculus OX=10090 GN=Apcs PE=1 SV=2	0	FALSE	17.279	25	5	6	5	224	26.2	6.35	6.05	5	1
High	Master Protein	F6ZTG3	Glyoxalase domain-containing protein 4 (Fragment) OS=Mus musculus OX=10090 GN=Glod4 PE=1 SV=1	0	FALSE	17.261	27	5	5	5	212	23.7	5.1	5.5	5	1
High	Master Protein	G3X9Y6	Aldo-keto reductase family 1, member C19 OS=Mus musculus OX=10090 GN=Akr1c19 PE=1 SV=1	0	FALSE	17.169	14	5	6	4	323	37	7.23	3.68	5	1
High	Master Protein	Q5SUC9	Protein SCO1 homolog, mitochondrial OS=Mus musculus OX=10090 GN=Sco1 PE=1 SV=1	0	FALSE	17.148	16	4	8	4	284	31.6	8.47	4.81	4	1
High	Master Protein	Q8VCN5	Cystathionine gamma-lyase OS=Mus musculus OX=10090 GN=Cth PE=1 SV=1	0	FALSE	17.068	12	3	3	3	398	43.5	7.65	7.34	3	1
High	Master Protein	Q8BFY6	Peflin OS=Mus musculus OX=10090 GN=Pef1 PE=1 SV=1	0	FALSE	16.985	15	4	5	4	275	29.2	6.3	6.25	4	1
High	Master Protein	P15392	Cytochrome P450 2A4 OS=Mus musculus OX=10090 GN=Cyp2a4 PE=2 SV=3	0	FALSE	16.979	12	5	7	1	494	56.7	9.11	8.41	5	1
High	Master Protein	O70456	14-3-3 protein sigma OS=Mus musculus OX=10090 GN=Sfn PE=1 SV=2	0	FALSE	16.941	19	5	21	1	248	27.7	4.78	24.02	5	1
High	Master Protein	P54071	Isocitrate dehydrogenase [NADP], mitochondrial OS=Mus musculus OX=10090 GN=Idh2 PE=1 SV=3	0	FALSE	16.922	13	5	5	5	452	50.9	8.69	3.26	5	1
High	Master Protein	Q9Z2X1	Heterogeneous nuclear ribonucleoprotein F OS=Mus musculus OX=10090 GN=Hnrnpf PE=1 SV=3	0	FALSE	16.817	11	3	4	1	415	45.7	5.49	5.01	3	1
High	Master Protein	E9Q1Q9	Ketohexokinase OS=Mus musculus OX=10090 GN=Khk PE=1 SV=1	0	FALSE	16.817	15	4	6	4	343	37.7	6.06	6.61	4	1
High	Master Protein	Q8JZL3	Thiamine-triphosphatase OS=Mus musculus OX=10090 GN=Thtpa PE=1 SV=3	0	FALSE	16.793	27	6	9	6	224	24.2	4.72	2.29	6	1
High	Master Protein	Q9CPR4	60S ribosomal protein L17 OS=Mus musculus OX=10090 GN=Rpl17 PE=1 SV=3	0	FALSE	16.723	31	5	5	5	184	21.4	10.18	5.65	5	1
High	Master Protein	Q8JZS0	Protein lin-7 homolog A OS=Mus musculus OX=10090 GN=Lin7a PE=1 SV=2	0	FALSE	16.702	29	5	5	5	233	26	8.72	4.73	5	1
High	Master Protein	Q8VCF0	Mitochondrial antiviral-signaling protein OS=Mus musculus OX=10090 GN=Mavs PE=1 SV=1	0	FALSE	16.657	13	5	5	5	503	53.4	6.37	2.73	5	1
High	Master Protein	Q07417	Short-chain specific acyl-CoA dehydrogenase, mitochondrial OS=Mus musculus OX=10090 GN=Acads PE=1 SV=2	0	FALSE	16.646	13	4	5	4	412	44.9	8.47	4.55	4	1
High	Master Protein	P68369	Tubulin alpha-1A chain OS=Mus musculus OX=10090 GN=Tuba1a PE=1 SV=1	0	FALSE	16.636	15	5	5	2	451	50.1	5.06	4.4	5	1
High	Master Protein	Q8VBT2	L-serine dehydratase/L-threonine deaminase OS=Mus musculus OX=10090 GN=Sds PE=1 SV=3	0	FALSE	16.613	18	4	6	4	327	34.6	7.12	6.62	4	1
High	Master Protein	Q8C2Q7	Heterogeneous nuclear ribonucleoprotein H OS=Mus musculus OX=10090 GN=Hnrnph1 PE=1 SV=1	0	FALSE	16.609	10	3	4	1	472	51.2	6.8	5.01	3	1
High	Master Protein	P46638	Ras-related protein Rab-11B OS=Mus musculus OX=10090 GN=Rab11b PE=1 SV=3	0	FALSE	16.338	25	4	5	4	218	24.5	5.94	4.08	4	1
High	Master Protein	A0A338P675	Crk-like protein (Fragment) OS=Mus musculus OX=10090 GN=Crkl PE=1 SV=1	0	FALSE	16.322	39	3	3	3	148	16.8	5.53	10	3	1
High	Master Protein	Q3UBG2	PTB-containing, cubilin and LRP1-interacting protein OS=Mus musculus OX=10090 GN=Pid1 PE=1 SV=2	0	FALSE	16.321	23	3	3	3	217	24.8	6.99	6.49	3	1
High	Master Protein	P08113	Endoplasmin OS=Mus musculus OX=10090 GN=Hsp90b1 PE=1 SV=2	0	FALSE	16.115	8	4	4	3	802	92.4	4.82	5.89	4	1
High	Master Protein	Q99LC3	NADH dehydrogenase [ubiquinone] 1 alpha subcomplex subunit 10, mitochondrial OS=Mus musculus OX=10090 GN=Ndufa10 PE=1 SV=1	0	FALSE	16.11	13	3	3	3	355	40.6	7.78	3.99	3	1
High	Master Protein	Q9DBA8	Probable imidazolonepropionase OS=Mus musculus OX=10090 GN=Amdhd1 PE=1 SV=1	0	FALSE	16.109	10	3	4	3	426	46.5	6.95	3.94	3	1
High	Master Protein	A0A0G2JDI9	ATP-binding cassette sub-family D member 3 OS=Mus musculus OX=10090 GN=Abcd3 PE=1 SV=1	0	FALSE	16.089	13	6	6	6	549	62.7	9.13	1.66	6	1
High	Master Protein	Q9CZS1	Aldehyde dehydrogenase X, mitochondrial OS=Mus musculus OX=10090 GN=Aldh1b1 PE=1 SV=1	0	FALSE	16.076	13	5	8	4	519	57.5	7.02	10.71	5	1
High	Master Protein	A0A0G2JG44	Uricase (Fragment) OS=Mus musculus OX=10090 GN=Uox PE=1 SV=1	0	FALSE	15.989	34	6	7	6	228	26.3	8.79	3.83	6	1
High	Master Protein	P35282	Ras-related protein Rab-21 OS=Mus musculus OX=10090 GN=Rab21 PE=1 SV=4	0	FALSE	15.965	26	4	4	4	222	24.1	7.94	5.99	4	1
High	Master Protein	Q9WUD0	Cytochrome P450 2B10 OS=Mus musculus OX=10090 GN=Cyp2b10 PE=1 SV=1	0	FALSE	15.938	15	7	7	5	491	55.8	7.83	3.87	7	1
High	Master Protein	Q99J08	SEC14-like protein 2 OS=Mus musculus OX=10090 GN=Sec14l2 PE=1 SV=1	0	FALSE	15.937	22	6	9	6	403	46.3	7.11	1.96	6	1
High	Master Protein	Q9CPT3	N-acylneuraminate-9-phosphatase OS=Mus musculus OX=10090 GN=Nanp PE=1 SV=1	0	FALSE	15.852	24	5	6	5	248	27.8	6.07	2.26	5	1
High	Master Protein	P07901	Heat shock protein HSP 90-alpha OS=Mus musculus OX=10090 GN=Hsp90aa1 PE=1 SV=4	0	FALSE	15.567	7	5	9	1	733	84.7	5.01	11.83	5	1
High	Master Protein	Q9DCG6	Phenazine biosynthesis-like domain-containing protein 1 OS=Mus musculus OX=10090 GN=Pbld1 PE=1 SV=2	0	FALSE	15.559	29	7	10	4	288	32	7.03	0	7	1
High	Master Protein	P01660	Ig kappa chain V-III region PC 3741/TEPC 111 OS=Mus musculus OX=10090 PE=1 SV=1	0	FALSE	15.446	26	2	3	1	111	12.1	5.38	10.06	2	1
High	Master Protein	P23589	Carbonic anhydrase 5A, mitochondrial OS=Mus musculus OX=10090 GN=Ca5a PE=1 SV=2	0	FALSE	15.321	21	5	5	5	299	34.1	8	5.77	5	1
High	Master Protein	P35276	Ras-related protein Rab-3D OS=Mus musculus OX=10090 GN=Rab3d PE=1 SV=1	0	FALSE	15.304	19	3	3	3	219	24.4	4.93	4.67	3	1
High	Master Protein	Q9QZ23	NFU1 iron-sulfur cluster scaffold homolog, mitochondrial OS=Mus musculus OX=10090 GN=Nfu1 PE=1 SV=2	0	FALSE	15.188	15	3	5	3	255	28.5	5.03	6.72	3	1
High	Master Protein	Q91YY4	ATP synthase mitochondrial F1 complex assembly factor 2 OS=Mus musculus OX=10090 GN=Atpaf2 PE=1 SV=1	0	FALSE	15.158	22	5	5	5	289	33.3	6.32	6.07	5	1
High	Master Protein	D3Z106	Acyl-coenzyme A synthetase ACSM1, mitochondrial (Fragment) OS=Mus musculus OX=10090 GN=Acsm1 PE=1 SV=1	0	FALSE	15.126	10	3	3	3	531	59.9	6.39	7.07	3	1
High	Master Protein	P49312	Heterogeneous nuclear ribonucleoprotein A1 OS=Mus musculus OX=10090 GN=Hnrnpa1 PE=1 SV=2	0	FALSE	15.115	11	4	5	4	320	34.2	9.23	4.82	4	1
High	Master Protein	P24456	Cytochrome P450 2D10 OS=Mus musculus OX=10090 GN=Cyp2d10 PE=1 SV=2	0	FALSE	15.091	11	5	5	3	504	57.2	6.61	4.73	5	1
High	Master Protein	A0A1L1STE6	Isocitrate dehydrogenase [NAD] subunit, mitochondrial OS=Mus musculus OX=10090 GN=Idh3a PE=1 SV=1	0	FALSE	15.078	14	4	4	4	384	41.5	6.93	6.59	4	1
High	Master Protein	Q9CXN7	Phenazine biosynthesis-like domain-containing protein 2 OS=Mus musculus OX=10090 GN=Pbld2 PE=1 SV=1	0	FALSE	15.001	24	6	10	3	288	32	5.34	2	6	1
High	Master Protein	Q9D8N0	Elongation factor 1-gamma OS=Mus musculus OX=10090 GN=Eef1g PE=1 SV=3	0	FALSE	14.965	13	5	7	5	437	50	6.74	3.61	5	1
High	Master Protein	Q8CHQ9	N-acetyltransferase family 8 member 2 OS=Mus musculus OX=10090 GN=Nat8f2 PE=1 SV=1	0	FALSE	14.836	27	5	5	5	238	26.4	9.58	4.66	5	1
High	Master Protein	P47758	Signal recognition particle receptor subunit beta OS=Mus musculus OX=10090 GN=Srprb PE=1 SV=1	0	FALSE	14.802	22	4	4	4	269	29.6	9.28	4.36	4	1
High	Master Protein	O09044	Synaptosomal-associated protein 23 OS=Mus musculus OX=10090 GN=Snap23 PE=1 SV=1	0	FALSE	14.788	33	4	5	4	210	23.2	4.98	4.17	4	1
High	Master Protein	P43274	Histone H1.4 OS=Mus musculus OX=10090 GN=H1-4 PE=1 SV=2	0	FALSE	14.699	23	5	5	2	219	22	11.11	4.23	5	1
High	Master Protein	Q8JZV9	3-hydroxybutyrate dehydrogenase type 2 OS=Mus musculus OX=10090 GN=Bdh2 PE=1 SV=1	0	FALSE	14.651	31	6	6	6	245	26.7	7.99	3.54	6	1
High	Master Protein	Q6PE15	Mycophenolic acid acyl-glucuronide esterase, mitochondrial OS=Mus musculus OX=10090 GN=Abhd10 PE=1 SV=1	0	FALSE	14.613	16	3	3	3	297	33	8.79	5.48	3	1
High	Master Protein	J3QMG3	Voltage-dependent anion-selective channel protein 3 OS=Mus musculus OX=10090 GN=Vdac3 PE=1 SV=1	0	FALSE	14.602	20	4	4	3	284	30.8	8.79	6.93	4	1
High	Master Protein	P10107	Annexin A1 OS=Mus musculus OX=10090 GN=Anxa1 PE=1 SV=2	0	FALSE	14.587	7	3	4	3	346	38.7	7.37	7.3	3	1
High	Master Protein	A0A0G2JEB3	Farnesyl pyrophosphate synthase (Fragment) OS=Mus musculus OX=10090 GN=Fdps PE=4 SV=4	0	FALSE	14.569	24	4	7	4	225	25.9	7.21	5.6	4	1
High	Master Protein	P01027	Complement C3 OS=Mus musculus OX=10090 GN=C3 PE=1 SV=3	0	FALSE	14.482	4	5	5	3	1663	186.4	6.73	1.9	5	1
High	Master Protein	P70122	Ribosome maturation protein SBDS OS=Mus musculus OX=10090 GN=Sbds PE=1 SV=4	0	FALSE	14.455	22	5	5	5	250	28.8	8.76	6.56	5	1
High	Master Protein	G5E8T0	DnaJ homolog subfamily C member 5 OS=Mus musculus OX=10090 GN=Dnajc5 PE=1 SV=1	0	FALSE	14.366	34	3	3	3	167	18.7	5.59	7.22	3	1
High	Master Protein	Q9CQ06	39S ribosomal protein L24, mitochondrial OS=Mus musculus OX=10090 GN=Mrpl24 PE=1 SV=1	0	FALSE	14.345	25	5	5	5	216	24.9	9.5	6.19	5	1
High	Master Protein	Q922B1	ADP-ribose glycohydrolase MACROD1 OS=Mus musculus OX=10090 GN=Macrod1 PE=1 SV=2	0	FALSE	14.343	16	4	5	4	323	35.3	8.85	4.92	4	1
High	Master Protein	A2CG35	Ras-related protein Rab-12 OS=Mus musculus OX=10090 GN=Rab12 PE=1 SV=1	0	FALSE	14.335	23	6	6	6	291	32.2	8.84	3.83	6	1
High	Master Protein	Q61703	Inter-alpha-trypsin inhibitor heavy chain H2 OS=Mus musculus OX=10090 GN=Itih2 PE=1 SV=1	0	FALSE	14.279	8	4	5	4	946	105.9	7.27	4.57	4	1
High	Master Protein	P43277	Histone H1.3 OS=Mus musculus OX=10090 GN=H1-3 PE=1 SV=2	0	FALSE	14.227	23	5	7	2	221	22.1	11.03	6.16	5	1
High	Master Protein	Q8BG37	Peroxiredoxin 6, related sequence 1 OS=Mus musculus OX=10090 GN=Prdx6b PE=1 SV=1	0	FALSE	14.209	25	5	25	1	224	25	6.37	19.79	5	1
High	Master Protein	P16110	Galectin-3 OS=Mus musculus OX=10090 GN=Lgals3 PE=1 SV=3	0	FALSE	14.186	17	4	5	4	264	27.5	8.38	2.43	4	1
High	Master Protein	Q3UZG4	Aminoacyl tRNA synthase complex-interacting multifunctional protein 1 OS=Mus musculus OX=10090 GN=Aimp1 PE=1 SV=1	0	FALSE	14.138	14	4	5	4	319	35.1	8.57	7.89	4	1
High	Master Protein	P01665	Ig kappa chain V-III region PC 7043 OS=Mus musculus OX=10090 PE=1 SV=1	0	FALSE	14.054	31	2	3	1	111	12	4.61	7.63	2	1
High	Master Protein	P32020	Non-specific lipid-transfer protein OS=Mus musculus OX=10090 GN=Scp2 PE=1 SV=3	0	FALSE	13.951	9	5	5	5	547	59.1	7.44	4.16	5	1
High	Master Protein	Q00623	Apolipoprotein A-I OS=Mus musculus OX=10090 GN=Apoa1 PE=1 SV=2	0	FALSE	13.906	16	5	7	3	264	30.6	5.73	3.62	5	1
High	Master Protein	Q62418	Drebrin-like protein OS=Mus musculus OX=10090 GN=Dbnl PE=1 SV=2	0	FALSE	13.902	8	2	2	2	436	48.7	4.92	6.99	2	1
High	Master Protein	Q9JII5	DAZ-associated protein 1 OS=Mus musculus OX=10090 GN=Dazap1 PE=1 SV=2	0	FALSE	13.9	13	3	3	3	406	43.2	8.56	5.59	3	1
High	Master Protein	Q61029	Lamina-associated polypeptide 2, isoforms beta/delta/epsilon/gamma OS=Mus musculus OX=10090 GN=Tmpo PE=1 SV=4	0	FALSE	13.889	12	4	4	3	452	50.3	9.45	1.87	4	1
High	Master Protein	Q9DBB8	Trans-1,2-dihydrobenzene-1,2-diol dehydrogenase OS=Mus musculus OX=10090 GN=Dhdh PE=1 SV=1	0	FALSE	13.816	18	4	6	4	333	36.3	6.44	4.22	4	1
High	Master Protein	P63017	Heat shock cognate 71 kDa protein OS=Mus musculus OX=10090 GN=Hspa8 PE=1 SV=1	0	FALSE	13.808	11	6	6	5	646	70.8	5.52	0	6	1
High	Master Protein	Q8K2B3	Succinate dehydrogenase [ubiquinone] flavoprotein subunit, mitochondrial OS=Mus musculus OX=10090 GN=Sdha PE=1 SV=1	0	FALSE	13.76	11	6	6	6	664	72.5	7.37	2.17	6	1
High	Master Protein	A0A0R4J0I1	Serine protease inhibitor A3K OS=Mus musculus OX=10090 GN=Serpina3k PE=1 SV=1	0	FALSE	13.62	9	3	3	3	418	46.6	5.16	5.97	3	1
High	Master Protein	A0A1L1SVK0	Platelet-activating factor acetylhydrolase IB subunit beta (Fragment) OS=Mus musculus OX=10090 GN=Pafah1b2 PE=1 SV=1	0	FALSE	13.593	30	4	4	4	197	22	6.14	6.46	4	1
High	Master Protein	Q8JZU6	PX domain-containing protein 1 OS=Mus musculus OX=10090 GN=Pxdc1 PE=2 SV=2	0	FALSE	13.558	16	3	4	3	231	26.4	5	5.92	3	1
High	Master Protein	P19157	Glutathione S-transferase P 1 OS=Mus musculus OX=10090 GN=Gstp1 PE=1 SV=2	0	FALSE	13.531	13	2	2	2	210	23.6	7.87	6.38	2	1
High	Master Protein	Q91XE4	N-acyl-aromatic-L-amino acid amidohydrolase (carboxylate-forming) OS=Mus musculus OX=10090 GN=Acy3 PE=1 SV=1	0	FALSE	13.462	9	2	3	2	318	35.3	5.5	4.28	2	1
High	Master Protein	Q9CZ13	Cytochrome b-c1 complex subunit 1, mitochondrial OS=Mus musculus OX=10090 GN=Uqcrc1 PE=1 SV=2	0	FALSE	13.444	13	4	5	4	480	52.8	6.21	5.03	4	1
High	Master Protein	Q99K67	Alpha-aminoadipic semialdehyde synthase, mitochondrial OS=Mus musculus OX=10090 GN=Aass PE=1 SV=1	0	FALSE	13.367	7	5	6	5	926	102.9	6.87	2.2	5	1
High	Master Protein	Q921I9	Exosome complex component RRP41 OS=Mus musculus OX=10090 GN=Exosc4 PE=1 SV=3	0	FALSE	13.283	24	4	5	4	245	26.2	6.15	2.69	4	1
High	Master Protein	Q8C4B4	Protein unc-119 homolog B OS=Mus musculus OX=10090 GN=Unc119b PE=1 SV=1	0	FALSE	13.27	32	4	5	4	251	28.3	5.72	2.08	4	1
High	Master Protein	Q63886	UDP-glucuronosyltransferase 1-1 OS=Mus musculus OX=10090 GN=Ugt1a1 PE=1 SV=2	0	FALSE	13.239	9	4	4	3	535	60	8.62	2.94	4	1
High	Master Protein	Q05421	Cytochrome P450 2E1 OS=Mus musculus OX=10090 GN=Cyp2e1 PE=1 SV=1	0	FALSE	13.117	10	4	5	4	493	56.8	8.4	2.09	4	1
High	Master Protein	Q9CZ44	NSFL1 cofactor p47 OS=Mus musculus OX=10090 GN=Nsfl1c PE=1 SV=1	0	FALSE	13.088	22	5	5	5	370	40.7	5.15	0	5	1
High	Master Protein	Q00897	Alpha-1-antitrypsin 1-4 OS=Mus musculus OX=10090 GN=Serpina1d PE=1 SV=1	0	FALSE	12.986	11	4	5	2	413	46	5.44	2.35	4	1
High	Master Protein	Q3UEP4	UDP-glucuronosyltransferase OS=Mus musculus OX=10090 GN=Ugt2b36 PE=1 SV=1	0	FALSE	12.983	11	6	6	4	530	61	8.25	2.1	6	1
High	Master Protein	P39039	Mannose-binding protein A OS=Mus musculus OX=10090 GN=Mbl1 PE=1 SV=1	0	FALSE	12.982	14	4	8	3	239	25.4	7.61	10.17	4	1
High	Master Protein	Q920A5	Retinoid-inducible serine carboxypeptidase OS=Mus musculus OX=10090 GN=Scpep1 PE=1 SV=2	0	FALSE	12.964	8	3	3	3	452	50.9	5.66	5.14	3	1
High	Master Protein	Q61937	Nucleophosmin OS=Mus musculus OX=10090 GN=Npm1 PE=1 SV=1	0	FALSE	12.954	20	3	4	3	292	32.5	4.77	4.12	3	1
High	Master Protein	Q3TCN2	Putative phospholipase B-like 2 OS=Mus musculus OX=10090 GN=Plbd2 PE=1 SV=2	0	FALSE	12.953	11	5	5	5	594	66.2	6.13	3.74	5	1
High	Master Protein	A0A0A0MQA5	Tubulin alpha chain (Fragment) OS=Mus musculus OX=10090 GN=Tuba4a PE=1 SV=1	0	FALSE	12.898	11	4	4	1	477	52.9	5.19	2.15	4	1
High	Master Protein	Q8VCC2	Liver carboxylesterase 1 OS=Mus musculus OX=10090 GN=Ces1 PE=1 SV=1	0	FALSE	12.592	9	4	4	2	565	62.6	6	4.41	4	1
High	Master Protein	H3BKD0	Heterogeneous nuclear ribonucleoprotein K (Fragment) OS=Mus musculus OX=10090 GN=Hnrnpk PE=1 SV=1	0	FALSE	12.574	16	4	4	4	299	33.2	7.31	2.59	4	1
High	Master Protein	A0A2R8VHY9	Poly(rC)-binding protein 2 (Fragment) OS=Mus musculus OX=10090 GN=Pcbp2 PE=1 SV=1	0	FALSE	12.495	24	4	4	2	249	26.4	7.77	2.28	4	1
High	Master Protein	Q543K9	Purine nucleoside phosphorylase OS=Mus musculus OX=10090 GN=Pnp PE=1 SV=1	0	FALSE	12.355	17	3	3	3	289	32.2	6.16	3.03	3	1
High	Master Protein	P62082	40S ribosomal protein S7 OS=Mus musculus OX=10090 GN=Rps7 PE=2 SV=1	0	FALSE	12.302	22	3	3	3	194	22.1	10.1	5.34	3	1
High	Master Protein	A2ATI8	Golgi reassembly-stacking protein 2 OS=Mus musculus OX=10090 GN=Gorasp2 PE=1 SV=1	0	FALSE	12.294	7	1	2	1	317	33.9	4.98	6.74	1	1
High	Master Protein	P80317	T-complex protein 1 subunit zeta OS=Mus musculus OX=10090 GN=Cct6a PE=1 SV=3	0	FALSE	12.287	14	5	6	5	531	58	7.08	0	5	1
High	Master Protein	P97807	Fumarate hydratase, mitochondrial OS=Mus musculus OX=10090 GN=Fh PE=1 SV=3	0	FALSE	12.213	11	3	3	3	507	54.3	9.04	4.17	3	1
High	Master Protein	A0A0R4J083	Long-chain-specific acyl-CoA dehydrogenase, mitochondrial OS=Mus musculus OX=10090 GN=Acadl PE=1 SV=1	0	FALSE	12.165	10	4	4	4	430	47.9	8.15	2.23	4	1
High	Master Protein	P35492	Histidine ammonia-lyase OS=Mus musculus OX=10090 GN=Hal PE=1 SV=1	0	FALSE	12.122	8	4	4	4	657	72.2	6.34	2.18	4	1
High	Master Protein	P86048	60S ribosomal protein L10-like OS=Mus musculus OX=10090 GN=Rpl10l PE=2 SV=1	0	FALSE	12.109	29	5	6	5	214	24.5	10.11	1.79	5	1
High	Master Protein	P17225	Polypyrimidine tract-binding protein 1 OS=Mus musculus OX=10090 GN=Ptbp1 PE=1 SV=2	0	FALSE	12.055	13	3	3	3	527	56.4	8.34	2.95	3	1
High	Master Protein	P20029	Endoplasmic reticulum chaperone BiP OS=Mus musculus OX=10090 GN=Hspa5 PE=1 SV=3	0	FALSE	11.943	14	6	6	5	655	72.4	5.16	0	6	1
High	Master Protein	D6RFQ2	Predicted gene 42957 OS=Mus musculus OX=10090 GN=Gm42957 PE=1 SV=1	0	FALSE	11.935	13	3	3	3	366	39.8	9.22	2.9	3	1
High	Master Protein	Q9CRA8	Exosome complex component RRP46 OS=Mus musculus OX=10090 GN=Exosc5 PE=1 SV=1	0	FALSE	11.914	20	3	3	3	235	25.2	7.56	4.2	3	1
High	Master Protein	Q80X85	28S ribosomal protein S7, mitochondrial OS=Mus musculus OX=10090 GN=Mrps7 PE=1 SV=1	0	FALSE	11.871	23	4	4	4	242	28	9.94	3.52	4	1
High	Master Protein	P62334	26S proteasome regulatory subunit 10B OS=Mus musculus OX=10090 GN=Psmc6 PE=1 SV=1	0	FALSE	11.808	10	3	3	3	389	44.1	7.49	5.14	3	1
High	Master Protein	E9Q5F6	Polyubiquitin-C (Fragment) OS=Mus musculus OX=10090 GN=Ubc PE=1 SV=1	0	FALSE	11.794	52	3	6	3	201	22.6	7.4	5.43	3	1
High	Master Protein	E9Q852	Afadin OS=Mus musculus OX=10090 GN=Afdn PE=1 SV=2	0	FALSE	11.789	2	3	3	3	1805	204.4	6.24	5.38	3	1
High	Master Protein	Q6ZWN5	40S ribosomal protein S9 OS=Mus musculus OX=10090 GN=Rps9 PE=1 SV=3	0	FALSE	11.754	22	5	5	5	194	22.6	10.65	5.73	5	1
High	Master Protein	Q8K169	UDP-glucuronosyltransferase OS=Mus musculus OX=10090 GN=Ugt2b5 PE=1 SV=1	0	FALSE	11.704	10	4	5	2	530	60.8	7.87	3.79	4	1
High	Master Protein	O88983	Syntaxin-8 OS=Mus musculus OX=10090 GN=Stx8 PE=1 SV=1	0	FALSE	11.66	8	1	2	1	236	26.9	5.01	5.1	1	1
High	Master Protein	Q8BUV3	Gephyrin OS=Mus musculus OX=10090 GN=Gphn PE=1 SV=2	0	FALSE	11.638	5	3	3	3	769	83.2	5.6	4.79	3	1
High	Master Protein	Q9Z211	Peroxisomal membrane protein 11A OS=Mus musculus OX=10090 GN=Pex11a PE=1 SV=1	0	FALSE	11.609	16	2	2	2	246	28.1	9.83	4.76	2	1
High	Master Protein	Q91WT7	3-alpha-hydroxysteroid dehydrogenase type 1 OS=Mus musculus OX=10090 GN=Akr1c14 PE=1 SV=1	0	FALSE	11.462	15	3	4	2	323	37.2	7.2	3.64	3	1
High	Master Protein	Q8R0F9	SEC14-like protein 4 OS=Mus musculus OX=10090 GN=Sec14l4 PE=1 SV=1	0	FALSE	11.457	11	4	4	4	403	46	7.12	4.15	4	1
High	Master Protein	Q9DAW9	Calponin-3 OS=Mus musculus OX=10090 GN=Cnn3 PE=1 SV=1	0	FALSE	11.424	11	3	3	3	330	36.4	5.72	4.15	3	1
High	Master Protein	A0A1L1SSF8	RIKEN cDNA 4931406C07 gene OS=Mus musculus OX=10090 GN=4931406C07Rik PE=1 SV=1	0	FALSE	11.349	14	3	3	3	282	31.3	6.52	3.21	3	1
High	Master Protein	A2A9I0	Golgi SNAP receptor complex member 2 OS=Mus musculus OX=10090 GN=Gosr2 PE=1 SV=1	0	FALSE	11.345	24	4	4	4	165	19.6	9.5	4.23	4	1
High	Master Protein	Q9CY97	RNA polymerase II subunit A C-terminal domain phosphatase SSU72 OS=Mus musculus OX=10090 GN=Ssu72 PE=1 SV=1	0	FALSE	11.334	20	3	3	3	194	22.5	5.21	4.67	3	1
High	Master Protein	Q60597	2-oxoglutarate dehydrogenase, mitochondrial OS=Mus musculus OX=10090 GN=Ogdh PE=1 SV=3	0	FALSE	11.243	3	3	3	3	1023	116.4	6.83	2.81	3	1
High	Master Protein	F6WPK7	Glutaminase liver isoform, mitochondrial (Fragment) OS=Mus musculus OX=10090 GN=Gls2 PE=1 SV=1	0	FALSE	11.178	15	2	2	2	201	22.3	8.76	6.44	2	1
High	Master Protein	Q8BKZ9	Pyruvate dehydrogenase protein X component, mitochondrial OS=Mus musculus OX=10090 GN=Pdhx PE=1 SV=1	0	FALSE	11.168	9	4	4	4	501	54	7.75	2.1	4	1
High	Master Protein	Q01853	Transitional endoplasmic reticulum ATPase OS=Mus musculus OX=10090 GN=Vcp PE=1 SV=4	0	FALSE	11.141	5	3	4	3	806	89.3	5.26	2.99	3	1
High	Master Protein	A0A286YCD7	Adenosine kinase (Fragment) OS=Mus musculus OX=10090 GN=Adk PE=1 SV=1	0	FALSE	11.14	32	4	5	4	205	22.9	7.09	0	4	1
High	Master Protein	P50171	Estradiol 17-beta-dehydrogenase 8 OS=Mus musculus OX=10090 GN=Hsd17b8 PE=1 SV=2	0	FALSE	11.099	16	3	5	3	259	26.6	6.54	4.75	3	1
High	Master Protein	Q9DBT9	Dimethylglycine dehydrogenase, mitochondrial OS=Mus musculus OX=10090 GN=Dmgdh PE=1 SV=1	0	FALSE	10.97	5	3	3	3	869	97.2	7.88	2.35	3	1
High	Master Protein	Q8VIJ6	Splicing factor, proline- and glutamine-rich OS=Mus musculus OX=10090 GN=Sfpq PE=1 SV=1	0	FALSE	10.947	5	3	3	3	699	75.4	9.44	2.47	3	1
High	Master Protein	A0A0G2JE99	Immunoglobulin lambda constant 1 (Fragment) OS=Mus musculus OX=10090 GN=Iglc1 PE=4 SV=1	0	FALSE	10.93	51	3	4	3	106	11.7	6.27	0	3	1
High	Master Protein	Q9CY28	GTP-binding protein 8 OS=Mus musculus OX=10090 GN=Gtpbp8 PE=2 SV=1	0	FALSE	10.91	15	3	3	3	285	31.9	9.28	3.19	3	1
High	Master Protein	Q8VCX1	Aldo-keto reductase family 1 member D1 OS=Mus musculus OX=10090 GN=Akr1d1 PE=1 SV=1	0	FALSE	10.867	13	3	3	3	325	37.3	6.9	4.74	3	1
High	Master Protein	A0A217FL49	Uridine diphosphate glucose pyrophosphatase NUDT14 OS=Mus musculus OX=10090 GN=Nudt14 PE=1 SV=1	0	FALSE	10.861	13	2	3	2	210	23.1	5.1	3.78	2	1
High	Master Protein	A0A0J9YUB6	OCIA domain-containing protein 1 (Fragment) OS=Mus musculus OX=10090 GN=Ociad1 PE=1 SV=1	0	FALSE	10.767	17	2	3	2	178	19.6	9.1	3.55	2	1
High	Master Protein	Q60668	Heterogeneous nuclear ribonucleoprotein D0 OS=Mus musculus OX=10090 GN=Hnrnpd PE=1 SV=2	0	FALSE	10.707	12	3	4	3	355	38.3	7.81	4.58	3	1
High	Master Protein	Q61598	Rab GDP dissociation inhibitor beta OS=Mus musculus OX=10090 GN=Gdi2 PE=1 SV=1	0	FALSE	10.696	11	4	4	4	445	50.5	6.25	2.52	4	1
High	Master Protein	Q9CZ28	Vacuolar-sorting protein SNF8 OS=Mus musculus OX=10090 GN=Snf8 PE=1 SV=1	0	FALSE	10.641	15	3	3	3	258	28.9	6.65	5.24	3	1
High	Master Protein	Q9R112	Sulfide:quinone oxidoreductase, mitochondrial OS=Mus musculus OX=10090 GN=Sqor PE=1 SV=3	0	FALSE	10.585	10	3	3	3	450	50.3	9.09	3.68	3	1
High	Master Protein	Q99LI8	Hepatocyte growth factor-regulated tyrosine kinase substrate OS=Mus musculus OX=10090 GN=Hgs PE=1 SV=2	0	FALSE	10.573	6	5	5	5	775	86	6.16	3.57	5	1
High	Master Protein	A0A075B5M7	Immunoglobulin kappa variable 5-39 OS=Mus musculus OX=10090 GN=Igkv5-39 PE=1 SV=7	0	FALSE	10.548	32	2	5	2	95	10.3	6.25	3.11	2	1
High	Master Protein	Q9D7I5	Phospholysine phosphohistidine inorganic pyrophosphate phosphatase OS=Mus musculus OX=10090 GN=Lhpp PE=1 SV=1	0	FALSE	10.51	22	4	4	4	270	29.1	5.1	1.64	4	1
High	Master Protein	D3Z512	Deoxyribonuclease II alpha OS=Mus musculus OX=10090 GN=Dnase2a PE=1 SV=1	0	FALSE	10.443	13	4	4	4	332	36.5	7.77	0	4	1
High	Master Protein	O88441	Metaxin-2 OS=Mus musculus OX=10090 GN=Mtx2 PE=1 SV=1	0	FALSE	10.419	21	5	6	5	263	29.7	5.63	2.02	5	1
High	Master Protein	Q8BGL3	Sulfotransferase OS=Mus musculus OX=10090 GN=Sult2a8 PE=1 SV=1	0	FALSE	10.414	13	3	5	2	282	33.3	7.02	3.12	3	1
High	Master Protein	Q99MR8	Methylcrotonoyl-CoA carboxylase subunit alpha, mitochondrial OS=Mus musculus OX=10090 GN=Mccc1 PE=1 SV=2	0	FALSE	10.398	6	3	3	3	717	79.3	7.83	5.34	3	1
High	Master Protein	P0C0A3	Charged multivesicular body protein 6 OS=Mus musculus OX=10090 GN=Chmp6 PE=1 SV=2	0	FALSE	10.384	17	3	3	3	200	23.4	5.44	2.89	3	1
High	Master Protein	Q792Z1	Trypsin 10 OS=Mus musculus OX=10090 GN=Try10 PE=1 SV=1	0	FALSE	10.383	8	2	14	2	246	26.2	5.83	17.26	2	1
High	Master Protein	Q3U3J1	2-oxoisovalerate dehydrogenase subunit alpha OS=Mus musculus OX=10090 GN=Bckdha PE=1 SV=1	0	FALSE	10.301	9	3	4	3	446	50.7	8.06	2.06	3	1
High	Master Protein	P16331	Phenylalanine-4-hydroxylase OS=Mus musculus OX=10090 GN=Pah PE=1 SV=4	0	FALSE	10.257	12	5	5	5	453	51.9	6.3	0	5	1
High	Master Protein	P38647	Stress-70 protein, mitochondrial OS=Mus musculus OX=10090 GN=Hspa9 PE=1 SV=3	0	FALSE	10.212	10	5	5	5	679	73.4	6.07	1.87	5	1
High	Master Protein	Q9D0M1	Phosphoribosyl pyrophosphate synthase-associated protein 1 OS=Mus musculus OX=10090 GN=Prpsap1 PE=1 SV=1	0	FALSE	10.178	11	3	3	3	356	39.4	7.2	3.95	3	1
High	Master Protein	P62192	26S proteasome regulatory subunit 4 OS=Mus musculus OX=10090 GN=Psmc1 PE=1 SV=1	0	FALSE	10.165	13	5	6	5	440	49.2	6.21	2.04	5	1
High	Master Protein	Q63850	Nuclear pore glycoprotein p62 OS=Mus musculus OX=10090 GN=Nup62 PE=1 SV=2	0	FALSE	10.129	5	2	2	2	526	53.2	5.31	5.47	2	1
High	Master Protein	Q9CQ65	S-methyl-5'-thioadenosine phosphorylase OS=Mus musculus OX=10090 GN=Mtap PE=1 SV=1	0	FALSE	10.068	10	2	2	2	283	31	7.14	3.37	2	1
High	Master Protein	Q8C7V8	Coiled-coil domain-containing protein 134 OS=Mus musculus OX=10090 GN=Ccdc134 PE=1 SV=1	0	FALSE	9.98	8	1	2	1	229	26.5	8.53	2.73	1	1
High	Master Protein	P97501	Dimethylaniline monooxygenase [N-oxide-forming] 3 OS=Mus musculus OX=10090 GN=Fmo3 PE=1 SV=1	0	FALSE	9.939	9	4	4	4	534	60.5	8.37	0	4	1
High	Master Protein	Q8JZR0	Long-chain-fatty-acid--CoA ligase 5 OS=Mus musculus OX=10090 GN=Acsl5 PE=1 SV=1	0	FALSE	9.937	6	4	5	4	683	76.2	7.09	1.62	4	1
High	Master Protein	Q01730	Ras suppressor protein 1 OS=Mus musculus OX=10090 GN=Rsu1 PE=1 SV=3	0	FALSE	9.891	16	3	3	3	277	31.5	8.88	3	3	1
High	Master Protein	Q923D2	Flavin reductase (NADPH) OS=Mus musculus OX=10090 GN=Blvrb PE=1 SV=3	0	FALSE	9.871	13	2	2	2	206	22.2	7.01	3.25	2	1
High	Master Protein	P70665	Sialate O-acetylesterase OS=Mus musculus OX=10090 GN=Siae PE=1 SV=3	0	FALSE	9.765	5	2	4	2	541	60.7	6.79	5.8	2	1
High	Master Protein	Q9WUK2	Eukaryotic translation initiation factor 4H OS=Mus musculus OX=10090 GN=Eif4h PE=1 SV=3	0	FALSE	9.726	26	3	3	3	248	27.3	7.23	3.12	3	1
High	Master Protein	E9PVP0	START domain-containing protein 10 OS=Mus musculus OX=10090 GN=Stard10 PE=1 SV=1	0	FALSE	9.694	9	3	3	3	364	40.1	8.95	2.72	3	1
High	Master Protein	Q921H9	Cytochrome c oxidase assembly factor 7 OS=Mus musculus OX=10090 GN=Coa7 PE=1 SV=1	0	FALSE	9.666	22	3	3	3	231	25.6	6.29	0	3	1
High	Master Protein	Q9DCU9	4-hydroxy-2-oxoglutarate aldolase, mitochondrial OS=Mus musculus OX=10090 GN=Hoga1 PE=1 SV=1	0	FALSE	9.622	11	2	2	2	321	34.6	7.72	3.1	2	1
High	Master Protein	Q9JKB3	Y-box-binding protein 3 OS=Mus musculus OX=10090 GN=Ybx3 PE=1 SV=2	0	FALSE	9.598	14	3	3	1	361	38.8	9.69	1.86	3	1
High	Master Protein	P21981	Protein-glutamine gamma-glutamyltransferase 2 OS=Mus musculus OX=10090 GN=Tgm2 PE=1 SV=4	0	FALSE	9.544	5	3	5	3	686	77	5.1	6.12	3	1
High	Master Protein	Q8BI84	Transport and Golgi organization protein 1 homolog OS=Mus musculus OX=10090 GN=Mia3 PE=1 SV=2	0	FALSE	9.526	3	3	3	3	1930	213.5	4.75	2.17	3	1
High	Master Protein	Q9D6J6	NADH dehydrogenase [ubiquinone] flavoprotein 2, mitochondrial OS=Mus musculus OX=10090 GN=Ndufv2 PE=1 SV=2	0	FALSE	9.523	17	3	3	3	248	27.3	7.4	2.43	3	1
High	Master Protein	P19253	60S ribosomal protein L13a OS=Mus musculus OX=10090 GN=Rpl13a PE=1 SV=4	0	FALSE	9.505	21	4	5	4	203	23.4	11.02	1.73	4	1
High	Master Protein	B1AZ46	Brain-specific angiogenesis inhibitor 1-associated protein 2 OS=Mus musculus OX=10090 GN=Baiap2 PE=1 SV=1	0	FALSE	9.465	9	5	6	5	521	57.6	8.79	1.61	5	1
High	Master Protein	Q8C7E7	Starch-binding domain-containing protein 1 OS=Mus musculus OX=10090 GN=Stbd1 PE=1 SV=1	0	FALSE	9.442	14	3	3	3	338	36.1	5.99	0	3	1
High	Master Protein	Q8BGQ7	Alanine--tRNA ligase, cytoplasmic OS=Mus musculus OX=10090 GN=Aars PE=1 SV=1	0	FALSE	9.386	6	3	3	3	968	106.8	5.67	2.41	3	1
High	Master Protein	Q8C5H8	NAD kinase 2, mitochondrial OS=Mus musculus OX=10090 GN=Nadk2 PE=1 SV=2	0	FALSE	9.347	9	3	3	3	452	50.8	8.07	0	3	1
High	Master Protein	Q9QWX2	Bcl-2-like protein 1 (Fragment) OS=Mus musculus OX=10090 GN=Bcl2l1 PE=1 SV=1	0	FALSE	9.3	23	3	3	3	188	21.1	4.73	2.31	3	1
High	Master Protein	O35459	Delta(3,5)-Delta(2,4)-dienoyl-CoA isomerase, mitochondrial OS=Mus musculus OX=10090 GN=Ech1 PE=1 SV=1	0	FALSE	9.273	9	3	3	3	327	36.1	7.71	2.87	3	1
High	Master Protein	Q9CX86	Heterogeneous nuclear ribonucleoprotein A0 OS=Mus musculus OX=10090 GN=Hnrnpa0 PE=1 SV=1	0	FALSE	9.266	9	2	2	2	305	30.5	9.31	3.81	2	1
High	Master Protein	A0A286YCR8	Voltage-dependent anion-selective channel protein 2 (Fragment) OS=Mus musculus OX=10090 GN=Vdac2 PE=1 SV=1	0	FALSE	9.253	21	4	4	4	246	26.7	6.54	1.87	4	1
High	Master Protein	Q91VS7	Microsomal glutathione S-transferase 1 OS=Mus musculus OX=10090 GN=Mgst1 PE=1 SV=3	0	FALSE	9.186	19	2	4	2	155	17.5	9.66	9.77	2	1
High	Master Protein	P12790	Cytochrome P450 2B9 OS=Mus musculus OX=10090 GN=Cyp2b9 PE=1 SV=2	0	FALSE	9.158	8	4	5	2	491	55.7	7.66	1.76	4	1
High	Master Protein	Q8BG32	26S proteasome non-ATPase regulatory subunit 11 OS=Mus musculus OX=10090 GN=Psmd11 PE=1 SV=3	0	FALSE	9.152	9	3	3	3	422	47.4	6.48	3.34	3	1
High	Master Protein	P12710	Fatty acid-binding protein, liver OS=Mus musculus OX=10090 GN=Fabp1 PE=1 SV=2	0	FALSE	9.134	34	4	5	4	127	14.2	8.56	3.86	4	1
High	Master Protein	Q9D7M1	Glucose-induced degradation protein 8 homolog OS=Mus musculus OX=10090 GN=Gid8 PE=1 SV=1	0	FALSE	9.108	17	3	3	3	228	26.8	4.97	1.85	3	1
High	Master Protein	Q8K1K2	26S proteasome regulatory subunit 8 OS=Mus musculus OX=10090 GN=Psmc5 PE=1 SV=1	0	FALSE	9.026	12	4	4	4	348	38.7	5.96	1.69	4	1
High	Master Protein	Q9Z2I0	Mitochondrial proton/calcium exchanger protein OS=Mus musculus OX=10090 GN=Letm1 PE=1 SV=1	0	FALSE	8.988	3	1	1	1	738	82.9	6.52	4.12	1	1
High	Master Protein	Q9QXX4	Calcium-binding mitochondrial carrier protein Aralar2 OS=Mus musculus OX=10090 GN=Slc25a13 PE=1 SV=1	0	FALSE	8.94	5	3	3	3	676	74.4	8.6	2.16	3	1
High	Master Protein	A0A1D5RME4	60S ribosomal protein L18a (Fragment) OS=Mus musculus OX=10090 GN=Rpl18a PE=1 SV=1	0	FALSE	8.924	34	4	4	4	123	14.4	10.61	3.36	4	1
High	Master Protein	P14115	60S ribosomal protein L27a OS=Mus musculus OX=10090 GN=Rpl27a PE=1 SV=5	0	FALSE	8.917	22	3	5	3	148	16.6	11.12	3.82	3	1
High	Master Protein	Q7TNV0	Protein DEK OS=Mus musculus OX=10090 GN=Dek PE=1 SV=1	0	FALSE	8.896	12	4	4	4	380	43.1	6.86	0	4	1
High	Master Protein	Q99KQ4	Nicotinamide phosphoribosyltransferase OS=Mus musculus OX=10090 GN=Nampt PE=1 SV=1	0	FALSE	8.873	9	3	3	3	491	55.4	7.15	1.74	3	1
High	Master Protein	P22599	Alpha-1-antitrypsin 1-2 OS=Mus musculus OX=10090 GN=Serpina1b PE=1 SV=2	0	FALSE	8.839	8	3	4	1	413	45.9	5.54	0	3	1
High	Master Protein	A2A5R2	Brefeldin A-inhibited guanine nucleotide-exchange protein 2 OS=Mus musculus OX=10090 GN=Arfgef2 PE=1 SV=1	0	FALSE	8.797	2	4	4	4	1792	202.1	6.55	0	4	1
High	Master Protein	P68040	Receptor of activated protein C kinase 1 OS=Mus musculus OX=10090 GN=Rack1 PE=1 SV=3	0	FALSE	8.76	17	4	4	4	317	35.1	7.69	1.72	4	1
High	Master Protein	B1ARS0	Adenylyl cyclase-associated protein 1 (Fragment) OS=Mus musculus OX=10090 GN=Cap1 PE=1 SV=1	0	FALSE	8.75	23	2	2	2	164	17.9	6.38	2.06	2	1
High	Master Protein	Q8VCU2	Glycosylphosphatidylinositol specific phospholipase D1 OS=Mus musculus OX=10090 GN=Gpld1 PE=1 SV=1	0	FALSE	8.721	3	2	3	2	842	93.6	6.8	6.83	2	1
High	Master Protein	P50544	Very long-chain specific acyl-CoA dehydrogenase, mitochondrial OS=Mus musculus OX=10090 GN=Acadvl PE=1 SV=3	0	FALSE	8.717	9	3	3	3	656	70.8	8.75	0	3	1
High	Master Protein	Q3UJU9	Regulator of microtubule dynamics protein 3 OS=Mus musculus OX=10090 GN=Rmdn3 PE=1 SV=2	0	FALSE	8.713	9	3	5	3	470	52	5.21	0	3	1
High	Master Protein	E9Q3I4	Intersectin-1 OS=Mus musculus OX=10090 GN=Itsn1 PE=1 SV=1	0	FALSE	8.708	4	4	5	4	1176	133.1	7.88	0	4	1
High	Master Protein	Q9CPY7	Cytosol aminopeptidase OS=Mus musculus OX=10090 GN=Lap3 PE=1 SV=3	0	FALSE	8.692	8	4	4	4	519	56.1	7.72	0	4	1
High	Master Protein	Q9JHI5	Isovaleryl-CoA dehydrogenase, mitochondrial OS=Mus musculus OX=10090 GN=Ivd PE=1 SV=1	0	FALSE	8.642	12	3	3	3	424	46.3	8.29	2.01	3	1
High	Master Protein	Q9DB34	Charged multivesicular body protein 2a OS=Mus musculus OX=10090 GN=Chmp2a PE=1 SV=1	0	FALSE	8.637	16	3	3	3	222	25.1	5.97	4.81	3	1
High	Master Protein	P07758	Alpha-1-antitrypsin 1-1 OS=Mus musculus OX=10090 GN=Serpina1a PE=1 SV=4	0	FALSE	8.632	8	3	4	1	413	46	5.72	0	3	1
High	Master Protein	Q80UU9	Membrane-associated progesterone receptor component 2 OS=Mus musculus OX=10090 GN=Pgrmc2 PE=1 SV=2	0	FALSE	8.593	22	3	3	2	217	23.3	5.15	0	3	1
High	Master Protein	Q80ZJ2	Inositol-1-monophosphatase OS=Mus musculus OX=10090 GN=Impa1 PE=1 SV=1	0	FALSE	8.563	15	3	3	3	276	29.9	4.82	0	3	1
High	Master Protein	Q78PY7	Staphylococcal nuclease domain-containing protein 1 OS=Mus musculus OX=10090 GN=Snd1 PE=1 SV=1	0	FALSE	8.562	4	2	2	2	910	102	7.43	2.55	2	1
High	Master Protein	Q99LP6	GrpE protein homolog 1, mitochondrial OS=Mus musculus OX=10090 GN=Grpel1 PE=1 SV=1	0	FALSE	8.512	14	3	3	3	217	24.3	8.38	2.53	3	1
High	Master Protein	D9J301	ENH isoform 1d OS=Mus musculus OX=10090 GN=Pdlim5 PE=1 SV=1	0	FALSE	8.479	7	3	4	3	574	61.8	7.91	3.98	3	1
High	Master Protein	G3X8T3	Carboxypeptidase OS=Mus musculus OX=10090 GN=Ctsa PE=1 SV=1	0	FALSE	8.43	7	2	3	2	492	55.7	5.87	2.67	2	1
High	Master Protein	Q52L67	Gpsn2 protein OS=Mus musculus OX=10090 GN=Tecr PE=1 SV=1	0	FALSE	8.382	8	3	3	3	362	41.9	9.39	2.43	3	1
High	Master Protein	A0A494B8Y8	Protein YIF1A OS=Mus musculus OX=10090 GN=Yif1a PE=1 SV=1	0	FALSE	8.372	12	2	2	2	241	26.4	9.41	1.72	2	1
High	Master Protein	P57784	U2 small nuclear ribonucleoprotein A' OS=Mus musculus OX=10090 GN=Snrpa1 PE=1 SV=2	0	FALSE	8.365	15	3	3	3	255	28.3	8.62	2.02	3	1
High	Master Protein	Q921F4	Heterogeneous nuclear ribonucleoprotein L-like OS=Mus musculus OX=10090 GN=Hnrnpll PE=1 SV=3	0	FALSE	8.319	7	3	3	3	591	64.1	5.85	0	3	1
High	Master Protein	Q5FW57	Glycine N-acyltransferase-like protein OS=Mus musculus OX=10090 GN=Gm4952 PE=1 SV=3	0	FALSE	8.251	13	2	2	2	296	34.1	7.8	2.36	2	1
High	Master Protein	Q91YW3	DnaJ homolog subfamily C member 3 OS=Mus musculus OX=10090 GN=Dnajc3 PE=1 SV=1	0	FALSE	8.244	4	1	2	1	504	57.4	5.85	2.12	1	1
High	Master Protein	P63158	High mobility group protein B1 OS=Mus musculus OX=10090 GN=Hmgb1 PE=1 SV=2	0	FALSE	8.233	24	4	4	4	215	24.9	5.74	2.01	4	1
High	Master Protein	Q91VD9	NADH-ubiquinone oxidoreductase 75 kDa subunit, mitochondrial OS=Mus musculus OX=10090 GN=Ndufs1 PE=1 SV=2	0	FALSE	8.204	7	3	3	3	727	79.7	5.72	2.06	3	1
High	Master Protein	Q8BK72	28S ribosomal protein S27, mitochondrial OS=Mus musculus OX=10090 GN=Mrps27 PE=1 SV=2	0	FALSE	8.176	6	2	2	2	415	47.7	5.5	4.48	2	1
High	Master Protein	Q3TQC7	Ectonucleoside triphosphate diphosphohydrolase 5 OS=Mus musculus OX=10090 GN=Entpd5 PE=1 SV=1	0	FALSE	8.116	5	2	2	2	452	49.8	5.47	2.22	2	1
High	Master Protein	A0A0G2JEI3	DnaJ homolog subfamily B member 6 OS=Mus musculus OX=10090 GN=Dnajb6 PE=1 SV=1	0	FALSE	8.1	44	2	2	2	62	7.3	9.04	2.58	2	1
High	Master Protein	Q8R5H1	Ubiquitin carboxyl-terminal hydrolase 15 OS=Mus musculus OX=10090 GN=Usp15 PE=1 SV=1	0	FALSE	7.89	2	2	2	2	981	112.3	5.17	3.04	2	1
High	Master Protein	Q61495	Desmoglein-1-alpha OS=Mus musculus OX=10090 GN=Dsg1a PE=2 SV=2	0	FALSE	7.859	2	2	2	2	1057	114.5	4.89	2.26	2	1
High	Master Protein	O70475	UDP-glucose 6-dehydrogenase OS=Mus musculus OX=10090 GN=Ugdh PE=1 SV=1	0	FALSE	7.827	9	3	3	3	493	54.8	7.56	2.46	3	1
High	Master Protein	Q9DCQ2	Putative L-aspartate dehydrogenase OS=Mus musculus OX=10090 GN=Aspdh PE=1 SV=1	0	FALSE	7.803	11	3	4	3	287	30.3	6.95	0	3	1
High	Master Protein	P32067	Lupus La protein homolog OS=Mus musculus OX=10090 GN=Ssb PE=1 SV=1	0	FALSE	7.801	7	2	2	2	415	47.7	9.77	3.38	2	1
High	Master Protein	G3UY93	Valine--tRNA ligase (Fragment) OS=Mus musculus OX=10090 GN=Vars PE=1 SV=1	0	FALSE	7.774	2	2	2	2	1278	141.3	7.75	4.08	2	1
High	Master Protein	E9PXX7	Thioredoxin domain-containing protein 5 OS=Mus musculus OX=10090 GN=Txndc5 PE=1 SV=1	0	FALSE	7.747	9	2	2	2	344	38.5	5.39	2.21	2	1
High	Master Protein	Q9D880	Mitochondrial import inner membrane translocase subunit TIM50 OS=Mus musculus OX=10090 GN=Timm50 PE=1 SV=1	0	FALSE	7.643	8	2	2	2	353	39.8	8.13	2.36	2	1
High	Master Protein	Q9DCN2	NADH-cytochrome b5 reductase 3 OS=Mus musculus OX=10090 GN=Cyb5r3 PE=1 SV=3	0	FALSE	7.619	15	4	4	4	301	34.1	8.38	1.83	4	1
High	Master Protein	A2AN08	E3 ubiquitin-protein ligase UBR4 OS=Mus musculus OX=10090 GN=Ubr4 PE=1 SV=1	0	FALSE	7.614	0	2	2	2	5180	571.9	6.06	1.76	2	1
High	Master Protein	O88986	2-amino-3-ketobutyrate coenzyme A ligase, mitochondrial OS=Mus musculus OX=10090 GN=Gcat PE=1 SV=2	0	FALSE	7.604	7	2	2	2	416	44.9	7.33	2.37	2	1
High	Master Protein	P12787	Cytochrome c oxidase subunit 5A, mitochondrial OS=Mus musculus OX=10090 GN=Cox5a PE=1 SV=2	0	FALSE	7.587	21	3	5	3	146	16.1	6.54	0	3	1
High	Master Protein	D6RHN4	Peroxisomal trans-2-enoyl-CoA reductase OS=Mus musculus OX=10090 GN=Pecr PE=1 SV=1	0	FALSE	7.565	46	3	3	3	90	9.4	8.53	1.89	3	1
High	Master Protein	Q61334	B-cell receptor-associated protein 29 OS=Mus musculus OX=10090 GN=Bcap29 PE=1 SV=1	0	FALSE	7.562	11	3	3	3	240	27.9	9.72	2.1	3	1
High	Master Protein	Q02013	Aquaporin-1 OS=Mus musculus OX=10090 GN=Aqp1 PE=1 SV=3	0	FALSE	7.509	11	2	2	2	269	28.8	7.43	1.62	2	1
High	Master Protein	Q9DBM2	Peroxisomal bifunctional enzyme OS=Mus musculus OX=10090 GN=Ehhadh PE=1 SV=4	0	FALSE	7.508	3	2	2	2	718	78.3	9.13	2.26	2	1
High	Master Protein	P51163	Uroporphyrinogen-III synthase OS=Mus musculus OX=10090 GN=Uros PE=1 SV=1	0	FALSE	7.488	18	3	4	3	265	28.5	6.54	5.49	3	1
High	Master Protein	D3YYV8	60S ribosomal protein L5 (Fragment) OS=Mus musculus OX=10090 GN=Rpl5 PE=1 SV=1	0	FALSE	7.46	17	2	2	2	163	18	7.36	2.55	2	1
High	Master Protein	P28230	Gap junction beta-1 protein OS=Mus musculus OX=10090 GN=Gjb1 PE=1 SV=3	0	FALSE	7.448	4	2	3	2	283	32	8.95	2.84	2	1
High	Master Protein	P63325	40S ribosomal protein S10 OS=Mus musculus OX=10090 GN=Rps10 PE=1 SV=1	0	FALSE	7.388	14	2	2	2	165	18.9	10.15	2.42	2	1
High	Master Protein	Q99KI3	ER membrane protein complex subunit 3 OS=Mus musculus OX=10090 GN=Emc3 PE=1 SV=3	0	FALSE	7.363	5	1	2	1	261	30	6.81	0	1	1
High	Master Protein	A0A0A6YXW6	Immunoglobulin heavy constant alpha (Fragment) OS=Mus musculus OX=10090 GN=Igha PE=1 SV=1	0	FALSE	7.346	12	2	3	2	389	42	4.94	5.12	2	1
High	Master Protein	A2AQN4	Acetyl-coenzyme A synthetase, cytoplasmic OS=Mus musculus OX=10090 GN=Acss2 PE=1 SV=1	0	FALSE	7.295	6	3	3	3	714	80.3	6.95	0	3	1
High	Master Protein	Q9DAU1	Protein canopy homolog 3 OS=Mus musculus OX=10090 GN=Cnpy3 PE=1 SV=1	0	FALSE	7.293	7	3	3	3	276	30.5	5.62	1.6	3	1
High	Master Protein	Q99K95	Replication termination factor 2 OS=Mus musculus OX=10090 GN=Rtf2 PE=1 SV=1	0	FALSE	7.288	10	2	2	2	307	33.9	8.81	1.67	2	1
High	Master Protein	Q8K183	Pyridoxal kinase OS=Mus musculus OX=10090 GN=Pdxk PE=1 SV=1	0	FALSE	7.274	7	2	2	2	312	35	6.29	0	2	1
High	Master Protein	Q62087	Serum paraoxonase/lactonase 3 OS=Mus musculus OX=10090 GN=Pon3 PE=1 SV=2	0	FALSE	7.274	9	2	2	2	354	39.3	5.74	4.26	2	1
High	Master Protein	Q61205	Platelet-activating factor acetylhydrolase IB subunit gamma OS=Mus musculus OX=10090 GN=Pafah1b3 PE=1 SV=1	0	FALSE	7.262	20	4	5	4	232	25.8	6.93	3.76	4	1
High	Master Protein	Q9DCU6	39S ribosomal protein L4, mitochondrial OS=Mus musculus OX=10090 GN=Mrpl4 PE=1 SV=1	0	FALSE	7.229	9	2	2	2	294	33.1	9.82	3.94	2	1
High	Master Protein	T1ECW4	RNA-binding protein with multiple-splicing OS=Mus musculus OX=10090 GN=Rbpms PE=1 SV=1	0	FALSE	7.225	15	2	2	2	191	20.7	7.78	0	2	1
High	Master Protein	P80315	T-complex protein 1 subunit delta OS=Mus musculus OX=10090 GN=Cct4 PE=1 SV=3	0	FALSE	7.211	7	3	3	3	539	58	8.02	1.89	3	1
High	Master Protein	O54734	Dolichyl-diphosphooligosaccharide--protein glycosyltransferase 48 kDa subunit OS=Mus musculus OX=10090 GN=Ddost PE=1 SV=2	0	FALSE	7.195	6	2	2	2	441	49	5.83	2.12	2	1
High	Master Protein	D3Z7X0	Acyl-Coenzyme A dehydrogenase family, member 12 OS=Mus musculus OX=10090 GN=Acad12 PE=1 SV=1	0	FALSE	7.163	6	3	3	3	555	61.4	9.36	2.29	3	1
High	Master Protein	Q9D0S9	Histidine triad nucleotide-binding protein 2, mitochondrial OS=Mus musculus OX=10090 GN=Hint2 PE=1 SV=1	0	FALSE	7.156	12	1	1	1	163	17.3	9.82	3.09	1	1
High	Master Protein	F6VSK8	Integrin alpha-6 (Fragment) OS=Mus musculus OX=10090 GN=Itga6 PE=1 SV=1	0	FALSE	7.119	3	2	2	2	667	75	8.62	2.24	2	1
High	Master Protein	O35386	Phytanoyl-CoA dioxygenase, peroxisomal OS=Mus musculus OX=10090 GN=Phyh PE=1 SV=1	0	FALSE	7.114	11	3	3	3	338	38.6	7.53	0	3	1
High	Master Protein	P62855	40S ribosomal protein S26 OS=Mus musculus OX=10090 GN=Rps26 PE=1 SV=3	0	FALSE	7.11	13	1	1	1	115	13	11	3.84	1	1
High	Master Protein	O54782	Epididymis-specific alpha-mannosidase OS=Mus musculus OX=10090 GN=Man2b2 PE=1 SV=2	0	FALSE	7.05	4	3	3	3	1018	115.5	7.39	2.02	3	1
High	Master Protein	P19783	Cytochrome c oxidase subunit 4 isoform 1, mitochondrial OS=Mus musculus OX=10090 GN=Cox4i1 PE=1 SV=2	0	FALSE	7.006	18	2	4	2	169	19.5	9.23	0	2	1
High	Master Protein	A0A0A0MQ68	Glutaryl-CoA dehydrogenase, mitochondrial OS=Mus musculus OX=10090 GN=Gcdh PE=1 SV=1	0	FALSE	6.999	7	2	2	2	447	49.5	8.72	1.97	2	1
High	Master Protein	Q9QY36	N-alpha-acetyltransferase 10 OS=Mus musculus OX=10090 GN=Naa10 PE=1 SV=1	0	FALSE	6.971	14	3	5	3	235	26.5	5.64	0	3	1
High	Master Protein	Q8C2Q3	RNA-binding protein 14 OS=Mus musculus OX=10090 GN=Rbm14 PE=1 SV=1	0	FALSE	6.971	6	3	3	3	669	69.4	9.67	1.64	3	1
High	Master Protein	D3Z7J3	Phospholipid scramblase OS=Mus musculus OX=10090 GN=Plscr2 PE=1 SV=1	0	FALSE	6.925	16	2	2	2	172	19.3	4.88	3.94	2	1
High	Master Protein	P10639	Thioredoxin OS=Mus musculus OX=10090 GN=Txn PE=1 SV=3	0	FALSE	6.91	21	2	2	2	105	11.7	4.92	4.11	2	1
High	Master Protein	Q9CQI7	U2 small nuclear ribonucleoprotein B'' OS=Mus musculus OX=10090 GN=Snrpb2 PE=1 SV=1	0	FALSE	6.898	13	3	3	3	225	25.3	9.72	1.75	3	1
High	Master Protein	A0A0B4J1H6	Immunoglobulin kappa chain variable 2-137 (Fragment) OS=Mus musculus OX=10090 GN=Igkv2-137 PE=4 SV=1	0	FALSE	6.837	20	2	2	2	120	13.1	7.24	1.97	2	1
High	Master Protein	Q9D6Y9	1,4-alpha-glucan-branching enzyme OS=Mus musculus OX=10090 GN=Gbe1 PE=1 SV=1	0	FALSE	6.8	4	2	2	2	702	80.3	6.43	0	2	1
High	Master Protein	O35423	Serine--pyruvate aminotransferase, mitochondrial OS=Mus musculus OX=10090 GN=Agxt PE=1 SV=3	0	FALSE	6.792	7	2	2	2	414	45.9	8.18	2.21	2	1
High	Master Protein	A0A0J9YVC1	Eukaryotic translation initiation factor 4 gamma 1 (Fragment) OS=Mus musculus OX=10090 GN=Eif4g1 PE=1 SV=1	0	FALSE	6.768	3	2	2	2	795	86.9	4.89	3.07	2	1
High	Master Protein	Q8BYK6	YTH domain-containing family protein 3 OS=Mus musculus OX=10090 GN=Ythdf3 PE=1 SV=2	0	FALSE	6.76	5	3	3	3	585	63.9	9.04	0	3	1
High	Master Protein	B1AWT7	Ubiquitin-conjugating enzyme E2 J1 (Fragment) OS=Mus musculus OX=10090 GN=Ube2j1 PE=1 SV=1	0	FALSE	6.71	10	1	2	1	157	16.8	5.97	5.13	1	1
High	Master Protein	Q64310	Surfeit locus protein 4 OS=Mus musculus OX=10090 GN=Surf4 PE=1 SV=1	0	FALSE	6.708	8	2	2	2	269	30.4	7.78	2.37	2	1
High	Master Protein	P06797	Cathepsin L1 OS=Mus musculus OX=10090 GN=Ctsl PE=1 SV=2	0	FALSE	6.691	10	2	2	2	334	37.5	6.83	2.04	2	1
High	Master Protein	Q8BK75	Elongator complex protein 6 OS=Mus musculus OX=10090 GN=Elp6 PE=2 SV=1	0	FALSE	6.681	12	3	3	3	266	29.3	6.61	0	3	1
High	Master Protein	A0A0J9YVH9	Phosphoserine phosphatase (Fragment) OS=Mus musculus OX=10090 GN=Psph PE=1 SV=1	0	FALSE	6.67	27	3	3	3	113	12.6	6.77	0	3	1
High	Master Protein	P62889	60S ribosomal protein L30 OS=Mus musculus OX=10090 GN=Rpl30 PE=1 SV=2	0	FALSE	6.587	14	1	1	1	115	12.8	9.63	3.84	1	1
High	Master Protein	Q61153	Type I iodothyronine deiodinase OS=Mus musculus OX=10090 GN=Dio1 PE=1 SV=3	0	FALSE	6.529	11	2	2	2	257	29.6	9.29	1.96	2	1
High	Master Protein	A0A0N4SUQ1	Plasminogen activator inhibitor 1 RNA-binding protein OS=Mus musculus OX=10090 GN=Serbp1 PE=1 SV=1	0	FALSE	6.52	11	1	1	1	147	16.1	9.66	3.02	1	1
High	Master Protein	Q8C2Q8	ATP synthase subunit gamma OS=Mus musculus OX=10090 GN=Atp5c1 PE=1 SV=1	0	FALSE	6.513	13	3	4	3	274	30.2	8.84	0	3	1
High	Master Protein	Q9ET26	E3 ubiquitin-protein ligase RNF114 OS=Mus musculus OX=10090 GN=Rnf114 PE=1 SV=2	0	FALSE	6.513	13	3	5	3	229	25.7	7.03	3.84	3	1
High	Master Protein	P17426	AP-2 complex subunit alpha-1 OS=Mus musculus OX=10090 GN=Ap2a1 PE=1 SV=1	0	FALSE	6.497	3	3	3	2	977	107.6	7.03	0	3	1
High	Master Protein	G3UWN5	Apolipoprotein E (Fragment) OS=Mus musculus OX=10090 GN=Apoe PE=1 SV=1	0	FALSE	6.489	16	3	3	3	232	26.4	6.15	0	3	1
High	Master Protein	H3BK03	Serum paraoxonase/arylesterase 1 (Fragment) OS=Mus musculus OX=10090 GN=Pon1 PE=1 SV=9	0	FALSE	6.485	6	1	1	1	256	28.7	5.45	3.29	1	1
High	Master Protein	Q07079	Insulin-like growth factor-binding protein 5 OS=Mus musculus OX=10090 GN=Igfbp5 PE=1 SV=1	0	FALSE	6.481	13	3	3	3	271	30.4	8.12	0	3	1
High	Master Protein	Q8JZZ0	UDP-glucuronosyltransferase 3A2 OS=Mus musculus OX=10090 GN=Ugt3a2 PE=1 SV=2	0	FALSE	6.476	4	2	2	2	523	59.6	7.53	1.93	2	1
High	Master Protein	Q9JKY7	Cytochrome P450 CYP2D22 OS=Mus musculus OX=10090 GN=Cyp2d22 PE=1 SV=1	0	FALSE	6.439	6	3	3	1	500	56.4	6.98	0	3	1
High	Master Protein	Q9D4I9	Ras-related protein Rab-23 OS=Mus musculus OX=10090 GN=Rab23 PE=1 SV=1	0	FALSE	6.434	15	3	3	3	237	26.8	7.3	1.78	3	1
High	Master Protein	Q8K4H1	Kynurenine formamidase OS=Mus musculus OX=10090 GN=Afmid PE=1 SV=1	0	FALSE	6.432	8	2	2	2	305	34.2	6.11	2.35	2	1
High	Master Protein	B8JK33	Heterogeneous nuclear ribonucleoprotein M OS=Mus musculus OX=10090 GN=Hnrnpm PE=1 SV=1	0	FALSE	6.42	5	2	2	2	640	68.1	8.32	1.97	2	1
High	Master Protein	Q9DD18	D-aminoacyl-tRNA deacylase 1 OS=Mus musculus OX=10090 GN=Dtd1 PE=1 SV=2	0	FALSE	6.403	15	3	3	3	209	23.4	7.87	0	3	1
High	Master Protein	Q9CPS7	RNA-binding protein PNO1 OS=Mus musculus OX=10090 GN=Pno1 PE=1 SV=1	0	FALSE	6.393	6	1	1	1	248	27.4	9.79	2.67	1	1
High	Master Protein	Q3UPH1	Protein PRRC1 OS=Mus musculus OX=10090 GN=Prrc1 PE=1 SV=1	0	FALSE	6.385	3	1	1	1	443	46.3	5.95	3.54	1	1
High	Master Protein	Q5SW87	RAB1A, member RAS oncogene family OS=Mus musculus OX=10090 GN=Rab1a PE=1 SV=1	0	FALSE	6.376	12	1	1	1	138	15	8.13	3.32	1	1
High	Master Protein	Q62452	UDP-glucuronosyltransferase 1-9 OS=Mus musculus OX=10090 GN=Ugt1a9 PE=1 SV=3	0	FALSE	6.365	4	2	2	1	528	60	8.35	0	2	1
High	Master Protein	P27773	Protein disulfide-isomerase A3 OS=Mus musculus OX=10090 GN=Pdia3 PE=1 SV=2	0	FALSE	6.346	6	3	3	3	505	56.6	6.21	0	3	1
High	Master Protein	O35130	Ribosomal RNA small subunit methyltransferase NEP1 OS=Mus musculus OX=10090 GN=Emg1 PE=1 SV=1	0	FALSE	6.315	16	3	3	3	244	27	8.91	0	3	1
High	Master Protein	Q61033	Lamina-associated polypeptide 2, isoforms alpha/zeta OS=Mus musculus OX=10090 GN=Tmpo PE=1 SV=4	0	FALSE	6.311	3	2	2	1	693	75.1	8.05	1.87	2	1
High	Master Protein	P51859	Hepatoma-derived growth factor OS=Mus musculus OX=10090 GN=Hdgf PE=1 SV=2	0	FALSE	6.31	12	3	3	3	237	26.3	4.83	0	3	1
High	Master Protein	Q8BIG7	Catechol O-methyltransferase domain-containing protein 1 OS=Mus musculus OX=10090 GN=Comtd1 PE=1 SV=1	0	FALSE	6.258	15	2	2	2	262	28.9	8.32	2.46	2	1
High	Master Protein	Q62167	ATP-dependent RNA helicase DDX3X OS=Mus musculus OX=10090 GN=Ddx3x PE=1 SV=3	0	FALSE	6.24	5	3	3	3	662	73.1	7.18	0	3	1
High	Master Protein	Q63880	Carboxylesterase 3A OS=Mus musculus OX=10090 GN=Ces3a PE=1 SV=2	0	FALSE	6.228	8	2	2	2	571	63.3	6.14	0	2	1
High	Master Protein	A0A0G2JGS3	Alcohol dehydrogenase class-3 OS=Mus musculus OX=10090 GN=Adh5 PE=1 SV=1	0	FALSE	6.228	39	1	1	1	56	6.1	7.44	3.37	1	1
High	Master Protein	M0QWV3	Eukaryotic translation initiation factor 3 subunit C (Fragment) OS=Mus musculus OX=10090 GN=Eif3c PE=1 SV=2	0	FALSE	6.202	8	2	2	2	249	28.6	4.69	3.3	2	1
High	Master Protein	E9QPX1	Collagen alpha-1(XVIII) chain OS=Mus musculus OX=10090 GN=Col18a1 PE=1 SV=1	0	FALSE	6.147	1	2	2	2	1774	182.2	5.71	0	2	1
High	Master Protein	O35488	Very long-chain acyl-CoA synthetase OS=Mus musculus OX=10090 GN=Slc27a2 PE=1 SV=2	0	FALSE	6.135	5	3	3	3	620	70.4	8.9	0	3	1
High	Master Protein	A0A0A6YX66	Immunoglobulin heavy variable V1-20 (Fragment) OS=Mus musculus OX=10090 GN=Ighv1-20 PE=4 SV=1	0	FALSE	6.134	18	2	2	2	117	13.1	8.43	0	2	1
High	Master Protein	Q922D8	C-1-tetrahydrofolate synthase, cytoplasmic OS=Mus musculus OX=10090 GN=Mthfd1 PE=1 SV=4	0	FALSE	6.113	3	3	3	3	935	101.1	7.14	0	3	1
High	Master Protein	E9Q2S9	Coiled-coil domain-containing protein 43 OS=Mus musculus OX=10090 GN=Ccdc43 PE=1 SV=1	0	FALSE	6.087	17	2	2	2	222	25	5.02	0	2	1
High	Master Protein	Q8VE70	Programmed cell death protein 10 OS=Mus musculus OX=10090 GN=Pdcd10 PE=1 SV=1	0	FALSE	6.073	11	2	3	2	212	24.7	8.19	5.33	2	1
High	Master Protein	P50172	Corticosteroid 11-beta-dehydrogenase isozyme 1 OS=Mus musculus OX=10090 GN=Hsd11b1 PE=1 SV=3	0	FALSE	6.054	7	2	2	2	292	32.3	8.46	1.67	2	1
High	Master Protein	Q9JLF6	Protein-glutamine gamma-glutamyltransferase K OS=Mus musculus OX=10090 GN=Tgm1 PE=1 SV=2	0	FALSE	6.034	3	2	2	2	815	89.8	6.51	0	2	1
High	Master Protein	E9QKR0	Guanine nucleotide-binding protein G(I)/G(S)/G(T) subunit beta-2 OS=Mus musculus OX=10090 GN=Gnb2 PE=1 SV=1	0	FALSE	6.023	5	2	3	2	382	41.4	6.6	0	2	1
High	Master Protein	Q9DC71	28S ribosomal protein S15, mitochondrial OS=Mus musculus OX=10090 GN=Mrps15 PE=1 SV=2	0	FALSE	6	5	1	1	1	258	29.4	10.13	3.59	1	1
High	Master Protein	Q9CQH3	NADH dehydrogenase [ubiquinone] 1 beta subcomplex subunit 5, mitochondrial OS=Mus musculus OX=10090 GN=Ndufb5 PE=1 SV=1	0	FALSE	5.971	12	3	5	3	189	21.7	9.41	0	3	1
High	Master Protein	Q99M71	Mammalian ependymin-related protein 1 OS=Mus musculus OX=10090 GN=Epdr1 PE=1 SV=1	0	FALSE	5.961	9	2	2	2	224	25.5	7.58	0	2	1
High	Master Protein	Q91WT9	Cystathionine beta-synthase OS=Mus musculus OX=10090 GN=Cbs PE=1 SV=3	0	FALSE	5.956	5	1	1	1	561	61.5	6.48	3.25	1	1
High	Master Protein	Q61249	Immunoglobulin-binding protein 1 OS=Mus musculus OX=10090 GN=Igbp1 PE=1 SV=1	0	FALSE	5.95	7	2	2	2	340	38.9	6.18	2.06	2	1
High	Master Protein	P48774	Glutathione S-transferase Mu 5 OS=Mus musculus OX=10090 GN=Gstm5 PE=1 SV=1	0	FALSE	5.866	8	2	6	1	224	26.6	7.21	6.38	2	1
High	Master Protein	Q8BKE6	Cytochrome P450 20A1 OS=Mus musculus OX=10090 GN=Cyp20a1 PE=1 SV=1	0	FALSE	5.856	5	2	2	2	462	52.1	6.95	1.78	2	1
High	Master Protein	O35744	Chitinase-like protein 3 OS=Mus musculus OX=10090 GN=Chil3 PE=1 SV=2	0	FALSE	5.852	4	1	1	1	398	44.4	5.69	2.74	1	1
High	Master Protein	E9PYD5	Transcription elongation factor A protein 1 OS=Mus musculus OX=10090 GN=Tcea1 PE=1 SV=1	0	FALSE	5.848	7	2	2	2	312	35	7.78	1.93	2	1
High	Master Protein	Q02053	Ubiquitin-like modifier-activating enzyme 1 OS=Mus musculus OX=10090 GN=Uba1 PE=1 SV=1	0	FALSE	5.831	3	3	3	3	1058	117.7	5.66	0	3	1
High	Master Protein	Q9CWS0	N(G),N(G)-dimethylarginine dimethylaminohydrolase 1 OS=Mus musculus OX=10090 GN=Ddah1 PE=1 SV=3	0	FALSE	5.821	15	3	3	3	285	31.4	5.97	0	3	1
High	Master Protein	A0A0A6YWC8	Vimentin OS=Mus musculus OX=10090 GN=Vim PE=1 SV=1	0	FALSE	5.769	6	3	6	2	427	49.2	5.12	3.69	3	1
High	Master Protein	A0A087WPC2	Mitochondrial amidoxime-reducing component 1 OS=Mus musculus OX=10090 GN=Marc1 PE=1 SV=1	0	FALSE	5.766	18	2	2	2	235	26.3	6	0	2	1
High	Master Protein	Q8BIQ5	Cleavage stimulation factor subunit 2 OS=Mus musculus OX=10090 GN=Cstf2 PE=1 SV=2	0	FALSE	5.747	5	1	1	1	580	61.3	6.83	0	1	1
High	Master Protein	B1AR34	Asialoglycoprotein receptor 1 OS=Mus musculus OX=10090 GN=Asgr1 PE=1 SV=1	0	FALSE	5.708	12	3	3	3	255	29.4	6.02	0	3	1
High	Master Protein	P01642	Ig kappa chain V-V region L7 (Fragment) OS=Mus musculus OX=10090 GN=Gm10881 PE=1 SV=1	0	FALSE	5.704	23	2	2	2	115	12.6	5.94	0	2	1
High	Master Protein	Q8QZR5	Alanine aminotransferase 1 OS=Mus musculus OX=10090 GN=Gpt PE=1 SV=3	0	FALSE	5.697	6	3	3	3	496	55.1	6.64	0	3	1
High	Master Protein	A0A2I3BQR5	Protein NDRG2 (Fragment) OS=Mus musculus OX=10090 GN=Ndrg2 PE=1 SV=1	0	FALSE	5.683	11	1	1	1	238	26.5	4.93	2.79	1	1
High	Master Protein	B1ARA5	60S ribosomal protein L26 OS=Mus musculus OX=10090 GN=Rpl26 PE=1 SV=1	0	FALSE	5.644	13	2	2	2	143	17	10.55	2.15	2	1
High	Master Protein	Q9DBL2	Ganglioside-induced differentiation-associated protein 2 OS=Mus musculus OX=10090 GN=Gdap2 PE=1 SV=1	0	FALSE	5.629	4	2	2	2	498	56.2	5.39	0	2	1
High	Master Protein	Q99KR3	Endoribonuclease LACTB2 OS=Mus musculus OX=10090 GN=Lactb2 PE=1 SV=1	0	FALSE	5.622	14	3	4	3	288	32.7	6.33	0	3	1
High	Master Protein	P62960	Y-box-binding protein 1 OS=Mus musculus OX=10090 GN=Ybx1 PE=1 SV=3	0	FALSE	5.552	19	3	3	1	322	35.7	9.88	0	3	1
High	Master Protein	Q8CG76	Aflatoxin B1 aldehyde reductase member 2 OS=Mus musculus OX=10090 GN=Akr7a2 PE=1 SV=3	0	FALSE	5.5	4	1	1	1	367	40.6	8.12	2.78	1	1
High	Master Protein	P62281	40S ribosomal protein S11 OS=Mus musculus OX=10090 GN=Rps11 PE=1 SV=3	0	FALSE	5.488	18	2	2	2	158	18.4	10.3	0	2	1
High	Master Protein	J3QP41	Protein CREG1 OS=Mus musculus OX=10090 GN=Creg1 PE=1 SV=1	0	FALSE	5.487	12	1	1	1	146	16	6.8	2.9	1	1
High	Master Protein	Q8K4F5	Protein ABHD11 OS=Mus musculus OX=10090 GN=Abhd11 PE=1 SV=1	0	FALSE	5.473	12	3	3	3	307	33.5	9.61	0	3	1
High	Master Protein	Q8CES0	N-alpha-acetyltransferase 30 OS=Mus musculus OX=10090 GN=Naa30 PE=1 SV=2	0	FALSE	5.416	7	2	2	2	364	39.4	5.64	0	2	1
High	Master Protein	P61027	Ras-related protein Rab-10 OS=Mus musculus OX=10090 GN=Rab10 PE=1 SV=1	0	FALSE	5.381	12	2	2	2	200	22.5	8.38	0	2	1
High	Master Protein	Q99JR6	Nicotinamide/nicotinic acid mononucleotide adenylyltransferase 3 OS=Mus musculus OX=10090 GN=Nmnat3 PE=1 SV=1	0	FALSE	5.377	9	2	3	2	245	27.7	8.56	1.72	2	1
High	Master Protein	Q8R2U6	Diphosphoinositol polyphosphate phosphohydrolase 2 OS=Mus musculus OX=10090 GN=Nudt4 PE=1 SV=1	0	FALSE	5.334	11	2	3	2	179	20.1	6.35	1.6	2	1
High	Master Protein	Q9R1R8	Retinol dehydrogenase 11 OS=Mus musculus OX=10090 GN=Rdh11 PE=1 SV=1	0	FALSE	5.323	9	2	2	2	300	33.2	8.79	1.7	2	1
High	Master Protein	P10833	Ras-related protein R-Ras OS=Mus musculus OX=10090 GN=Rras PE=1 SV=1	0	FALSE	5.288	6	1	1	1	218	23.7	6.79	2.52	1	1
High	Master Protein	P70677	Caspase-3 OS=Mus musculus OX=10090 GN=Casp3 PE=1 SV=1	0	FALSE	5.211	9	2	2	2	277	31.5	6.92	0	2	1
High	Master Protein	Q9CZU6	Citrate synthase, mitochondrial OS=Mus musculus OX=10090 GN=Cs PE=1 SV=1	0	FALSE	5.199	5	2	2	2	464	51.7	8.57	2.18	2	1
High	Master Protein	A0A0R4J140	Clustered mitochondria protein homolog OS=Mus musculus OX=10090 GN=Cluh PE=1 SV=1	0	FALSE	5.195	2	2	2	2	1353	151.7	6.02	0	2	1
High	Master Protein	F7CBX2	Uridine-cytidine kinase 1 (Fragment) OS=Mus musculus OX=10090 GN=Uck1 PE=1 SV=1	0	FALSE	5.192	9	2	2	2	208	23.4	7.5	1.73	2	1
High	Master Protein	Q9Z0S1	3'(2'),5'-bisphosphate nucleotidase 1 OS=Mus musculus OX=10090 GN=Bpnt1 PE=1 SV=2	0	FALSE	5.176	7	1	1	1	308	33.2	5.82	3.12	1	1
High	Master Protein	Q9D8U8	Sorting nexin-5 OS=Mus musculus OX=10090 GN=Snx5 PE=1 SV=1	0	FALSE	5.156	7	3	3	3	404	46.8	6.62	0	3	1
High	Master Protein	Q61646	Haptoglobin OS=Mus musculus OX=10090 GN=Hp PE=1 SV=1	0	FALSE	5.154	5	2	4	2	347	38.7	6.29	2.13	2	1
High	Master Protein	A0A087WP86	Actin-related protein 3 (Fragment) OS=Mus musculus OX=10090 GN=Actr3 PE=1 SV=1	0	FALSE	5.114	19	1	1	1	155	17.6	4.7	2.38	1	1
High	Master Protein	A0A0J9YUG5	Methyltransferase-like 27 (Fragment) OS=Mus musculus OX=10090 GN=Mettl27 PE=1 SV=3	0	FALSE	5.11	17	3	3	3	219	23.7	4.97	0	3	1
High	Master Protein	A0A0R4J050	Aminoacylase-1 OS=Mus musculus OX=10090 GN=Acy1 PE=1 SV=1	0	FALSE	5.105	5	2	2	2	408	45.8	6.21	0	2	1
High	Master Protein	Q9QUK9	TESP4 OS=Mus musculus OX=10090 GN=Try5 PE=1 SV=1	0	FALSE	5.095	8	1	4	1	246	26.3	5.3	3.91	1	1
High	Master Protein	Q6P542	ATP-binding cassette sub-family F member 1 OS=Mus musculus OX=10090 GN=Abcf1 PE=1 SV=1	0	FALSE	5.092	5	2	2	2	837	94.9	6.51	0	2	1
High	Master Protein	Q9DCM2	Glutathione S-transferase kappa 1 OS=Mus musculus OX=10090 GN=Gstk1 PE=1 SV=3	0	FALSE	5.037	7	1	1	1	226	25.7	8.88	1.87	1	1
High	Master Protein	Q9CQQ7	ATP synthase F(0) complex subunit B1, mitochondrial OS=Mus musculus OX=10090 GN=Atp5pb PE=1 SV=1	0	FALSE	5.035	11	3	3	3	256	28.9	9.06	0	3	1
High	Master Protein	Q9D0B0	Serine/arginine-rich splicing factor 9 OS=Mus musculus OX=10090 GN=Srsf9 PE=1 SV=1	0	FALSE	5.011	9	2	2	2	222	25.6	8.65	0	2	1
High	Master Protein	D6RGA5	Pre-mRNA-splicing factor SPF27 OS=Mus musculus OX=10090 GN=Bcas2 PE=1 SV=1	0	FALSE	4.986	37	1	1	1	78	8.6	4.65	2.25	1	1
High	Master Protein	P62911	60S ribosomal protein L32 OS=Mus musculus OX=10090 GN=Rpl32 PE=1 SV=2	0	FALSE	4.949	17	2	2	2	135	15.9	11.33	0	2	1
High	Master Protein	P20060	Beta-hexosaminidase subunit beta OS=Mus musculus OX=10090 GN=Hexb PE=1 SV=2	0	FALSE	4.935	3	2	2	2	536	61.1	8.12	0	2	1
High	Master Protein	E0CZH6	Mitochondrial amidoxime reducing component 2 (Fragment) OS=Mus musculus OX=10090 GN=Marc2 PE=1 SV=1	0	FALSE	4.933	12	2	2	2	190	21.7	5.67	0	2	1
High	Master Protein	F6SQH7	Polymerase delta-interacting protein 2 (Fragment) OS=Mus musculus OX=10090 GN=Poldip2 PE=1 SV=1	0	FALSE	4.922	7	2	2	2	284	32.6	7.91	0	2	1
High	Master Protein	Q7TNG8	Probable D-lactate dehydrogenase, mitochondrial OS=Mus musculus OX=10090 GN=Ldhd PE=1 SV=1	0	FALSE	4.918	6	2	2	2	484	51.8	6.62	0	2	1
High	Master Protein	P43276	Histone H1.5 OS=Mus musculus OX=10090 GN=H1-5 PE=1 SV=2	0	FALSE	4.907	13	2	2	2	223	22.6	10.92	1.76	2	1
High	Master Protein	O55234	Proteasome subunit beta type-5 OS=Mus musculus OX=10090 GN=Psmb5 PE=1 SV=3	0	FALSE	4.878	5	1	1	1	264	28.5	7.02	1.9	1	1
High	Master Protein	Q9D051	Pyruvate dehydrogenase E1 component subunit beta, mitochondrial OS=Mus musculus OX=10090 GN=Pdhb PE=1 SV=1	0	FALSE	4.874	6	2	2	2	359	38.9	6.87	0	2	1
High	Master Protein	P97364	Selenide, water dikinase 2 OS=Mus musculus OX=10090 GN=Sephs2 PE=1 SV=3	0	FALSE	4.864	3	1	1	1	452	47.8	6.06	0	1	1
High	Master Protein	P26149	3 beta-hydroxysteroid dehydrogenase/Delta 5-->4-isomerase type 2 OS=Mus musculus OX=10090 GN=Hsd3b2 PE=1 SV=4	0	FALSE	4.826	4	1	1	1	373	41.9	6.37	2.91	1	1
High	Master Protein	O89116	Vesicle transport through interaction with t-SNAREs homolog 1A OS=Mus musculus OX=10090 GN=Vti1a PE=1 SV=1	0	FALSE	4.825	9	2	2	2	217	25	6.4	0	2	1
High	Master Protein	Q9CQN1	Heat shock protein 75 kDa, mitochondrial OS=Mus musculus OX=10090 GN=Trap1 PE=1 SV=1	0	FALSE	4.793	4	2	2	2	706	80.2	6.68	0	2	1
High	Master Protein	P99026	Proteasome subunit beta type-4 OS=Mus musculus OX=10090 GN=Psmb4 PE=1 SV=1	0	FALSE	4.792	7	2	2	2	264	29.1	5.64	1.63	2	1
High	Master Protein	P67984	60S ribosomal protein L22 OS=Mus musculus OX=10090 GN=Rpl22 PE=1 SV=2	0	FALSE	4.781	19	2	2	2	128	14.8	9.19	1.72	2	1
High	Master Protein	F6RWM8	Integrin alpha-V (Fragment) OS=Mus musculus OX=10090 GN=Itgav PE=1 SV=1	0	FALSE	4.755	17	1	1	1	59	6.8	5.17	2.4	1	1
High	Master Protein	Q9CPQ9	Fructose-bisphosphate aldolase OS=Mus musculus OX=10090 GN=Aldoart1 PE=1 SV=1	0	FALSE	4.736	6	2	2	1	364	39.3	7.37	2	2	1
High	Master Protein	Q8BWF0	Succinate-semialdehyde dehydrogenase, mitochondrial OS=Mus musculus OX=10090 GN=Aldh5a1 PE=1 SV=1	0	FALSE	4.732	5	2	2	2	523	55.9	8.25	0	2	1
High	Master Protein	O08749	Dihydrolipoyl dehydrogenase, mitochondrial OS=Mus musculus OX=10090 GN=Dld PE=1 SV=2	0	FALSE	4.73	5	2	2	2	509	54.2	7.9	0	2	1
High	Master Protein	Q8CBW3	Abl interactor 1 OS=Mus musculus OX=10090 GN=Abi1 PE=1 SV=3	0	FALSE	4.725	4	2	2	2	481	52.3	7.64	0	2	1
High	Master Protein	O35566	CD151 antigen OS=Mus musculus OX=10090 GN=Cd151 PE=1 SV=2	0	FALSE	4.721	10	2	2	2	253	28.2	7.47	0	2	1
High	Master Protein	Q80ZV0	Ribonuclease H2 subunit B OS=Mus musculus OX=10090 GN=Rnaseh2b PE=1 SV=2	0	FALSE	4.718	7	2	2	2	308	34.7	9.45	0	2	1
High	Master Protein	Q9CQF9	Prenylcysteine oxidase OS=Mus musculus OX=10090 GN=Pcyox1 PE=1 SV=1	0	FALSE	4.637	7	2	2	2	505	56.5	6.92	0	2	1
High	Master Protein	Q9CQD4	Charged multivesicular body protein 1b-2 OS=Mus musculus OX=10090 GN=Chmp1b2 PE=2 SV=2	0	FALSE	4.628	8	2	3	1	199	22.1	8.1	5.8	2	1
High	Master Protein	Q7TMG8	Glioblastoma amplified sequence OS=Mus musculus OX=10090 GN=Nipsnap2 PE=1 SV=1	0	FALSE	4.562	6	2	2	2	281	32.9	9.33	0	2	1
High	Master Protein	Q9EP89	Serine beta-lactamase-like protein LACTB, mitochondrial OS=Mus musculus OX=10090 GN=Lactb PE=1 SV=1	0	FALSE	4.509	5	2	2	2	551	60.7	8.9	0	2	1
High	Master Protein	P97379	Ras GTPase-activating protein-binding protein 2 OS=Mus musculus OX=10090 GN=G3bp2 PE=1 SV=2	0	FALSE	4.505	5	2	2	2	482	54.1	5.62	0	2	1
High	Master Protein	Q3UUT0	Eukaryotic translation initiation factor 4E type 2 OS=Mus musculus OX=10090 GN=Eif4e2 PE=1 SV=1	0	FALSE	4.484	5	1	1	1	233	26.5	7.53	2.53	1	1
High	Master Protein	Q7TMM9	Tubulin beta-2A chain OS=Mus musculus OX=10090 GN=Tubb2a PE=1 SV=1	0	FALSE	4.474	3	1	1	1	445	49.9	4.89	2.72	1	1
High	Master Protein	Q9JII6	Aldo-keto reductase family 1 member A1 OS=Mus musculus OX=10090 GN=Akr1a1 PE=1 SV=3	0	FALSE	4.453	4	1	1	1	325	36.6	7.39	2.16	1	1
High	Master Protein	P14131	40S ribosomal protein S16 OS=Mus musculus OX=10090 GN=Rps16 PE=1 SV=4	0	FALSE	4.451	7	1	1	1	146	16.4	10.21	2.48	1	1
High	Master Protein	Q8C436	Protein-lysine methyltransferase METTL21D OS=Mus musculus OX=10090 GN=Vcpkmt PE=2 SV=2	0	FALSE	4.436	8	1	1	1	228	25.5	4.73	0	1	1
High	Master Protein	Q8BX70	Vacuolar protein sorting-associated protein 13C OS=Mus musculus OX=10090 GN=Vps13c PE=1 SV=2	0	FALSE	4.434	1	2	2	2	3748	419.8	6.81	0	2	1
High	Master Protein	A0A1D5RLI1	Cytochrome P450, family 2, subfamily c, polypeptide 23 OS=Mus musculus OX=10090 GN=Cyp2c23 PE=1 SV=1	0	FALSE	4.425	5	2	2	2	456	52.1	8.13	1.65	2	1
High	Master Protein	E9Q6M6	Mitochondrial glutamate carrier 1 OS=Mus musculus OX=10090 GN=Slc25a22 PE=1 SV=1	0	FALSE	4.424	9	2	2	2	229	24.6	8.6	0	2	1
High	Master Protein	Q9CPU0	Lactoylglutathione lyase OS=Mus musculus OX=10090 GN=Glo1 PE=1 SV=3	0	FALSE	4.424	16	2	2	2	184	20.8	5.47	0	2	1
High	Master Protein	Q5YD48	APOBEC1 complementation factor OS=Mus musculus OX=10090 GN=A1cf PE=1 SV=2	0	FALSE	4.424	5	2	2	2	595	65.6	8.59	0	2	1
High	Master Protein	P05201	Aspartate aminotransferase, cytoplasmic OS=Mus musculus OX=10090 GN=Got1 PE=1 SV=3	0	FALSE	4.418	5	2	2	2	413	46.2	7.14	0	2	1
High	Master Protein	G5E8U6	Cytochrome c oxidase assembly protein COX18, mitochondrial OS=Mus musculus OX=10090 GN=Cox18 PE=1 SV=1	0	FALSE	4.39	5	1	1	1	332	36.4	9.73	2.36	1	1
High	Master Protein	Q921W0	Charged multivesicular body protein 1a OS=Mus musculus OX=10090 GN=Chmp1a PE=1 SV=1	0	FALSE	4.364	9	2	2	2	196	21.6	8.06	1.71	2	1
High	Master Protein	F6Z9B9	Carboxylic ester hydrolase OS=Mus musculus OX=10090 GN=Ces2h PE=1 SV=2	0	FALSE	4.352	2	1	1	1	558	62.7	5.8	2.15	1	1
High	Master Protein	Q9D8S4	Oligoribonuclease, mitochondrial OS=Mus musculus OX=10090 GN=Rexo2 PE=1 SV=2	0	FALSE	4.329	8	1	1	1	237	26.7	7.15	1.6	1	1
High	Master Protein	Q9CZR8	Elongation factor Ts, mitochondrial OS=Mus musculus OX=10090 GN=Tsfm PE=1 SV=1	0	FALSE	4.325	11	2	2	2	324	35.3	7.06	0	2	1
High	Master Protein	P17897	Lysozyme C-1 OS=Mus musculus OX=10090 GN=Lyz1 PE=1 SV=1	0	FALSE	4.272	8	1	2	1	148	16.8	9.41	3.76	1	1
High	Master Protein	P70202	Latexin OS=Mus musculus OX=10090 GN=Lxn PE=1 SV=2	0	FALSE	4.266	5	1	2	1	222	25.5	5.74	4.43	1	1
High	Master Protein	Q99LU0	Charged multivesicular body protein 1b-1 OS=Mus musculus OX=10090 GN=Chmp1b1 PE=1 SV=1	0	FALSE	4.256	8	2	4	1	199	22.1	8.1	3.87	2	1
High	Master Protein	O09158	Cytochrome P450 3A25 OS=Mus musculus OX=10090 GN=Cyp3a25 PE=1 SV=1	0	FALSE	4.251	4	2	3	2	503	58.1	8.81	0	2	1
High	Master Protein	Q9R0N0	Galactokinase OS=Mus musculus OX=10090 GN=Galk1 PE=1 SV=2	0	FALSE	4.22	6	2	2	2	392	42.3	5.26	0	2	1
High	Master Protein	Q8VEK3	Heterogeneous nuclear ribonucleoprotein U OS=Mus musculus OX=10090 GN=Hnrnpu PE=1 SV=1	0	FALSE	4.218	2	1	1	1	800	87.9	6.24	0	1	1
High	Master Protein	Q3UPF5	Zinc finger CCCH-type antiviral protein 1 OS=Mus musculus OX=10090 GN=Zc3hav1 PE=1 SV=1	0	FALSE	4.201	1	1	1	1	946	106.6	8.27	1.64	1	1
High	Master Protein	P70372	ELAV-like protein 1 OS=Mus musculus OX=10090 GN=Elavl1 PE=1 SV=2	0	FALSE	4.178	7	2	2	2	326	36.1	9.04	0	2	1
High	Master Protein	Q8BJY1	26S proteasome non-ATPase regulatory subunit 5 OS=Mus musculus OX=10090 GN=Psmd5 PE=1 SV=4	0	FALSE	4.169	4	2	2	2	504	55.9	5.21	0	2	1
High	Master Protein	Q9R0Q9	Mannose-P-dolichol utilization defect 1 protein OS=Mus musculus OX=10090 GN=Mpdu1 PE=1 SV=1	0	FALSE	4.169	10	2	2	2	247	26.5	8.75	1.66	2	1
High	Master Protein	Q8BFR4	N-acetylglucosamine-6-sulfatase OS=Mus musculus OX=10090 GN=Gns PE=1 SV=1	0	FALSE	4.146	2	1	1	1	544	61.1	8.24	1.96	1	1
High	Master Protein	Q61133	Glutathione S-transferase theta-2 OS=Mus musculus OX=10090 GN=Gstt2 PE=1 SV=4	0	FALSE	4.099	9	2	3	1	244	27.6	7.55	1.86	2	1
High	Master Protein	Q6ZWV7	60S ribosomal protein L35 OS=Mus musculus OX=10090 GN=Rpl35 PE=1 SV=1	0	FALSE	4.059	15	2	3	2	123	14.5	11.05	0	2	1
High	Master Protein	P34022	Ran-specific GTPase-activating protein OS=Mus musculus OX=10090 GN=Ranbp1 PE=1 SV=2	0	FALSE	4.049	8	2	2	2	203	23.6	5.22	1.95	2	1
High	Master Protein	Q9Z2V4	Phosphoenolpyruvate carboxykinase, cytosolic [GTP] OS=Mus musculus OX=10090 GN=Pck1 PE=1 SV=1	0	FALSE	4.046	4	2	2	2	622	69.3	6.6	0	2	1
High	Master Protein	Q91XD3	Transmembrane 4 L6 family member 4 OS=Mus musculus OX=10090 GN=Tm4sf4 PE=1 SV=1	0	FALSE	4.032	6	1	1	1	202	21.3	4.96	1.9	1	1
High	Master Protein	Q60739	BAG family molecular chaperone regulator 1 OS=Mus musculus OX=10090 GN=Bag1 PE=1 SV=3	0	FALSE	4.031	4	1	1	1	355	39.7	8.46	1.6	1	1
High	Master Protein	O09159	Lysosomal alpha-mannosidase OS=Mus musculus OX=10090 GN=Man2b1 PE=1 SV=4	0	FALSE	4.025	1	1	1	1	1013	114.6	8.13	2.36	1	1
High	Master Protein	O09173	Homogentisate 1,2-dioxygenase OS=Mus musculus OX=10090 GN=Hgd PE=1 SV=2	0	FALSE	4.023	7	2	2	2	445	49.9	7.24	0	2	1
High	Master Protein	Q8QZY6	Tetraspanin-14 OS=Mus musculus OX=10090 GN=Tspan14 PE=1 SV=1	0	FALSE	4	4	1	1	1	270	30.7	6.51	0	1	1
High	Master Protein	Q62165	Dystroglycan OS=Mus musculus OX=10090 GN=Dag1 PE=1 SV=4	0	FALSE	3.988	2	2	2	2	893	96.8	8.44	1.66	2	1
High	Master Protein	B1AU25	Apoptosis-inducing factor 1, mitochondrial OS=Mus musculus OX=10090 GN=Aifm1 PE=1 SV=1	0	FALSE	3.978	2	1	1	1	608	66.1	9.11	1.62	1	1
High	Master Protein	Q71RI9	Kynurenine--oxoglutarate transaminase 3 OS=Mus musculus OX=10090 GN=Kyat3 PE=1 SV=1	0	FALSE	3.967	3	1	1	1	455	51.1	8.37	0	1	1
High	Master Protein	P70245	3-beta-hydroxysteroid-Delta(8),Delta(7)-isomerase OS=Mus musculus OX=10090 GN=Ebp PE=1 SV=3	0	FALSE	3.935	10	2	2	2	230	26.2	7.56	1.77	2	1
High	Master Protein	Q07076	Annexin A7 OS=Mus musculus OX=10090 GN=Anxa7 PE=1 SV=2	0	FALSE	3.928	4	2	2	2	463	49.9	6.18	0	2	1
High	Master Protein	F7D3P8	ATP synthase, H+-transporting, mitochondrial F1 complex, O subunit (Fragment) OS=Mus musculus OX=10090 GN=Atp5o PE=1 SV=8	0	FALSE	3.916	6	1	1	1	176	19.6	8.63	2.16	1	1
High	Master Protein	A0A498WGK2	Asparaginyl-tRNA synthetase OS=Mus musculus OX=10090 GN=Nars PE=4 SV=1	0	FALSE	3.897	4	2	2	2	558	64.2	5.86	0	2	1
High	Master Protein	D6RFU9	Synaptophysin-like protein OS=Mus musculus OX=10090 GN=Sypl PE=1 SV=1	0	FALSE	3.887	15	1	1	1	79	8.9	9.29	2	1	1
High	Master Protein	P14220	Glycophorin-A OS=Mus musculus OX=10090 GN=Gypa PE=1 SV=2	0	FALSE	3.837	18	1	1	1	168	17.7	5.1	2.33	1	1
High	Master Protein	G3UXT7	RNA-binding protein FUS (Fragment) OS=Mus musculus OX=10090 GN=Fus PE=1 SV=1	0	FALSE	3.823	11	1	1	1	130	14	8.97	1.94	1	1
High	Master Protein	O54774	AP-3 complex subunit delta-1 OS=Mus musculus OX=10090 GN=Ap3d1 PE=1 SV=1	0	FALSE	3.812	1	1	1	1	1199	135	7.37	1.73	1	1
High	Master Protein	Q9CYS6	Uncharacterized protein C2orf72 homolog OS=Mus musculus OX=10090 PE=1 SV=2	0	FALSE	3.809	4	1	1	1	286	30.3	6.05	2.08	1	1
High	Master Protein	A0A075B5S6	Immunoglobulin heavy variable 3-1 (Fragment) OS=Mus musculus OX=10090 GN=Ighv3-1 PE=4 SV=1	0	FALSE	3.779	14	1	1	1	116	13.1	8.02	0	1	1
High	Master Protein	A0A1W2P7B7	T-complex protein 1 subunit beta (Fragment) OS=Mus musculus OX=10090 GN=Cct2 PE=1 SV=1	0	FALSE	3.77	13	2	2	2	217	22.9	6.06	0	2	1
High	Master Protein	O55242	Sigma non-opioid intracellular receptor 1 OS=Mus musculus OX=10090 GN=Sigmar1 PE=1 SV=1	0	FALSE	3.727	6	1	1	1	223	25.2	5.91	2.43	1	1
High	Master Protein	Q9WUU7	Cathepsin Z OS=Mus musculus OX=10090 GN=Ctsz PE=1 SV=1	0	FALSE	3.721	7	2	2	2	306	34	6.6	0	2	1
High	Master Protein	P47968	Ribose-5-phosphate isomerase OS=Mus musculus OX=10090 GN=Rpia PE=1 SV=2	0	FALSE	3.678	6	1	1	1	303	32.4	8.02	0	1	1
High	Master Protein	G3X9C2	F-box only protein 50 OS=Mus musculus OX=10090 GN=Nccrp1 PE=1 SV=2	0	FALSE	3.673	4	1	1	1	266	30.4	7.12	2.19	1	1
High	Master Protein	D3Z323	Peroxisome assembly protein 26 (Fragment) OS=Mus musculus OX=10090 GN=Pex26 PE=1 SV=8	0	FALSE	3.671	6	1	1	1	180	19.6	5.08	0	1	1
High	Master Protein	P47878	Insulin-like growth factor-binding protein 3 OS=Mus musculus OX=10090 GN=Igfbp3 PE=2 SV=2	0	FALSE	3.659	4	1	1	1	292	31.7	8.38	0	1	1
High	Master Protein	G3UZX4	Casein kinase II subunit beta OS=Mus musculus OX=10090 GN=Csnk2b PE=1 SV=1	0	FALSE	3.656	5	1	2	1	257	29.2	6.25	0	1	1
High	Master Protein	Q5XG73	Acyl-CoA-binding domain-containing protein 5 OS=Mus musculus OX=10090 GN=Acbd5 PE=1 SV=1	0	FALSE	3.646	2	1	1	1	508	56.6	5.41	2.12	1	1
High	Master Protein	A2ADY9	Protein DDI1 homolog 2 OS=Mus musculus OX=10090 GN=Ddi2 PE=1 SV=1	0	FALSE	3.639	5	1	1	1	399	44.6	5.05	0	1	1
High	Master Protein	P01791	Ig heavy chain V region HPCM6 OS=Mus musculus OX=10090 PE=1 SV=1	0	FALSE	3.558	13	1	1	1	123	13.9	6.06	0	1	1
High	Master Protein	P42208	Septin-2 OS=Mus musculus OX=10090 GN=Septin2 PE=1 SV=2	0	FALSE	3.557	7	2	2	2	361	41.5	6.55	0	2	1
High	Master Protein	Q8JZU2	Tricarboxylate transport protein, mitochondrial OS=Mus musculus OX=10090 GN=Slc25a1 PE=1 SV=1	0	FALSE	3.526	4	1	1	1	311	33.9	9.89	1.77	1	1
High	Master Protein	F8WHP8	ATP synthase, H+-transporting, mitochondrial F0 complex, subunit F2 OS=Mus musculus OX=10090 GN=Atp5j2 PE=1 SV=1	0	FALSE	3.49	16	1	1	1	76	9	9.88	1.9	1	1
High	Master Protein	P62849	40S ribosomal protein S24 OS=Mus musculus OX=10090 GN=Rps24 PE=1 SV=1	0	FALSE	3.49	9	1	1	1	133	15.4	10.78	1.91	1	1
High	Master Protein	A0A1Y7VNH4	Zinc finger FYVE domain-containing protein 21 OS=Mus musculus OX=10090 GN=Zfyve21 PE=1 SV=1	0	FALSE	3.485	5	1	1	1	253	28.1	8.12	2.22	1	1
High	Master Protein	P18528	Ig heavy chain V region 6.96 OS=Mus musculus OX=10090 PE=4 SV=1	0	FALSE	3.479	19	1	1	1	98	11	7.93	0	1	1
High	Master Protein	Q99JY8	Phospholipid phosphatase 3 OS=Mus musculus OX=10090 GN=Plpp3 PE=1 SV=1	0	FALSE	3.473	4	1	1	1	312	35.2	9.07	2.02	1	1
High	Master Protein	A2BH06	60S ribosomal protein L11 (Fragment) OS=Mus musculus OX=10090 GN=Rpl11 PE=1 SV=1	0	FALSE	3.462	8	1	1	1	172	19.7	9.74	1.73	1	1
High	Master Protein	Q91WK2	Eukaryotic translation initiation factor 3 subunit H OS=Mus musculus OX=10090 GN=Eif3h PE=1 SV=1	0	FALSE	3.444	5	1	1	1	352	39.8	6.67	2.09	1	1
High	Master Protein	Q78XF5	Oligosaccharyltransferase complex subunit OSTC OS=Mus musculus OX=10090 GN=Ostc PE=1 SV=1	0	FALSE	3.419	8	1	1	1	149	16.8	9.13	1.8	1	1
High	Master Protein	Q8BJU2	Tetraspanin-9 OS=Mus musculus OX=10090 GN=Tspan9 PE=1 SV=1	0	FALSE	3.419	8	2	2	2	239	26.7	7.42	0	2	1
High	Master Protein	Q8BTZ7	Mannose-1-phosphate guanyltransferase beta OS=Mus musculus OX=10090 GN=Gmppb PE=1 SV=1	0	FALSE	3.41	3	1	1	1	360	39.9	6.74	1.71	1	1
High	Master Protein	Q9CZW5	Mitochondrial import receptor subunit TOM70 OS=Mus musculus OX=10090 GN=Tomm70 PE=1 SV=2	0	FALSE	3.403	4	2	2	2	611	67.5	7.53	0	2	1
High	Master Protein	Q00519	Xanthine dehydrogenase/oxidase OS=Mus musculus OX=10090 GN=Xdh PE=1 SV=5	0	FALSE	3.389	1	1	1	1	1335	146.5	7.56	2.3	1	1
High	Master Protein	P34914	Bifunctional epoxide hydrolase 2 OS=Mus musculus OX=10090 GN=Ephx2 PE=1 SV=2	0	FALSE	3.385	2	1	1	1	554	62.5	6.19	1.78	1	1
High	Master Protein	A0A0A6YWP9	Thioredoxin domain-containing protein 9 (Fragment) OS=Mus musculus OX=10090 GN=Txndc9 PE=1 SV=1	0	FALSE	3.38	8	1	1	1	169	19.7	6.14	1.77	1	1
High	Master Protein	A0A0A0MQ70	Solute carrier family 25 member 35 OS=Mus musculus OX=10090 GN=Slc25a35 PE=1 SV=1	0	FALSE	3.374	4	1	1	1	296	32.1	9.52	0	1	1
High	Master Protein	Q9CPN9	RIKEN cDNA 2210010C04 gene OS=Mus musculus OX=10090 GN=2210010C04Rik PE=1 SV=1	0	FALSE	3.341	5	1	1	1	247	26.4	7.93	2.74	1	1
High	Master Protein	A0A1Y7VKT5	Eukaryotic translation initiation factor 5 (Fragment) OS=Mus musculus OX=10090 GN=Eif5 PE=1 SV=1	0	FALSE	3.323	25	1	1	1	36	4.3	7.25	1.76	1	1
High	Master Protein	Q9D1Z3	ATP synthase subunit C lysine N-methyltransferase OS=Mus musculus OX=10090 GN=Atpsckmt PE=1 SV=1	0	FALSE	3.322	6	1	1	1	247	27.4	8.75	0	1	1
High	Master Protein	Q8BGT5	Alanine aminotransferase 2 OS=Mus musculus OX=10090 GN=Gpt2 PE=1 SV=1	0	FALSE	3.303	5	2	2	2	522	57.9	8	0	2	1
High	Master Protein	Q9QYS9	Protein quaking OS=Mus musculus OX=10090 GN=Qki PE=1 SV=1	0	FALSE	3.297	5	1	1	1	341	37.6	8.56	0	1	1
High	Master Protein	P17427	AP-2 complex subunit alpha-2 OS=Mus musculus OX=10090 GN=Ap2a2 PE=1 SV=2	0	FALSE	3.289	2	2	2	1	938	104	6.93	0	2	1
High	Master Protein	Q9JLI0	Aldo-keto reductase a OS=Mus musculus OX=10090 GN=Akr1c12 PE=1 SV=1	0	FALSE	3.28	6	2	2	1	323	37	6.64	0	2	1
High	Master Protein	E9Q175	Unconventional myosin-VI OS=Mus musculus OX=10090 GN=Myo6 PE=1 SV=1	0	FALSE	3.259	1	1	1	1	1253	144.7	8.51	0	1	1
High	Master Protein	H3BJB4	RING finger protein 141 OS=Mus musculus OX=10090 GN=Rnf141 PE=1 SV=1	0	FALSE	3.254	6	1	1	1	180	19.8	5.38	1.83	1	1
High	Master Protein	Q9D8Y0	EF-hand domain-containing protein D2 OS=Mus musculus OX=10090 GN=Efhd2 PE=1 SV=1	0	FALSE	3.244	5	1	1	1	240	26.8	5.06	1.9	1	1
High	Master Protein	Q9D2Q8	Protein S100-A14 OS=Mus musculus OX=10090 GN=S100a14 PE=1 SV=1	0	FALSE	3.238	14	1	1	1	104	11.6	5.5	0	1	1
High	Master Protein	Q5SX19	N-acetylglucosaminyl-phosphatidylinositol de-N-acetylase OS=Mus musculus OX=10090 GN=Pigl PE=2 SV=1	0	FALSE	3.234	11	2	2	2	252	28.2	8.34	0	2	1
High	Master Protein	Q9D9V3	Ethylmalonyl-CoA decarboxylase OS=Mus musculus OX=10090 GN=Echdc1 PE=1 SV=2	0	FALSE	3.194	7	2	2	2	322	35.4	7.01	0	2	1
High	Master Protein	P57746	V-type proton ATPase subunit D OS=Mus musculus OX=10090 GN=Atp6v1d PE=1 SV=1	0	FALSE	3.171	4	1	1	1	247	28.4	9.45	0	1	1
High	Master Protein	P47915	60S ribosomal protein L29 OS=Mus musculus OX=10090 GN=Rpl29 PE=1 SV=2	0	FALSE	3.162	7	1	1	1	160	17.6	11.84	1.9	1	1
High	Master Protein	P09671	Superoxide dismutase [Mn], mitochondrial OS=Mus musculus OX=10090 GN=Sod2 PE=1 SV=3	0	FALSE	3.141	6	1	1	1	222	24.6	8.62	0	1	1
High	Master Protein	Q7TNE3	Sperm-associated antigen 7 OS=Mus musculus OX=10090 GN=Spag7 PE=1 SV=1	0	FALSE	3.135	11	1	1	1	227	25.9	7.43	0	1	1
High	Master Protein	B1ASK8	Ubiquitin-conjugating enzyme E2 J2 OS=Mus musculus OX=10090 GN=Ube2j2 PE=1 SV=1	0	FALSE	3.133	4	1	1	1	271	30.3	8.94	0	1	1
High	Master Protein	A2AEX6	Four and a half LIM domains protein 1 OS=Mus musculus OX=10090 GN=Fhl1 PE=1 SV=1	0	FALSE	3.125	4	1	1	1	309	35.1	8.44	0	1	1
High	Master Protein	Q8BK64	Activator of 90 kDa heat shock protein ATPase homolog 1 OS=Mus musculus OX=10090 GN=Ahsa1 PE=1 SV=2	0	FALSE	3.117	3	1	1	1	338	38.1	5.53	0	1	1
High	Master Protein	A0A087WS56	Fibronectin OS=Mus musculus OX=10090 GN=Fn1 PE=1 SV=1	0	FALSE	3.11	0	1	1	1	2266	249.4	5.82	0	1	1
High	Master Protein	A0A140T8T4	Ribosomal protein L9, pseudogene 6 OS=Mus musculus OX=10090 GN=Rpl9-ps6 PE=4 SV=1	0	FALSE	3.105	14	1	1	1	192	21.8	9.88	0	1	1
High	Master Protein	Q9ES97	Reticulon-3 OS=Mus musculus OX=10090 GN=Rtn3 PE=1 SV=2	0	FALSE	3.074	1	1	1	1	964	103.8	4.92	0	1	1
High	Master Protein	P01869	Ig gamma-1 chain C region, membrane-bound form OS=Mus musculus OX=10090 GN=Ighg1 PE=1 SV=2	0	FALSE	3.046	3	1	1	1	393	43.4	6.44	0	1	1
High	Master Protein	Q3TP92	CTD nuclear envelope phosphatase 1 OS=Mus musculus OX=10090 GN=Ctdnep1 PE=1 SV=2	0	FALSE	3.036	7	2	2	2	244	28.4	9.76	0	2	1
High	Master Protein	F6V084	Thioredoxin-related transmembrane protein 1 (Fragment) OS=Mus musculus OX=10090 GN=Tmx1 PE=1 SV=1	0	FALSE	3.029	10	1	1	1	124	14.4	5.06	0	1	1
High	Master Protein	A0A1W2P701	Sorting nexin-6 OS=Mus musculus OX=10090 GN=Snx6 PE=1 SV=1	0	FALSE	3.017	4	1	1	1	290	33.5	8.57	1.73	1	1
High	Master Protein	S4R1N6	40S ribosomal protein S18 OS=Mus musculus OX=10090 GN=Rps18 PE=3 SV=1	0.002	FALSE	3.009	7	1	1	1	107	12.5	10.13	0	1	1
High	Master Protein	Q922E4	Ethanolamine-phosphate cytidylyltransferase OS=Mus musculus OX=10090 GN=Pcyt2 PE=1 SV=1	0.002	FALSE	2.996	2	1	1	1	404	45.2	6.58	0	1	1
High	Master Protein	D3Z511	Protein eva-1 homolog A (Fragment) OS=Mus musculus OX=10090 GN=Eva1a PE=1 SV=1	0.002	FALSE	2.993	7	1	1	1	155	17.6	6.55	0	1	1
High	Master Protein	P60867	40S ribosomal protein S20 OS=Mus musculus OX=10090 GN=Rps20 PE=1 SV=1	0.002	FALSE	2.986	9	1	1	1	119	13.4	9.94	0	1	1
High	Master Protein	Q8BZF8	Phosphoglucomutase-like protein 5 OS=Mus musculus OX=10090 GN=Pgm5 PE=1 SV=2	0.002	FALSE	2.963	2	1	1	1	567	62.2	7.18	0	1	1
High	Master Protein	V9GXC1	Peptidyl-prolyl cis-trans isomerase OS=Mus musculus OX=10090 GN=Gm12728 PE=1 SV=1	0.002	FALSE	2.949	12	1	1	1	77	8.5	5.38	0	1	1
High	Master Protein	Q9D7E3	Esterase OVCA2 OS=Mus musculus OX=10090 GN=Ovca2 PE=1 SV=1	0.002	FALSE	2.941	5	1	1	1	225	24.2	5.88	0	1	1
High	Master Protein	P97494	Glutamate--cysteine ligase catalytic subunit OS=Mus musculus OX=10090 GN=Gclc PE=1 SV=4	0.002	FALSE	2.94	1	1	1	1	637	72.5	5.9	1.78	1	1
High	Master Protein	Q9DBL7	Bifunctional coenzyme A synthase OS=Mus musculus OX=10090 GN=Coasy PE=1 SV=2	0.002	FALSE	2.938	3	1	1	1	563	62	7.11	1.87	1	1
High	Master Protein	Q62267	Cornifin-B OS=Mus musculus OX=10090 GN=Sprr1b PE=2 SV=1	0.002	FALSE	2.927	5	1	1	1	153	16.6	7.71	0	1	1
High	Master Protein	P51910	Apolipoprotein D OS=Mus musculus OX=10090 GN=Apod PE=1 SV=1	0.002	FALSE	2.926	6	1	1	1	189	21.5	4.91	0	1	1
High	Master Protein	Q9ERI2	Ras-related protein Rab-27A OS=Mus musculus OX=10090 GN=Rab27a PE=1 SV=1	0.002	FALSE	2.925	10	2	2	1	221	25	5.36	0	2	1
High	Master Protein	Q9ER80	Receptor-transporting protein 4 OS=Mus musculus OX=10090 GN=Rtp4 PE=1 SV=1	0.002	FALSE	2.91	5	1	1	1	249	28.4	9.03	0	1	1
High	Master Protein	A0A087WPH2	Vigilin (Fragment) OS=Mus musculus OX=10090 GN=Hdlbp PE=1 SV=1	0.002	FALSE	2.9	73	1	1	1	22	2.4	5.63	0	1	1
High	Master Protein	Q9DCS3	Enoyl-[acyl-carrier-protein] reductase, mitochondrial OS=Mus musculus OX=10090 GN=Mecr PE=1 SV=2	0.002	FALSE	2.891	4	1	1	1	373	40.3	9.07	0	1	1
High	Master Protein	P62264	40S ribosomal protein S14 OS=Mus musculus OX=10090 GN=Rps14 PE=1 SV=3	0.002	FALSE	2.885	9	1	1	1	151	16.3	10.05	0	1	1
High	Master Protein	A0A338P6X5	Eukaryotic initiation factor 4A-II (Fragment) OS=Mus musculus OX=10090 GN=Eif4a2 PE=1 SV=1	0.002	FALSE	2.872	5	1	1	1	322	36.7	5.39	0	1	1
High	Master Protein	A0A1B0GRV7	Predicted gene, 17949 OS=Mus musculus OX=10090 GN=Gm17949 PE=3 SV=1	0.002	FALSE	2.872	4	1	1	1	212	24.2	8.37	2.07	1	1
High	Master Protein	O35593	26S proteasome non-ATPase regulatory subunit 14 OS=Mus musculus OX=10090 GN=Psmd14 PE=1 SV=2	0.002	FALSE	2.863	4	1	1	1	310	34.6	6.52	0	1	1
High	Master Protein	Q9R0Q6	Actin-related protein 2/3 complex subunit 1A OS=Mus musculus OX=10090 GN=Arpc1a PE=1 SV=1	0.002	FALSE	2.861	3	1	1	1	370	41.6	8.18	0	1	1
High	Master Protein	Q99P58	Ras-related protein Rab-27B OS=Mus musculus OX=10090 GN=Rab27b PE=1 SV=3	0.002	FALSE	2.846	10	2	2	1	218	24.5	5.54	0	2	1
High	Master Protein	O70503	Very-long-chain 3-oxoacyl-CoA reductase OS=Mus musculus OX=10090 GN=Hsd17b12 PE=1 SV=1	0.002	FALSE	2.831	5	1	1	1	312	34.7	9.52	0	1	1
High	Master Protein	Q8BV13	COP9 signalosome complex subunit 7b OS=Mus musculus OX=10090 GN=Cops7b PE=1 SV=1	0.002	FALSE	2.804	5	1	1	1	264	29.7	6.32	0	1	1
High	Master Protein	A2A4P3	Predicted gene, 27029 OS=Mus musculus OX=10090 GN=Gm27029 PE=4 SV=1	0.002	FALSE	2.799	2	1	1	1	525	58.1	5.62	0	1	1
High	Master Protein	Q91WN4	Kynurenine 3-monooxygenase OS=Mus musculus OX=10090 GN=Kmo PE=1 SV=1	0.002	FALSE	2.793	2	1	1	1	479	54.5	8.88	0	1	1
High	Master Protein	Q91V08	C-type lectin domain family 2 member D OS=Mus musculus OX=10090 GN=Clec2d PE=1 SV=1	0.002	FALSE	2.754	5	1	1	1	207	23.6	7.62	1.71	1	1
High	Master Protein	D3YZ09	H/ACA ribonucleoprotein complex subunit (Fragment) OS=Mus musculus OX=10090 GN=Gar1 PE=1 SV=1	0.002	FALSE	2.726	5	1	1	1	198	20.4	10.14	0	1	1
High	Master Protein	Q3TYL7	DnaJ homolog subfamily B member 1 OS=Mus musculus OX=10090 GN=Dnajb1 PE=1 SV=1	0.002	FALSE	2.722	5	1	1	1	240	27.1	8.98	0	1	1
High	Master Protein	D3Z1S8	40S ribosomal protein S5 (Fragment) OS=Mus musculus OX=10090 GN=Rps5 PE=1 SV=1	0.002	FALSE	2.716	8	1	1	1	189	21.1	9.52	0	1	1
High	Master Protein	Q91XB0	Three-prime repair exonuclease 1 OS=Mus musculus OX=10090 GN=Trex1 PE=1 SV=2	0.002	FALSE	2.708	3	1	1	1	314	33.7	7.99	0	1	1
High	Master Protein	P52760	2-iminobutanoate/2-iminopropanoate deaminase OS=Mus musculus OX=10090 GN=Rida PE=1 SV=3	0.002	FALSE	2.705	7	1	1	1	135	14.2	8.68	0	1	1
High	Master Protein	I7HJS2	Tafazzin family protein OS=Mus musculus OX=10090 GN=Taz PE=1 SV=1	0.002	FALSE	2.695	4	1	1	1	263	30.4	8.95	0	1	1
High	Master Protein	O35226	26S proteasome non-ATPase regulatory subunit 4 OS=Mus musculus OX=10090 GN=Psmd4 PE=1 SV=1	0.002	FALSE	2.664	5	1	1	1	376	40.7	4.79	0	1	1
High	Master Protein	H3BKG2	T-complex protein 1 subunit theta (Fragment) OS=Mus musculus OX=10090 GN=Cct8 PE=1 SV=1	0.002	FALSE	2.641	6	1	1	1	158	17.2	5.14	0	1	1
High	Master Protein	D3Z0T5	Protein canopy homolog 4 (Fragment) OS=Mus musculus OX=10090 GN=Cnpy4 PE=1 SV=1	0.002	FALSE	2.624	7	1	1	1	160	18	6.55	0	1	1
High	Master Protein	P02802	Metallothionein-1 OS=Mus musculus OX=10090 GN=Mt1 PE=1 SV=1	0.002	FALSE	2.61	20	1	1	1	61	6	7.96	0	1	1
High	Master Protein	P59034	Leucine-rich repeat-containing protein 3 OS=Mus musculus OX=10090 GN=Lrrc3 PE=1 SV=1	0.002	FALSE	2.607	3	1	1	1	257	28.1	7.87	0	1	1
High	Master Protein	Q8BVQ9	26S proteasome regulatory subunit 7 OS=Mus musculus OX=10090 GN=Psmc2 PE=1 SV=1	0.002	FALSE	2.603	3	1	1	1	475	52.8	6.28	0	1	1
High	Master Protein	Q32KG4	Retrotransposon Gag-like protein 9 OS=Mus musculus OX=10090 GN=Rtl9 PE=2 SV=1	0.002	FALSE	2.591	2	1	1	1	1339	138.4	5.64	2.04	1	1
High	Master Protein	Q9EP71	Ankycorbin OS=Mus musculus OX=10090 GN=Rai14 PE=1 SV=1	0.002	FALSE	2.59	1	1	1	1	979	108.8	6.27	0	1	1
High	Master Protein	P47879	Insulin-like growth factor-binding protein 4 OS=Mus musculus OX=10090 GN=Igfbp4 PE=1 SV=2	0.002	FALSE	2.583	5	1	1	1	254	27.8	7.17	0	1	1
High	Master Protein	P62320	Small nuclear ribonucleoprotein Sm D3 OS=Mus musculus OX=10090 GN=Snrpd3 PE=1 SV=1	0.002	FALSE	2.564	8	1	1	1	126	13.9	10.32	0	1	1
High	Master Protein	Q9DC50	Peroxisomal carnitine O-octanoyltransferase OS=Mus musculus OX=10090 GN=Crot PE=1 SV=1	0.002	FALSE	2.538	2	1	1	1	612	70.2	6.73	0	1	1
High	Master Protein	Q9D023	Mitochondrial pyruvate carrier 2 OS=Mus musculus OX=10090 GN=Mpc2 PE=1 SV=1	0.002	FALSE	2.534	8	1	1	1	127	14.3	10.61	0	1	1
High	Master Protein	G5E850	Cytochrome b5 OS=Mus musculus OX=10090 GN=Cyb5a PE=1 SV=1	0.002	FALSE	2.533	12	1	1	1	98	11.1	5.3	0	1	1
High	Master Protein	Q8CJH3	Plexin-B1 OS=Mus musculus OX=10090 GN=Plxnb1 PE=1 SV=2	0.002	FALSE	2.516	1	1	1	1	2119	231.2	5.55	0	1	1
High	Master Protein	A0A0G2JGY8	60S ribosomal protein L34 (Fragment) OS=Mus musculus OX=10090 GN=Rpl34 PE=1 SV=4	0.003	FALSE	2.504	15	1	1	1	59	6.7	11.66	1.62	1	1
High	Master Protein	Q4PJX1	Protein odr-4 homolog OS=Mus musculus OX=10090 GN=Odr4 PE=1 SV=2	0.003	FALSE	2.494	3	1	1	1	447	50	6.14	0	1	1
High	Master Protein	Q91Z38	Tetratricopeptide repeat protein 1 OS=Mus musculus OX=10090 GN=Ttc1 PE=1 SV=1	0.003	FALSE	2.484	3	1	1	1	292	33.2	5.01	0	1	1
High	Master Protein	Q64669	NAD(P)H dehydrogenase [quinone] 1 OS=Mus musculus OX=10090 GN=Nqo1 PE=1 SV=3	0.003	FALSE	2.475	4	1	1	1	274	30.9	8.72	0	1	1
High	Master Protein	Q91YR1	Twinfilin-1 OS=Mus musculus OX=10090 GN=Twf1 PE=1 SV=2	0.004	FALSE	2.455	3	1	1	1	350	40.1	6.67	0	1	1
High	Master Protein	A0A1L1SSA8	Transmembrane protein 205 (Fragment) OS=Mus musculus OX=10090 GN=Tmem205 PE=1 SV=1	0.004	FALSE	2.444	5	1	1	1	173	19.6	9.41	1.79	1	1
High	Master Protein	Q8K3M1	Cis-retinol/3alpha hydroxysterol short-chain dehydrogenase-like protein OS=Mus musculus OX=10090 GN=Rdh16f2 PE=1 SV=1	0.004	FALSE	2.434	4	1	1	1	318	35.9	8.91	0	1	1
High	Master Protein	Q07456	Protein AMBP OS=Mus musculus OX=10090 GN=Ambp PE=1 SV=2	0.004	FALSE	2.433	2	1	1	1	349	39	6.32	1.73	1	1
High	Master Protein	Q7TN29	Stromal membrane-associated protein 2 OS=Mus musculus OX=10090 GN=Smap2 PE=1 SV=1	0.004	FALSE	2.432	3	1	1	1	428	46.5	8.87	0	1	1
High	Master Protein	Q8C142	Low density lipoprotein receptor adapter protein 1 OS=Mus musculus OX=10090 GN=Ldlrap1 PE=1 SV=3	0.004	FALSE	2.431	3	1	1	1	308	34	6.58	0	1	1
High	Master Protein	Q8BI08	Protein MAL2 OS=Mus musculus OX=10090 GN=Mal2 PE=1 SV=1	0.004	FALSE	2.428	6	1	1	1	175	19.1	6.49	0	1	1
High	Master Protein	Q9D5J6	Sedoheptulokinase OS=Mus musculus OX=10090 GN=Shpk PE=1 SV=1	0.004	FALSE	2.426	3	1	1	1	476	51.3	6.24	0	1	1
High	Master Protein	D3YWI5	Epidermal growth factor receptor kinase substrate 8-like protein 2 (Fragment) OS=Mus musculus OX=10090 GN=Eps8l2 PE=1 SV=2	0.004	FALSE	2.423	15	1	1	1	80	8.8	8.03	0	1	1
High	Master Protein	O08553	Dihydropyrimidinase-related protein 2 OS=Mus musculus OX=10090 GN=Dpysl2 PE=1 SV=2	0.004	FALSE	2.413	3	1	1	1	572	62.2	6.38	0	1	1
High	Master Protein	P27546	Microtubule-associated protein 4 OS=Mus musculus OX=10090 GN=Map4 PE=1 SV=3	0.004	FALSE	2.408	1	1	1	1	1125	117.4	4.98	0	1	1
High	Master Protein	Q80UG2	Plexin-A4 OS=Mus musculus OX=10090 GN=Plxna4 PE=1 SV=3	0.004	FALSE	2.393	0	1	2	1	1893	212.4	6.83	1.97	1	1
High	Master Protein	Q9EPE9	Manganese-transporting ATPase 13A1 OS=Mus musculus OX=10090 GN=Atp13a1 PE=1 SV=2	0.004	FALSE	2.385	1	1	1	1	1200	132.3	8.03	0	1	1
High	Master Protein	E9QA46	Peroxisomal biogenesis factor 3 OS=Mus musculus OX=10090 GN=Pex3 PE=1 SV=1	0.004	FALSE	2.367	3	1	1	1	359	40.6	8.63	0	1	1
High	Master Protein	Q6PFA2	Clathrin light chain OS=Mus musculus OX=10090 GN=Clta PE=1 SV=1	0.004	FALSE	2.346	10	1	1	1	218	23.6	4.5	0	1	1
High	Master Protein	P31809	Carcinoembryonic antigen-related cell adhesion molecule 1 OS=Mus musculus OX=10090 GN=Ceacam1 PE=1 SV=1	0.004	FALSE	2.346	3	1	1	1	521	57	5.58	0	1	1
High	Master Protein	A0A0R4J1Z3	Transmembrane protein 33 OS=Mus musculus OX=10090 GN=Tmem33 PE=1 SV=1	0.004	FALSE	2.337	5	1	1	1	246	27.9	9.66	0	1	1
High	Master Protein	Q64464	Cytochrome P450 3A13 OS=Mus musculus OX=10090 GN=Cyp3a13 PE=1 SV=1	0.004	FALSE	2.337	2	1	1	1	503	57.5	8.57	0	1	1
High	Master Protein	Q9D0A3	Arpin OS=Mus musculus OX=10090 GN=Arpin PE=1 SV=1	0.004	FALSE	2.335	3	1	1	1	226	25.2	5.19	0	1	1
High	Master Protein	Q8VDP2	UPF0428 protein CXorf56 homolog OS=Mus musculus OX=10090 PE=1 SV=1	0.004	FALSE	2.334	6	1	1	1	222	25.6	8.73	0	1	1
High	Master Protein	P36552	Oxygen-dependent coproporphyrinogen-III oxidase, mitochondrial OS=Mus musculus OX=10090 GN=Cpox PE=1 SV=2	0.004	FALSE	2.324	3	1	1	1	443	49.7	8.53	0	1	1
High	Master Protein	Q6P3A8	2-oxoisovalerate dehydrogenase subunit beta, mitochondrial OS=Mus musculus OX=10090 GN=Bckdhb PE=1 SV=2	0.006	FALSE	2.307	3	1	1	1	390	42.9	6.7	0	1	1
High	Master Protein	Q61838	Pregnancy zone protein OS=Mus musculus OX=10090 GN=Pzp PE=1 SV=3	0.006	FALSE	2.288	1	1	1	1	1495	165.7	6.68	2.06	1	1
High	Master Protein	Q8BWL5	RNA-binding motif, single-stranded-interacting protein 3 OS=Mus musculus OX=10090 GN=Rbms3 PE=2 SV=2	0.006	FALSE	2.287	3	1	1	1	431	46.9	7.99	0	1	1
High	Master Protein	Q61171	Peroxiredoxin-2 OS=Mus musculus OX=10090 GN=Prdx2 PE=1 SV=3	0.006	FALSE	2.287	6	1	1	1	198	21.8	5.41	0	1	1
High	Master Protein	P19096	Fatty acid synthase OS=Mus musculus OX=10090 GN=Fasn PE=1 SV=2	0.006	FALSE	2.285	0	1	1	1	2504	272.3	6.58	0	1	1
High	Master Protein	Q6A0A9	Constitutive coactivator of PPAR-gamma-like protein 1 OS=Mus musculus OX=10090 GN=FAM120A PE=1 SV=2	0.006	FALSE	2.278	2	1	1	1	1112	121.6	8.92	0	1	1
High	Master Protein	F6WR04	Cathepsin S OS=Mus musculus OX=10090 GN=Ctss PE=1 SV=1	0.006	FALSE	2.274	4	1	1	1	341	38.6	7.15	2.06	1	1
High	Master Protein	Q9ESY9	Gamma-interferon-inducible lysosomal thiol reductase OS=Mus musculus OX=10090 GN=Ifi30 PE=1 SV=3	0.006	FALSE	2.266	5	1	1	1	248	27.8	5.01	0	1	1
High	Master Protein	P62715	Serine/threonine-protein phosphatase 2A catalytic subunit beta isoform OS=Mus musculus OX=10090 GN=Ppp2cb PE=1 SV=1	0.006	FALSE	2.257	5	1	1	1	309	35.6	5.43	0	1	1
High	Master Protein	A2AGT5	Cytoskeleton-associated protein 5 OS=Mus musculus OX=10090 GN=Ckap5 PE=1 SV=1	0.006	FALSE	2.25	1	1	1	1	2032	225.5	7.96	0	1	1
High	Master Protein	E9PUC6	Alpha-1-antitrypsin 1-6 OS=Mus musculus OX=10090 GN=Serpina1f PE=3 SV=1	0.006	FALSE	2.241	2	1	1	1	356	40.2	8.22	1.84	1	1
High	Master Protein	A2A702	Eukaryotic translation initiation factor 3 subunit M OS=Mus musculus OX=10090 GN=Eif3m PE=1 SV=1	0.006	FALSE	2.239	7	1	1	1	242	27.9	7.17	0	1	1
High	Master Protein	P06745	Glucose-6-phosphate isomerase OS=Mus musculus OX=10090 GN=Gpi PE=1 SV=4	0.006	FALSE	2.225	2	1	1	1	558	62.7	8.13	0	1	1
High	Master Protein	Q8BHN3	Neutral alpha-glucosidase AB OS=Mus musculus OX=10090 GN=Ganab PE=1 SV=1	0.006	FALSE	2.224	1	1	1	1	944	106.8	6.06	0	1	1
High	Master Protein	P14106	Complement C1q subcomponent subunit B OS=Mus musculus OX=10090 GN=C1qb PE=1 SV=2	0.006	FALSE	2.215	6	1	1	1	253	26.7	8.15	0	1	1
High	Master Protein	Q9WTI7	Unconventional myosin-Ic OS=Mus musculus OX=10090 GN=Myo1c PE=1 SV=2	0.006	FALSE	2.214	1	1	1	1	1063	121.9	9.35	0	1	1
High	Master Protein	Q9WU79	Proline dehydrogenase 1, mitochondrial OS=Mus musculus OX=10090 GN=Prodh PE=1 SV=2	0.005	FALSE	2.209	1	1	1	1	599	68	8.24	0	1	1
High	Master Protein	Q9CXF0	Kynureninase OS=Mus musculus OX=10090 GN=Kynu PE=1 SV=3	0.005	FALSE	2.196	3	1	1	1	464	52.3	6.57	0	1	1
High	Master Protein	E0CZ26	Potassium channel tetramerisation domain-containing 18 OS=Mus musculus OX=10090 GN=Kctd18 PE=1 SV=1	0.005	FALSE	2.187	4	1	1	1	429	46.9	8.35	0	1	1
High	Master Protein	Q9CX34	Protein SGT1 homolog OS=Mus musculus OX=10090 GN=Sugt1 PE=1 SV=3	0.005	FALSE	2.181	4	1	1	1	336	38.1	5.45	0	1	1
High	Master Protein	A0A494B9S9	Splicing factor 3b, subunit 2 (Fragment) OS=Mus musculus OX=10090 GN=Sf3b2 PE=1 SV=1	0.005	FALSE	2.181	4	1	1	1	308	33.1	5.08	0	1	1
High	Master Protein	H3BLB1	Phosphoethanolamine/phosphocholine phosphatase (Fragment) OS=Mus musculus OX=10090 GN=Phospho1 PE=1 SV=1	0.005	FALSE	2.168	7	1	1	1	191	21.2	8.07	0	1	1
High	Master Protein	Q8BMS1	Trifunctional enzyme subunit alpha, mitochondrial OS=Mus musculus OX=10090 GN=Hadha PE=1 SV=1	0.005	FALSE	2.161	3	1	1	1	763	82.6	9.14	0	1	1
High	Master Protein	Q9CR11	YEATS domain-containing protein 4 OS=Mus musculus OX=10090 GN=Yeats4 PE=2 SV=1	0.005	FALSE	2.157	4	1	1	1	227	26.5	8.41	0	1	1
High	Master Protein	P03930	ATP synthase protein 8 OS=Mus musculus OX=10090 GN=Mtatp8 PE=1 SV=1	0.005	FALSE	2.149	19	1	1	1	67	7.8	9.88	0	1	1
High	Master Protein	Q99LD4	COP9 signalosome complex subunit 1 OS=Mus musculus OX=10090 GN=Gps1 PE=1 SV=1	0.005	FALSE	2.147	3	1	1	1	471	53.4	6.84	0	1	1
High	Master Protein	Q60936	Atypical kinase COQ8A, mitochondrial OS=Mus musculus OX=10090 GN=Coq8a PE=1 SV=2	0.005	FALSE	2.136	2	1	1	1	645	71.7	6.54	0	1	1
High	Master Protein	E9Q1S3	Protein transport protein SEC23 OS=Mus musculus OX=10090 GN=Sec23a PE=1 SV=1	0.005	FALSE	2.129	2	1	1	1	736	82.9	7.46	0	1	1
High	Master Protein	Q9CWD7	Protein N-terminal glutamine amidohydrolase OS=Mus musculus OX=10090 GN=Wdyhv1 PE=1 SV=1	0.005	FALSE	2.103	5	1	1	1	192	22.3	5.06	0	1	1
High	Master Protein	A0A0N4SVG9	RAB7, member RAS oncogene family (Fragment) OS=Mus musculus OX=10090 GN=Rab7 PE=1 SV=3	0.005	FALSE	2.1	10	1	1	1	98	11	9.13	0	1	1
High	Master Protein	Q8BGD9	Eukaryotic translation initiation factor 4B OS=Mus musculus OX=10090 GN=Eif4b PE=1 SV=1	0.005	FALSE	2.1	1	1	1	1	611	68.8	5.67	2.12	1	1
High	Master Protein	A0A087WPF8	Protein ABHD14B (Fragment) OS=Mus musculus OX=10090 GN=Abhd14b PE=1 SV=1	0.005	FALSE	2.089	6	1	1	1	174	18.4	6.79	0	1	1
High	Master Protein	A2AIV8	Caspase recruitment domain-containing protein 9 OS=Mus musculus OX=10090 GN=Card9 PE=1 SV=1	0.005	FALSE	2.086	3	1	1	1	536	62.4	5.73	1.74	1	1
High	Master Protein	E9Q7C8	Cytochrome P450 2C40 OS=Mus musculus OX=10090 GN=Cyp2c40 PE=1 SV=1	0.006	FALSE	2.059	2	1	1	1	520	59.1	7.93	0	1	1
High	Master Protein	E0CZD9	Zinc finger protein-like 1 (Fragment) OS=Mus musculus OX=10090 GN=Zfpl1 PE=1 SV=1	0.006	FALSE	2.044	3	1	1	1	242	26.8	7.11	0	1	1
High	Master Protein	F8WGB3	Succinate dehydrogenase cytochrome b560 subunit, mitochondrial OS=Mus musculus OX=10090 GN=Sdhc PE=1 SV=1	0.006	FALSE	2.043	10	1	1	1	135	14.5	9.91	0	1	1
High	Master Protein	J3QMI4	Calcium homeostasis modulator 3 OS=Mus musculus OX=10090 GN=Calhm3 PE=2 SV=1	0.006	FALSE	2.027	3	1	1	1	347	39.3	8.51	0	1	1
High	Master Protein	A0A286YE28	Transketolase (Fragment) OS=Mus musculus OX=10090 GN=Tkt PE=1 SV=1	0.006	FALSE	2.022	1	1	1	1	502	54	7.02	0	1	1
High	Master Protein	Q60864	Stress-induced-phosphoprotein 1 OS=Mus musculus OX=10090 GN=Stip1 PE=1 SV=1	0.006	FALSE	2.021	3	1	1	1	543	62.5	6.8	0	1	1
High	Master Protein	D3YTQ5	Acyl-CoA dehydrogenase family member 11 OS=Mus musculus OX=10090 GN=Acad11 PE=1 SV=1	0.006	FALSE	2.019	2	1	1	1	661	74	8.1	0	1	1
High	Master Protein	Q99KG5	Lipolysis-stimulated lipoprotein receptor OS=Mus musculus OX=10090 GN=Lsr PE=1 SV=1	0.006	FALSE	2.013	2	1	1	1	594	66.1	6.54	0	1	1
High	Master Protein	P48678	Prelamin-A/C OS=Mus musculus OX=10090 GN=Lmna PE=1 SV=2	0.006	FALSE	2	2	1	1	1	665	74.2	6.98	0	1	1
High	Master Protein	F7D1R5	Phospholipase A-2-activating protein (Fragment) OS=Mus musculus OX=10090 GN=Plaa PE=1 SV=1	0.006	FALSE	1.997	6	1	1	1	214	23.5	5.01	0	1	1
High	Master Protein	A0A1L1SUG9	Cadherin EGF LAG seven-pass G-type receptor 3 OS=Mus musculus OX=10090 GN=Celsr3 PE=1 SV=1	0.006	FALSE	1.997	1	1	1	1	3309	359.1	6.62	0	1	1
High	Master Protein	O09164	Extracellular superoxide dismutase [Cu-Zn] OS=Mus musculus OX=10090 GN=Sod3 PE=1 SV=1	0.006	FALSE	1.994	5	1	1	1	251	27.4	6.84	0	1	1
High	Master Protein	Q60749	KH domain-containing, RNA-binding, signal transduction-associated protein 1 OS=Mus musculus OX=10090 GN=Khdrbs1 PE=1 SV=2	0.006	FALSE	1.986	3	1	1	1	443	48.3	8.72	0	1	1
High	Master Protein	Q62523	Zyxin OS=Mus musculus OX=10090 GN=Zyx PE=1 SV=2	0.006	FALSE	1.985	2	1	1	1	564	60.5	6.4	0	1	1
High	Master Protein	Q9JL99	C-type lectin domain family 1 member B OS=Mus musculus OX=10090 GN=Clec1b PE=1 SV=1	0.006	FALSE	1.983	6	1	1	1	229	26.2	8.72	0	1	1
High	Master Protein	Q9CZ42	ATP-dependent (S)-NAD(P)H-hydrate dehydratase OS=Mus musculus OX=10090 GN=Naxd PE=1 SV=1	0.006	FALSE	1.977	3	1	1	1	343	36.7	7.77	0	1	1
High	Master Protein	A0A087WRY3	Nuclear ubiquitous casein and cyclin-dependent kinase substrate 1 OS=Mus musculus OX=10090 GN=Nucks1 PE=1 SV=1	0.006	FALSE	1.975	4	1	1	1	233	26.2	5.12	0	1	1
High	Master Protein	Q9EST4	Proteasome assembly chaperone 2 OS=Mus musculus OX=10090 GN=Psmg2 PE=1 SV=1	0.006	FALSE	1.967	3	1	1	1	264	29.5	6.05	0	1	1
High	Master Protein	Q8R0V5	Indoleamine 2,3-dioxygenase 2 OS=Mus musculus OX=10090 GN=Ido2 PE=1 SV=3	0.006	FALSE	1.967	3	1	1	1	405	45.2	6.68	0	1	1
High	Master Protein	Q8BTY1	Kynurenine--oxoglutarate transaminase 1 OS=Mus musculus OX=10090 GN=Kyat1 PE=1 SV=1	0.006	FALSE	1.963	3	1	1	1	424	47.5	6.95	0	1	1
High	Master Protein	D6RCX5	Mitochondrial fission regulator 1-like OS=Mus musculus OX=10090 GN=Mtfr1l PE=1 SV=1	0.006	FALSE	1.954	6	1	1	1	202	22.4	10.51	0	1	1
High	Master Protein	P48985	Protein atonal homolog 1 OS=Mus musculus OX=10090 GN=Atoh1 PE=1 SV=1	0.006	FALSE	1.942	3	1	1	1	351	37.8	7.85	1.97	1	1
High	Master Protein	H7BXA9	Beta-chimaerin (Fragment) OS=Mus musculus OX=10090 GN=Chn2 PE=1 SV=1	0.006	FALSE	1.93	6	1	1	1	225	26	7.9	0	1	1
High	Master Protein	O08795	Glucosidase 2 subunit beta OS=Mus musculus OX=10090 GN=Prkcsh PE=1 SV=1	0.006	FALSE	1.922	2	1	1	1	521	58.8	4.46	0	1	1
High	Master Protein	F6Z0X0	60S ribosomal protein L28 (Fragment) OS=Mus musculus OX=10090 GN=Rpl28 PE=1 SV=1	0.006	FALSE	1.919	9	1	1	1	85	9.8	12.23	0	1	1
High	Master Protein	B1AR17	Chromodomain helicase DNA-binding protein 3 OS=Mus musculus OX=10090 GN=Chd3 PE=1 SV=1	0.006	FALSE	1.919	0	1	1	1	2055	232.6	6.27	0	1	1
High	Master Protein	Q8WTY4	Anamorsin OS=Mus musculus OX=10090 GN=Ciapin1 PE=1 SV=1	0.006	FALSE	1.905	7	1	1	1	309	33.4	5.2	0	1	1
High	Master Protein	Q9CQZ6	NADH dehydrogenase [ubiquinone] 1 beta subcomplex subunit 3 OS=Mus musculus OX=10090 GN=Ndufb3 PE=1 SV=1	0.006	FALSE	1.885	11	1	1	1	104	11.7	9.04	0	1	1
High	Master Protein	Q05BE7	Numb protein OS=Mus musculus OX=10090 GN=Numb PE=1 SV=1	0.006	FALSE	1.876	3	1	1	1	322	36.2	9.47	0	1	1
High	Master Protein	Q9Z1F9	SUMO-activating enzyme subunit 2 OS=Mus musculus OX=10090 GN=Uba2 PE=1 SV=1	0.006	FALSE	1.872	2	1	1	1	638	70.5	5.24	0	1	1
High	Master Protein	D3YZV5	SHC-transforming protein 1 (Fragment) OS=Mus musculus OX=10090 GN=Shc1 PE=1 SV=1	0.006	FALSE	1.864	8	1	1	1	172	18.7	8.27	0	1	1
High	Master Protein	F8VPQ7	Sodium channel protein OS=Mus musculus OX=10090 GN=Scn9a PE=1 SV=1	0.007	FALSE	1.857	1	1	1	1	1975	224.9	7.27	0	1	1
High	Master Protein	D6RCI0	Tumor necrosis factor receptor type 1-associated DEATH domain protein OS=Mus musculus OX=10090 GN=Tradd PE=1 SV=1	0.007	FALSE	1.832	22	1	1	1	64	6.7	9.19	0	1	1
High	Master Protein	A0A2I3BS41	Vinexin OS=Mus musculus OX=10090 GN=Sorbs3 PE=1 SV=1	0.007	FALSE	1.822	1	1	1	1	715	80.3	9	0	1	1
High	Master Protein	A0A494B9V8	Protein prenyltransferase alpha subunit repeat-containing 1 OS=Mus musculus OX=10090 GN=Ptar1 PE=1 SV=1	0.007	FALSE	1.809	2	1	1	1	424	48.3	6.98	0	1	1
High	Master Protein	E9PXC0	Signal recognition particle 54 kDa protein OS=Mus musculus OX=10090 GN=Srp54c PE=1 SV=1	0.007	FALSE	1.807	3	1	1	1	504	55.8	8.92	0	1	1
High	Master Protein	P84091	AP-2 complex subunit mu OS=Mus musculus OX=10090 GN=Ap2m1 PE=1 SV=1	0.007	FALSE	1.804	2	1	1	1	435	49.6	9.54	0	1	1
High	Master Protein	Q91ZJ5	UTP--glucose-1-phosphate uridylyltransferase OS=Mus musculus OX=10090 GN=Ugp2 PE=1 SV=3	0.007	FALSE	1.803	2	1	1	1	508	56.9	7.61	0	1	1
High	Master Protein	Q8QZS1	3-hydroxyisobutyryl-CoA hydrolase, mitochondrial OS=Mus musculus OX=10090 GN=Hibch PE=1 SV=1	0.007	FALSE	1.801	4	1	1	1	385	43	8.06	0	1	1
High	Master Protein	Q6P5C5	Single-strand selective monofunctional uracil DNA glycosylase OS=Mus musculus OX=10090 GN=Smug1 PE=1 SV=1	0.007	FALSE	1.798	4	1	1	1	279	30.6	6.77	0	1	1
High	Master Protein	A0A0R4J0I9	Prolow-density lipoprotein receptor-related protein 1 OS=Mus musculus OX=10090 GN=Lrp1 PE=1 SV=1	0.008	FALSE	1.785	0	1	1	1	4545	504.4	5.36	0	1	1
High	Master Protein	D3Z4W5	RIKEN cDNA 1700074P13 gene (Fragment) OS=Mus musculus OX=10090 GN=1700074P13Rik PE=3 SV=1	0.009	FALSE	1.777	4	1	2	1	176	20.1	5.06	0	1	1
High	Master Protein	G3UX48	Protein PRRC2A OS=Mus musculus OX=10090 GN=Prrc2a PE=1 SV=1	0.009	FALSE	1.777	1	1	1	1	2069	219.3	9.25	0	1	1
High	Master Protein	Q91YQ5	Dolichyl-diphosphooligosaccharide--protein glycosyltransferase subunit 1 OS=Mus musculus OX=10090 GN=Rpn1 PE=1 SV=1	0.009	FALSE	1.776	1	1	1	1	608	68.5	6.46	0	1	1
High	Master Protein	P47809	Dual specificity mitogen-activated protein kinase kinase 4 OS=Mus musculus OX=10090 GN=Map2k4 PE=1 SV=2	0.009	FALSE	1.773	4	1	1	1	397	44.1	8.07	0	1	1
High	Master Protein	Q9DBG1	Sterol 26-hydroxylase, mitochondrial OS=Mus musculus OX=10090 GN=Cyp27a1 PE=1 SV=1	0.009	FALSE	1.771	2	1	1	1	533	60.7	9.14	0	1	1
High	Master Protein	Q9CR62	Mitochondrial 2-oxoglutarate/malate carrier protein OS=Mus musculus OX=10090 GN=Slc25a11 PE=1 SV=3	0.009	FALSE	1.762	3	1	1	1	314	34.1	9.94	0	1	1
Medium	Master Protein	Q3UQ44	Ras GTPase-activating-like protein IQGAP2 OS=Mus musculus OX=10090 GN=Iqgap2 PE=1 SV=2	0.012	FALSE	1.757	1	1	1	1	1575	180.4	5.64	0	1	1
Medium	Master Protein	P29268	CCN family member 2 OS=Mus musculus OX=10090 GN=Ccn2 PE=2 SV=3	0.012	FALSE	1.749	3	1	1	1	348	37.8	7.81	0	1	1
Medium	Master Protein	Q8VHP6	Cadherin-related family member 1 OS=Mus musculus OX=10090 GN=Cdhr1 PE=1 SV=1	0.012	FALSE	1.747	2	1	1	1	859	94	5.73	0	1	1
Medium	Master Protein	Q8BFW7	Lipoma-preferred partner homolog OS=Mus musculus OX=10090 GN=Lpp PE=1 SV=1	0.012	FALSE	1.735	1	1	1	1	613	65.8	7.37	0	1	1
Medium	Master Protein	P09405	Nucleolin OS=Mus musculus OX=10090 GN=Ncl PE=1 SV=2	0.012	FALSE	1.734	2	1	1	1	707	76.7	4.75	0	1	1
Medium	Master Protein	Q8BGC4	Prostaglandin reductase-3 OS=Mus musculus OX=10090 GN=Zadh2 PE=1 SV=1	0.012	FALSE	1.732	4	1	1	1	377	40.5	7.42	0	1	1
Medium	Master Protein	Q91WU5	Arsenite methyltransferase OS=Mus musculus OX=10090 GN=As3mt PE=1 SV=2	0.012	FALSE	1.729	3	1	1	1	376	41.8	5.86	0	1	1
Medium	Master Protein	O35701	Matrilin-3 OS=Mus musculus OX=10090 GN=Matn3 PE=1 SV=2	0.012	FALSE	1.728	6	1	1	1	481	51.8	7.47	0	1	1
Medium	Master Protein	A0A0A6YY34	Glutathione peroxidase OS=Mus musculus OX=10090 GN=Gpx1 PE=1 SV=1	0.012	FALSE	1.727	6	1	1	1	144	16.3	7.25	0	1	1
Medium	Master Protein	Q5SUT0	RNA-binding protein EWS OS=Mus musculus OX=10090 GN=Ewsr1 PE=1 SV=1	0.012	FALSE	1.726	2	1	1	1	618	64.9	9.38	0	1	1
Medium	Master Protein	Q9D4V7	Rab-like protein 3 OS=Mus musculus OX=10090 GN=Rabl3 PE=1 SV=1	0.012	FALSE	1.724	3	1	1	1	236	26.3	7.15	0	1	1
Medium	Master Protein	Q8C115	Pleckstrin homology domain-containing family H member 2 OS=Mus musculus OX=10090 GN=Plekhh2 PE=1 SV=3	0.012	FALSE	1.715	1	1	1	1	1491	167.6	7.47	0	1	1
Medium	Master Protein	B1AVF2	TSC22 domain family protein 3 OS=Mus musculus OX=10090 GN=Tsc22d3 PE=1 SV=1	0.012	FALSE	1.709	9	1	1	1	113	12.6	4.68	0	1	1
Medium	Master Protein	Q91VC9	Growth hormone-inducible transmembrane protein OS=Mus musculus OX=10090 GN=Ghitm PE=1 SV=1	0.012	FALSE	1.708	3	1	1	1	346	37.3	9.8	0	1	1
Medium	Master Protein	Q91XH6	Vesicle transport through interaction with t-SNAREs 1B homolog OS=Mus musculus OX=10090 GN=Vti1b PE=1 SV=1	0.012	FALSE	1.708	5	1	1	1	232	26.7	9.04	0	1	1
Medium	Master Protein	Q9DBS1	Transmembrane protein 43 OS=Mus musculus OX=10090 GN=Tmem43 PE=1 SV=1	0.012	FALSE	1.707	3	1	1	1	400	44.8	7.36	0	1	1
Medium	Master Protein	A0A140LIZ5	26S proteasome regulatory subunit 6B OS=Mus musculus OX=10090 GN=Psmc4 PE=1 SV=1	0.012	FALSE	1.704	2	1	1	1	387	43.5	5.26	0	1	1
Medium	Master Protein	Q3TML0	Protein disulfide-isomerase A6 OS=Mus musculus OX=10090 GN=Pdia6 PE=1 SV=1	0.012	FALSE	1.701	3	1	1	1	445	48.7	5.19	0	1	1
Medium	Master Protein	Q9D0F3	Protein ERGIC-53 OS=Mus musculus OX=10090 GN=Lman1 PE=1 SV=1	0.012	FALSE	1.697	2	1	1	1	517	57.8	6.34	0	1	1
Medium	Master Protein	Q9CRB3	5-hydroxyisourate hydrolase OS=Mus musculus OX=10090 GN=Urah PE=1 SV=1	0.012	FALSE	1.696	6	1	1	1	118	13.6	7.87	0	1	1
Medium	Master Protein	Q8BFS6	Serine/threonine-protein phosphatase CPPED1 OS=Mus musculus OX=10090 GN=Cpped1 PE=1 SV=1	0.012	FALSE	1.693	4	1	1	1	312	35.2	5.34	0	1	1
Medium	Master Protein	F6ZA56	Telomere zinc finger-associated protein (Fragment) OS=Mus musculus OX=10090 GN=Zbtb48 PE=4 SV=1	0.012	FALSE	1.688	14	1	1	1	164	18.2	7.34	2.2	1	1
Medium	Master Protein	Q3UK98	Chromobox protein homolog 6 OS=Mus musculus OX=10090 GN=Cbx6 PE=1 SV=1	0.012	FALSE	1.672	2	1	1	1	396	42.5	9.95	0	1	1
Medium	Master Protein	Q9JM62	Receptor expression-enhancing protein 6 OS=Mus musculus OX=10090 GN=Reep6 PE=1 SV=1	0.012	FALSE	1.667	5	1	1	1	201	22.2	7.33	0	1	1
Medium	Master Protein	Q9DBG6	Dolichyl-diphosphooligosaccharide--protein glycosyltransferase subunit 2 OS=Mus musculus OX=10090 GN=Rpn2 PE=1 SV=1	0.012	FALSE	1.664	4	1	1	1	631	69	5.81	0	1	1
Medium	Master Protein	F6W5U8	Gamma-tubulin complex component (Fragment) OS=Mus musculus OX=10090 GN=Tubgcp6 PE=1 SV=1	0.012	FALSE	1.661	6	1	1	1	139	16.7	8.47	0	1	1
Medium	Master Protein	Q14DH7	Acyl-CoA synthetase short-chain family member 3, mitochondrial OS=Mus musculus OX=10090 GN=Acss3 PE=1 SV=2	0.012	FALSE	1.659	2	1	1	1	682	74.5	8.63	0	1	1
Medium	Master Protein	Q9CZN7	Serine hydroxymethyltransferase, mitochondrial OS=Mus musculus OX=10090 GN=Shmt2 PE=1 SV=1	0.012	FALSE	1.655	2	1	1	1	504	55.7	8.47	0	1	1
Medium	Master Protein	Q3UMF0	Cordon-bleu protein-like 1 OS=Mus musculus OX=10090 GN=Cobll1 PE=1 SV=2	0.012	FALSE	1.652	1	1	1	1	1273	137.3	8.16	0	1	1
Medium	Master Protein	Q9CR09	Ubiquitin-fold modifier-conjugating enzyme 1 OS=Mus musculus OX=10090 GN=Ufc1 PE=1 SV=1	0.013	FALSE	1.65	5	1	1	1	167	19.5	7.4	0	1	1
Medium	Master Protein	A0A2R8VHX0	Cysteine sulfinic acid decarboxylase OS=Mus musculus OX=10090 GN=Csad PE=1 SV=1	0.013	FALSE	1.648	2	1	1	1	463	51.6	6.48	0	1	1
Medium	Master Protein	Q62018	RNA polymerase-associated protein CTR9 homolog OS=Mus musculus OX=10090 GN=Ctr9 PE=1 SV=2	0.013	FALSE	1.646	2	1	1	1	1173	133.3	6.49	0	1	1
Medium	Master Protein	Q9R171	Cerebellin-1 OS=Mus musculus OX=10090 GN=Cbln1 PE=1 SV=1	0.014	FALSE	1.633	4	1	1	1	193	21.1	7.28	0	1	1
Medium	Master Protein	P97287	Induced myeloid leukemia cell differentiation protein Mcl-1 homolog OS=Mus musculus OX=10090 GN=Mcl1 PE=1 SV=3	0.014	FALSE	1.633	6	1	1	1	331	35.2	6.2	0	1	1
Medium	Master Protein	Q8BLG0	PHD finger protein 20 OS=Mus musculus OX=10090 GN=Phf20 PE=1 SV=2	0.014	FALSE	1.628	1	1	1	1	1010	115.2	7.52	0	1	1
Medium	Master Protein	D3Z712	40S ribosomal protein S15a (Fragment) OS=Mus musculus OX=10090 GN=Rps15a PE=1 SV=2	0.014	FALSE	1.624	18	1	1	1	78	8.8	10.43	0	1	1
Medium	Master Protein	Q8CGC7	Bifunctional glutamate/proline--tRNA ligase OS=Mus musculus OX=10090 GN=Eprs PE=1 SV=4	0.014	FALSE	1.613	1	1	1	1	1512	170	7.66	0	1	1
Medium	Master Protein	H3BJN3	Protein CASP OS=Mus musculus OX=10090 GN=Cux1 PE=1 SV=1	0.014	FALSE	1.611	1	1	1	1	678	77.4	5.35	0	1	1
Medium	Master Protein	Q6NVF9	Cleavage and polyadenylation specificity factor subunit 6 OS=Mus musculus OX=10090 GN=Cpsf6 PE=1 SV=1	0.014	FALSE	1.61	3	1	1	1	551	59.1	7.15	0	1	1
Medium	Master Protein	Q8BP67	60S ribosomal protein L24 OS=Mus musculus OX=10090 GN=Rpl24 PE=1 SV=2	0.014	FALSE	1.593	5	1	1	1	157	17.8	11.25	0	1	1
Medium	Master Protein	Q9DCX2	ATP synthase subunit d, mitochondrial OS=Mus musculus OX=10090 GN=Atp5pd PE=1 SV=3	0.014	FALSE	1.593	7	1	1	1	161	18.7	5.69	0	1	1
Medium	Master Protein	Q91VH6	Protein MEMO1 OS=Mus musculus OX=10090 GN=Memo1 PE=1 SV=1	0.014	FALSE	1.593	4	1	1	1	297	33.7	7.14	0	1	1
Medium	Master Protein	A0A0R4J023	Methylglutaconyl-CoA hydratase, mitochondrial OS=Mus musculus OX=10090 GN=Auh PE=1 SV=1	0.014	FALSE	1.591	3	1	1	1	314	33.3	9.42	0	1	1
Medium	Master Protein	Q64133	Amine oxidase [flavin-containing] A OS=Mus musculus OX=10090 GN=Maoa PE=1 SV=3	0.014	FALSE	1.59	2	1	1	1	526	59.6	7.81	0	1	1
Medium	Master Protein	P26043	Radixin OS=Mus musculus OX=10090 GN=Rdx PE=1 SV=3	0.014	FALSE	1.588	1	1	1	1	583	68.5	6.2	0	1	1
Medium	Master Protein	Q91WS0	CDGSH iron-sulfur domain-containing protein 1 OS=Mus musculus OX=10090 GN=Cisd1 PE=1 SV=1	0.014	FALSE	1.588	14	1	1	1	108	12.1	9.06	0	1	1
Medium	Master Protein	D3Z4N4	Insulin-like growth factor II (Fragment) OS=Mus musculus OX=10090 GN=Igf2 PE=1 SV=2	0.014	FALSE	1.586	9	1	1	1	103	11.1	5.4	0	1	1
Medium	Master Protein	Q8BWR2	PITH domain-containing protein 1 OS=Mus musculus OX=10090 GN=Pithd1 PE=1 SV=1	0.016	FALSE	1.571	4	1	1	1	211	24.2	5.74	0	1	1
Medium	Master Protein	P63323	40S ribosomal protein S12 OS=Mus musculus OX=10090 GN=Rps12 PE=1 SV=2	0.016	FALSE	1.569	8	1	1	1	132	14.5	7.24	0	1	1
Medium	Master Protein	H7BWY3	Alanine--glyoxylate aminotransferase 2, mitochondrial OS=Mus musculus OX=10090 GN=Agxt2 PE=1 SV=1	0.02	FALSE	1.566	2	1	1	1	541	60.1	7.9	0	1	1
Medium	Master Protein	A0A2I3BPG9	Ribosomal protein L36A, pseudogene 1 OS=Mus musculus OX=10090 GN=Rpl36a-ps1 PE=3 SV=1	0.02	FALSE	1.564	8	1	1	1	106	12.4	10.51	0	1	1
Medium	Master Protein	Q99L04	Dehydrogenase/reductase SDR family member 1 OS=Mus musculus OX=10090 GN=Dhrs1 PE=1 SV=1	0.02	FALSE	1.563	3	1	1	1	313	34	8.35	0	1	1
Medium	Master Protein	P43883	Perilipin-2 OS=Mus musculus OX=10090 GN=Plin2 PE=1 SV=2	0.02	FALSE	1.56	2	1	1	1	425	46.6	6.87	0	1	1
Medium	Master Protein	Q8K157	Aldose 1-epimerase OS=Mus musculus OX=10090 GN=Galm PE=1 SV=1	0.021	FALSE	1.556	4	1	1	1	342	37.8	6.74	0	1	1
Medium	Master Protein	Q6PCM1	Lysine-specific demethylase 3A OS=Mus musculus OX=10090 GN=Kdm3a PE=1 SV=1	0.021	FALSE	1.554	1	1	1	1	1323	147.8	7.74	0	1	1
Medium	Master Protein	Q5SWY8	Sodium/glucose cotransporter 5 OS=Mus musculus OX=10090 GN=Slc5a10 PE=1 SV=1	0.023	FALSE	1.537	3	1	1	1	596	64.7	8.21	0	1	1
Medium	Master Protein	P37889	Fibulin-2 OS=Mus musculus OX=10090 GN=Fbln2 PE=1 SV=2	0.023	FALSE	1.534	1	1	1	1	1221	131.7	4.68	0	1	1
Medium	Master Protein	D3Z6J7	Plastin-1 (Fragment) OS=Mus musculus OX=10090 GN=Pls1 PE=1 SV=1	0.023	FALSE	1.532	14	1	1	1	138	15.6	4.75	0	1	1
Medium	Master Protein	Q8CGB6	Tensin-2 OS=Mus musculus OX=10090 GN=Tns2 PE=1 SV=1	0.023	FALSE	1.529	1	1	1	1	1400	151.9	8.48	0	1	1
Medium	Master Protein	P61358	60S ribosomal protein L27 OS=Mus musculus OX=10090 GN=Rpl27 PE=1 SV=2	0.023	FALSE	1.528	7	1	1	1	136	15.8	10.56	0	1	1
Medium	Master Protein	E9Q1Y3	Apolipoprotein B-100 (Fragment) OS=Mus musculus OX=10090 GN=Apob PE=1 SV=1	0.023	FALSE	1.527	0	1	1	1	4456	503.6	6.83	1.74	1	1
Medium	Master Protein	A0A1B0GR60	Ferritin OS=Mus musculus OX=10090 GN=Ftl1 PE=1 SV=1	0.023	FALSE	1.527	14	1	1	1	160	18	6.28	0	1	1
Medium	Master Protein	Q60692	Proteasome subunit beta type-6 OS=Mus musculus OX=10090 GN=Psmb6 PE=1 SV=3	0.023	FALSE	1.521	4	1	1	1	238	25.4	5.11	0	1	1
Medium	Master Protein	Q8VDV8	MIT domain-containing protein 1 OS=Mus musculus OX=10090 GN=Mitd1 PE=1 SV=1	0.024	FALSE	1.514	4	1	1	1	249	28.8	8.06	0	1	1
Medium	Master Protein	Q8BTZ5	Ankyrin repeat domain-containing protein 46 OS=Mus musculus OX=10090 GN=Ankrd46 PE=1 SV=1	0.024	FALSE	1.514	5	1	1	1	228	25.2	5.73	0	1	1
Medium	Master Protein	Q91X44	Glucokinase regulatory protein OS=Mus musculus OX=10090 GN=Gckr PE=1 SV=3	0.024	FALSE	1.514	1	1	1	1	587	64.6	6.67	0	1	1
Medium	Master Protein	P62892	60S ribosomal protein L39 OS=Mus musculus OX=10090 GN=Rpl39 PE=1 SV=2	0.024	FALSE	1.499	20	1	1	1	51	6.4	12.56	0	1	1
Medium	Master Protein	Q922H9	Zinc finger protein 330 OS=Mus musculus OX=10090 GN=Znf330 PE=1 SV=1	0.024	FALSE	1.496	3	1	1	1	316	35.6	6.16	0	1	1
Medium	Master Protein	Q4VAA2	Protein CDV3 OS=Mus musculus OX=10090 GN=Cdv3 PE=1 SV=2	0.024	FALSE	1.495	3	1	1	1	281	29.7	6.1	0	1	1
Medium	Master Protein	Q3UHX2	28 kDa heat- and acid-stable phosphoprotein OS=Mus musculus OX=10090 GN=Pdap1 PE=1 SV=1	0.026	FALSE	1.489	9	1	1	1	181	20.6	7.39	0	1	1
Medium	Master Protein	Q8C288	Phospholipid-transporting ATPase OS=Mus musculus OX=10090 GN=Atp9a PE=1 SV=1	0.026	FALSE	1.484	1	1	1	1	1031	116.8	7.25	0	1	1
Medium	Master Protein	Q05DV1	NADPH--cytochrome P450 reductase OS=Mus musculus OX=10090 GN=Por PE=1 SV=1	0.026	FALSE	1.483	2	1	1	1	649	72.9	5.58	0	1	1
Medium	Master Protein	Q9EST1	Gasdermin-A OS=Mus musculus OX=10090 GN=Gsdma PE=2 SV=1	0.026	FALSE	1.483	2	1	1	1	446	49.6	5.57	0	1	1
Medium	Master Protein	Q8BM88	Cathepsin O OS=Mus musculus OX=10090 GN=Ctso PE=2 SV=1	0.026	FALSE	1.477	3	1	1	1	312	34.7	7.8	0	1	1
Medium	Master Protein	Q9DA15	Testicular haploid expressed gene protein-like OS=Mus musculus OX=10090 GN=Thegl PE=2 SV=1	0.026	FALSE	1.47	2	1	1	1	459	51.8	9.76	1.69	1	1
Medium	Master Protein	F6UAW9	CCR4-NOT transcription complex subunit 3 (Fragment) OS=Mus musculus OX=10090 GN=Cnot3 PE=1 SV=1	0.026	FALSE	1.466	9	1	1	1	88	10.9	8.37	0	1	1
Medium	Master Protein	A0A1W2P869	GTP-binding protein SAR1a (Fragment) OS=Mus musculus OX=10090 GN=Sar1a PE=1 SV=1	0.026	FALSE	1.464	12	1	1	1	95	10.5	6.67	0	1	1
Medium	Master Protein	A2A6A1	G patch domain-containing protein 8 OS=Mus musculus OX=10090 GN=Gpatch8 PE=1 SV=1	0.026	FALSE	1.464	1	1	1	1	1505	164.9	7.64	0	1	1
Medium	Master Protein	A0A1W2P7W8	Protein strawberry notch homolog 2 (Fragment) OS=Mus musculus OX=10090 GN=Sbno2 PE=1 SV=1	0.026	FALSE	1.452	1	1	1	1	1230	136.7	6.83	0	1	1
Medium	Master Protein	F6QFD1	Phosphodiesterase (Fragment) OS=Mus musculus OX=10090 GN=Pde4d PE=1 SV=1	0.026	FALSE	1.448	1	1	1	1	754	85.5	5.25	0	1	1
Medium	Master Protein	Q64727	Vinculin OS=Mus musculus OX=10090 GN=Vcl PE=1 SV=4	0.026	FALSE	1.448	1	1	1	1	1066	116.6	6	0	1	1
Medium	Master Protein	F7CPM1	Breast carcinoma-amplified sequence 3 homolog (Fragment) OS=Mus musculus OX=10090 GN=Bcas3 PE=1 SV=1	0.026	FALSE	1.446	3	1	1	1	477	51.4	6.33	0	1	1
Medium	Master Protein	Q60994	Adiponectin OS=Mus musculus OX=10090 GN=Adipoq PE=1 SV=2	0.027	FALSE	1.443	5	1	1	1	247	26.8	5.57	0	1	1
Medium	Master Protein	D3Z136	Elongation of very long chain fatty acids protein (Fragment) OS=Mus musculus OX=10090 GN=Elovl5 PE=1 SV=1	0.027	FALSE	1.443	5	1	1	1	180	21.5	8.87	0	1	1
Medium	Master Protein	Q5U4C3	Splicing factor, arginine/serine-rich 19 OS=Mus musculus OX=10090 GN=Scaf1 PE=1 SV=1	0.028	FALSE	1.44	2	1	1	1	1256	133.8	9.45	0	1	1
Medium	Master Protein	Q8BN51	Thymidine kinase 2, mitochondrial OS=Mus musculus OX=10090 GN=Tk2 PE=1 SV=1	0.029	FALSE	1.431	3	1	1	1	270	31.2	7.21	0	1	1
Medium	Master Protein	P97350	Plakophilin-1 OS=Mus musculus OX=10090 GN=Pkp1 PE=1 SV=1	0.029	FALSE	1.43	2	1	1	1	728	80.8	8.91	0	1	1
Medium	Master Protein	A0A494B923	Bifunctional 3'-phosphoadenosine 5'-phosphosulfate synthase 2 OS=Mus musculus OX=10090 GN=Papss2 PE=1 SV=1	0.029	FALSE	1.43	3	1	1	1	614	69.4	7.42	0	1	1
Medium	Master Protein	P35979	60S ribosomal protein L12 OS=Mus musculus OX=10090 GN=Rpl12 PE=1 SV=2	0.028	FALSE	1.427	9	1	1	1	165	17.8	9.42	0	1	1
Medium	Master Protein	A0A0R4J094	Fumarylacetoacetate hydrolase domain-containing 2A OS=Mus musculus OX=10090 GN=Fahd2a PE=1 SV=1	0.029	FALSE	1.425	4	1	1	1	313	34.7	8.16	0	1	1
Medium	Master Protein	P01872	Immunoglobulin heavy constant mu OS=Mus musculus OX=10090 GN=Ighm PE=1 SV=2	0.029	FALSE	1.419	3	1	1	1	454	49.9	7.01	0	1	1
Medium	Master Protein	Q9DCI3	STARD3 N-terminal-like protein OS=Mus musculus OX=10090 GN=Stard3nl PE=1 SV=2	0.029	FALSE	1.416	4	1	1	1	235	26.8	5.02	0	1	1
Medium	Master Protein	A0A0X1KG67	ER membrane protein complex subunit 10 OS=Mus musculus OX=10090 GN=Emc10 PE=1 SV=1	0.029	FALSE	1.414	3	1	1	1	268	28.2	6.55	1.95	1	1
Medium	Master Protein	A2BE29	Zinc finger CCCH-type-containing 12B (Fragment) OS=Mus musculus OX=10090 GN=Zc3h12b PE=4 SV=2	0.029	FALSE	1.413	19	1	1	1	53	6.2	8.22	0	1	1
Medium	Master Protein	P21995	Embigin OS=Mus musculus OX=10090 GN=Emb PE=1 SV=2	0.029	FALSE	1.408	2	1	1	1	330	37	6.02	0	1	1
Medium	Master Protein	Q9Z1W8	Potassium-transporting ATPase alpha chain 2 OS=Mus musculus OX=10090 GN=Atp12a PE=1 SV=3	0.029	FALSE	1.407	2	1	1	1	1035	114.7	6.33	0	1	1
Medium	Master Protein	A2AJA9	Apical junction component 1 homolog OS=Mus musculus OX=10090 GN=Ajm1 PE=1 SV=1	0.029	FALSE	1.405	1	1	1	1	974	107.1	9.11	0	1	1
Medium	Master Protein	A2ATU0	Probable 2-oxoglutarate dehydrogenase E1 component DHKTD1, mitochondrial OS=Mus musculus OX=10090 GN=Dhtkd1 PE=1 SV=1	0.029	FALSE	1.404	3	1	1	1	921	102.7	6.9	0	1	1
Medium	Master Protein	H3BKP9	Nesprin-4 (Fragment) OS=Mus musculus OX=10090 GN=Syne4 PE=4 SV=1	0.029	FALSE	1.403	23	1	1	1	53	5.6	8.84	0	1	1
Medium	Master Protein	P47199	Quinone oxidoreductase OS=Mus musculus OX=10090 GN=Cryz PE=1 SV=1	0.029	FALSE	1.402	7	1	1	1	331	35.2	8.07	0	1	1
Medium	Master Protein	O88822	Lathosterol oxidase OS=Mus musculus OX=10090 GN=Sc5d PE=2 SV=2	0.029	FALSE	1.4	2	1	2	1	299	35	8.75	0	1	1
Medium	Master Protein	O89010	Magea6 protein OS=Mus musculus OX=10090 GN=Magea6 PE=2 SV=1	0.029	FALSE	1.4	4	1	2	1	325	36.6	4.61	0	1	1
Medium	Master Protein	D6REG4	Glyoxylate reductase/hydroxypyruvate reductase OS=Mus musculus OX=10090 GN=Grhpr PE=1 SV=1	0.029	FALSE	1.4	6	1	1	1	197	21.2	7.8	0	1	1
Medium	Master Protein	A0A140T8P7	Immunoglobulin kappa variable 8-21 (Fragment) OS=Mus musculus OX=10090 GN=Igkv8-21 PE=1 SV=2	0.029	FALSE	1.398	6	1	1	1	120	13.1	8.28	0	1	1
Medium	Master Protein	P35564	Calnexin OS=Mus musculus OX=10090 GN=Canx PE=1 SV=1	0.03	FALSE	1.397	3	1	1	1	591	67.2	4.64	0	1	1
Medium	Master Protein	Q64516	Glycerol kinase OS=Mus musculus OX=10090 GN=Gk PE=1 SV=2	0.03	FALSE	1.392	2	1	1	1	559	61.2	5.87	0	1	1
Medium	Master Protein	P06328	Ig heavy chain V region 1-72 OS=Mus musculus OX=10090 GN=Ighv1-72 PE=1 SV=2	0.03	FALSE	1.388	6	1	1	1	117	12.9	9.29	0	1	1
Medium	Master Protein	Q60598	Src substrate cortactin OS=Mus musculus OX=10090 GN=Cttn PE=1 SV=2	0.03	FALSE	1.373	1	1	1	1	546	61.2	5.4	0	1	1
Medium	Master Protein	Q924Y0	Gamma-butyrobetaine dioxygenase OS=Mus musculus OX=10090 GN=Bbox1 PE=1 SV=1	0.03	FALSE	1.372	3	1	1	1	387	44.7	6.92	0	1	1
Medium	Master Protein	Q8BI72	CDKN2A-interacting protein OS=Mus musculus OX=10090 GN=Cdkn2aip PE=1 SV=1	0.031	FALSE	1.371	2	1	1	1	563	59.7	9.16	0	1	1
Medium	Master Protein	P28653	Biglycan OS=Mus musculus OX=10090 GN=Bgn PE=1 SV=1	0.031	FALSE	1.369	3	1	1	1	369	41.6	7.27	0	1	1
Medium	Master Protein	D3YTT4	Isobutyryl-CoA dehydrogenase, mitochondrial OS=Mus musculus OX=10090 GN=Acad8 PE=1 SV=1	0.032	FALSE	1.362	3	1	1	1	413	45	8.02	0	1	1
Medium	Master Protein	D3YXX5	NADH dehydrogenase [ubiquinone] flavoprotein 1, mitochondrial (Fragment) OS=Mus musculus OX=10090 GN=Ndufv1 PE=1 SV=1	0.032	FALSE	1.357	9	1	1	1	115	12.5	7.87	0	1	1
Medium	Master Protein	Q3UHU8	General transcription factor II-I OS=Mus musculus OX=10090 GN=Gtf2i PE=1 SV=1	0.032	FALSE	1.349	2	1	1	1	962	108.3	7.8	0	1	1
Medium	Master Protein	Q61790	Lymphocyte activation gene 3 protein OS=Mus musculus OX=10090 GN=Lag3 PE=1 SV=1	0.034	FALSE	1.331	1	1	1	1	521	56.9	8.25	2.09	1	1
Medium	Master Protein	O89017	Legumain OS=Mus musculus OX=10090 GN=Lgmn PE=1 SV=1	0.035	FALSE	1.324	4	1	1	1	435	49.3	6.39	0	1	1
Medium	Master Protein	H3BL62	Propionyl-CoA carboxylase alpha chain, mitochondrial (Fragment) OS=Mus musculus OX=10090 GN=Pcca PE=1 SV=1	0.035	FALSE	1.323	8	1	1	1	183	20.3	6.57	0	1	1

## Sheet: Top 20-p30kd
Supplementary Table 3: Mass Spectrometry characterization of p30kd protein
Seq No	Accession	Description	Sum PEP Score	# Peptides	# PSMs	# Unique Peptides	# AAs	MW [kDa]	calc. pI	Score Sequest HT: Sequest HT	# Peptides (by Search Engine): Sequest HT
1	P16015	Carbonic anhydrase 3 OS=Mus musculus OX=10090 GN=Ca3 PE=1 SV=3	256.372	20	564	20	260	29.3	7.37	846.29	20
2	Q9DCW4	Electron transfer flavoprotein subunit beta OS=Mus musculus OX=10090 GN=Etfb PE=1 SV=3	224.237	18	254	18	255	27.6	8.1	482.82	18
3	Q8C196	Carbamoyl-phosphate synthase [ammonia], mitochondrial OS=Mus musculus OX=10090 GN=Cps1 PE=1 SV=2	214.343	39	58	39	1500	164.5	6.92	105.03	39
4	Q9DBJ1	Phosphoglycerate mutase 1 OS=Mus musculus OX=10090 GN=Pgam1 PE=1 SV=3	209.175	17	146	17	254	28.8	7.18	240.93	17
5	Q8BVI4	Dihydropteridine reductase OS=Mus musculus OX=10090 GN=Qdpr PE=1 SV=2	198.842	14	161	14	241	25.6	7.81	316.01	14
6	Q8BH95	Enoyl-CoA hydratase, mitochondrial OS=Mus musculus OX=10090 GN=Echs1 PE=1 SV=1	194.019	19	284	19	290	31.5	8.48	412	19
7	Q9WTP6	Adenylate kinase 2, mitochondrial OS=Mus musculus OX=10090 GN=Ak2 PE=1 SV=5	188.339	16	160	12	239	26.5	7.39	296.87	16
8	P56480	ATP synthase subunit beta, mitochondrial OS=Mus musculus OX=10090 GN=Atp5f1b PE=1 SV=2	177.668	23	66	23	529	56.3	5.34	111.84	23
9	Q8R164	Valacyclovir hydrolase OS=Mus musculus OX=10090 GN=Bphl PE=1 SV=1	176.612	21	141	21	291	32.8	8.94	221.49	21
10	Q99N15	17beta-hydroxysteroid dehydrogenase type 10/short chain L-3-hydroxyacyl-CoA dehydrogenase OS=Mus musculus OX=10090 GN=Hsd17b10 PE=1 SV=1	173.75	15	146	15	261	27.3	8.76	270.6	15
11	Q8BWT1	3-ketoacyl-CoA thiolase, mitochondrial OS=Mus musculus OX=10090 GN=Acaa2 PE=1 SV=3	159.231	21	47	21	397	41.8	8.09	72.49	21
12	P10649	Glutathione S-transferase Mu 1 OS=Mus musculus OX=10090 GN=Gstm1 PE=1 SV=2	141.943	18	116	1	218	26	7.94	161.54	18
13	P40936	Indolethylamine N-methyltransferase OS=Mus musculus OX=10090 GN=Inmt PE=1 SV=1	140.357	13	167	13	264	29.4	6.39	271.74	13
14	O08709	Peroxiredoxin-6 OS=Mus musculus OX=10090 GN=Prdx6 PE=1 SV=3	138.737	17	80	13	224	24.9	6.01	121.88	17
15	Q9DB29	Isoamyl acetate-hydrolyzing esterase 1 homolog OS=Mus musculus OX=10090 GN=Iah1 PE=1 SV=1	137.845	15	43	15	249	28	5.52	104.11	15
16	Q9Z2U0	Proteasome subunit alpha type-7 OS=Mus musculus OX=10090 GN=Psma7 PE=1 SV=1	133.646	15	56	15	248	27.8	8.46	105.63	15
17	P42125	Enoyl-CoA delta isomerase 1, mitochondrial OS=Mus musculus OX=10090 GN=Eci1 PE=1 SV=2	133.134	13	127	13	289	32.2	8.98	199.58	13
18	Q8BWP5	Alpha-tocopherol transfer protein OS=Mus musculus OX=10090 GN=Ttpa PE=1 SV=1	132.195	16	52	16	278	32	8.37	91.82	16
19	Q9D7J9	Enoyl-CoA hydratase domain-containing protein 3, mitochondrial OS=Mus musculus OX=10090 GN=Echdc3 PE=1 SV=1	128.55	12	42	12	300	32.4	8.34	82.23	12
20	Q9DCM0	Persulfide dioxygenase ETHE1, mitochondrial OS=Mus musculus OX=10090 GN=Ethe1 PE=1 SV=2	126.094	12	56	12	254	27.7	7.23	107.84	12
