# Supplementary material for: Transcriptional changes impact hepatic proteome in autophagy‐impaired liver
Source: FEBS Open Bio. 2024 Sep 16;14(11):1851–63. doi: 10.1002/2211-5463.13898 (PMC11532973; doi:10.1002/2211-5463.13898)
Supplement: Supplementary file 5 — Table S4. Mass spectrometry characterization of p26kd protein. [file FEB4-14-1851-s001.xlsx]

## Sheet: Proteins
Protein FDR Confidence: Combined	Master	Accession	Description	Exp. q-value: Combined	Contaminant	Sum PEP Score	Coverage [%]	# Peptides	# PSMs	# Unique Peptides	# AAs	MW [kDa]	calc. pI	Score Sequest HT: Sequest HT	# Peptides (by Search Engine): Sequest HT	# Protein Groups
High	Master Protein	P10649	Glutathione S-transferase Mu 1 OS=Mus musculus OX=10090 GN=Gstm1 PE=1 SV=2	0	FALSE	326.936	83	22	2057	7	218	26	7.94	4099.49	22	1
High	Master Protein	P19639	Glutathione S-transferase Mu 3 OS=Mus musculus OX=10090 GN=Gstm3 PE=1 SV=2	0	FALSE	258.904	77	20	1613	9	218	25.7	7.77	2748.03	20	1
High	Master Protein	Q923D2	Flavin reductase (NADPH) OS=Mus musculus OX=10090 GN=Blvrb PE=1 SV=3	0	FALSE	257.165	90	15	353	15	206	22.2	7.01	759.94	15	1
High	Master Protein	P15626	Glutathione S-transferase Mu 2 OS=Mus musculus OX=10090 GN=Gstm2 PE=1 SV=2	0	FALSE	230.19	83	23	906	13	218	25.7	7.39	1613.89	23	1
High	Master Protein	O08709	Peroxiredoxin-6 OS=Mus musculus OX=10090 GN=Prdx6 PE=1 SV=3	0	FALSE	227.199	71	19	305	14	224	24.9	6.01	448.63	19	1
High	Master Protein	Q9WVL0	Maleylacetoacetate isomerase OS=Mus musculus OX=10090 GN=Gstz1 PE=1 SV=1	0	FALSE	202.385	83	15	170	15	216	24.3	7.85	268.7	15	1
High	Master Protein	P13745	Glutathione S-transferase A1 OS=Mus musculus OX=10090 GN=Gsta1 PE=1 SV=2	0	FALSE	199.897	64	16	1118	2	223	25.6	8.98	1743.45	16	1
High	Master Protein	P17751	Triosephosphate isomerase OS=Mus musculus OX=10090 GN=Tpi1 PE=1 SV=4	0	FALSE	189.033	70	16	164	16	299	32.2	5.74	318.88	16	1
High	Master Protein	P10648	Glutathione S-transferase A2 OS=Mus musculus OX=10090 GN=Gsta2 PE=1 SV=3	0	FALSE	188.914	61	15	904	1	222	25.5	8.81	1286.95	15	1
High	Master Protein	E9Q6L7	Glutathione S-transferase OS=Mus musculus OX=10090 GN=Gm10639 PE=3 SV=1	0	FALSE	177.456	49	14	632	2	222	25.5	8.81	642.24	14	1
High	Master Protein	F6WHQ7	Glutathione S-transferase Mu 1 (Fragment) OS=Mus musculus OX=10090 GN=Gstm1 PE=1 SV=1	0	FALSE	170.967	67	16	1253	2	194	22.6	9.07	2053.31	16	1
High	Master Protein	Q99N15	17beta-hydroxysteroid dehydrogenase type 10/short chain L-3-hydroxyacyl-CoA dehydrogenase OS=Mus musculus OX=10090 GN=Hsd17b10 PE=1 SV=1	0	FALSE	149.106	74	14	57	14	261	27.3	8.76	98.87	14	1
High	Master Protein	P30115	Glutathione S-transferase A3 OS=Mus musculus OX=10090 GN=Gsta3 PE=1 SV=2	0	FALSE	146.975	59	13	899	8	221	25.3	8.73	1406	13	1
High	Master Protein	Q91XH5	Sepiapterin reductase OS=Mus musculus OX=10090 GN=Spr PE=1 SV=1	0	FALSE	137.47	73	16	229	2	262	27.9	6.21	290.64	16	1
High	Master Protein	Q64105	Sepiapterin reductase OS=Mus musculus OX=10090 GN=Spr PE=1 SV=1	0	FALSE	135.341	67	15	212	1	261	27.9	5.74	258.67	15	1
High	Master Protein	Q9DCM2	Glutathione S-transferase kappa 1 OS=Mus musculus OX=10090 GN=Gstk1 PE=1 SV=3	0	FALSE	135.082	77	17	108	17	226	25.7	8.88	113.03	17	1
High	Master Protein	Q8R5I6	Glutathione S-transferase mu 4 OS=Mus musculus OX=10090 GN=Gstm4 PE=1 SV=1	0	FALSE	130.523	63	16	298	11	218	25.5	6.93	509.09	16	1
High	Master Protein	O55022	Membrane-associated progesterone receptor component 1 OS=Mus musculus OX=10090 GN=Pgrmc1 PE=1 SV=4	0	FALSE	124.906	62	14	320	13	195	21.7	4.7	523.47	14	1
High	Master Protein	Q99L20	Glutathione S-transferase theta-3 OS=Mus musculus OX=10090 GN=Gstt3 PE=1 SV=1	0	FALSE	123.677	45	14	102	13	241	27.4	7.74	74.25	14	1
High	Master Protein	P49722	Proteasome subunit alpha type-2 OS=Mus musculus OX=10090 GN=Psma2 PE=1 SV=3	0	FALSE	122.618	60	10	25	10	234	25.9	7.43	71.49	10	1
High	Master Protein	O08807	Peroxiredoxin-4 OS=Mus musculus OX=10090 GN=Prdx4 PE=1 SV=1	0	FALSE	118.966	57	13	87	11	274	31	7.15	169.13	13	1
High	Master Protein	Q9CQQ7	ATP synthase F(0) complex subunit B1, mitochondrial OS=Mus musculus OX=10090 GN=Atp5pb PE=1 SV=1	0	FALSE	116.666	51	16	65	16	256	28.9	9.06	127.82	16	1
High	Master Protein	P24472	Glutathione S-transferase A4 OS=Mus musculus OX=10090 GN=Gsta4 PE=1 SV=3	0	FALSE	115.768	52	12	536	9	222	25.5	7.39	690.67	12	1
High	Master Protein	Q80W21	Glutathione S-transferase Mu 7 OS=Mus musculus OX=10090 GN=Gstm7 PE=1 SV=1	0	FALSE	109.96	58	13	720	5	218	25.7	6.8	1352.45	13	1
High	Master Protein	Q64471	Glutathione S-transferase theta-1 OS=Mus musculus OX=10090 GN=Gstt1 PE=1 SV=4	0	FALSE	107.466	36	12	96	12	240	27.4	7.27	144.68	12	1
High	Master Protein	Q9CR68	Cytochrome b-c1 complex subunit Rieske, mitochondrial OS=Mus musculus OX=10090 GN=Uqcrfs1 PE=1 SV=1	0	FALSE	104.204	34	13	140	13	274	29.3	8.7	157.31	13	1
High	Master Protein	Q9D6Y7	Mitochondrial peptide methionine sulfoxide reductase OS=Mus musculus OX=10090 GN=Msra PE=1 SV=1	0	FALSE	100.165	53	9	74	9	233	26	8.41	106.04	9	1
High	Master Protein	P19157	Glutathione S-transferase P 1 OS=Mus musculus OX=10090 GN=Gstp1 PE=1 SV=2	0	FALSE	98.406	52	8	94	8	210	23.6	7.87	102.23	8	1
High	Master Protein	Q00623	Apolipoprotein A-I OS=Mus musculus OX=10090 GN=Apoa1 PE=1 SV=2	0	FALSE	97.666	54	19	225	19	264	30.6	5.73	216.59	19	1
High	Master Protein	Q9WTP7	GTP:AMP phosphotransferase AK3, mitochondrial OS=Mus musculus OX=10090 GN=Ak3 PE=1 SV=3	0	FALSE	96.362	72	16	159	16	227	25.4	8.84	160.97	16	1
High	Master Protein	Q9DD20	Methyltransferase-like protein 7B OS=Mus musculus OX=10090 GN=Mettl7b PE=1 SV=2	0	FALSE	96.249	56	11	137	11	244	28	8.59	124.43	11	1
High	Master Protein	P51150	Ras-related protein Rab-7a OS=Mus musculus OX=10090 GN=Rab7a PE=1 SV=2	0	FALSE	92.751	71	15	71	15	207	23.5	6.7	90.37	15	1
High	Master Protein	G5E8M7	Glutathione S-transferase Mu 6 OS=Mus musculus OX=10090 GN=Gstm6 PE=1 SV=1	0	FALSE	90.592	41	12	594	7	232	27.3	5.91	982.48	12	1
High	Master Protein	P00405	Cytochrome c oxidase subunit 2 OS=Mus musculus OX=10090 GN=Mtco2 PE=1 SV=1	0	FALSE	87.743	28	5	28	5	227	26	4.73	64.41	5	1
High	Master Protein	Q8BWT1	3-ketoacyl-CoA thiolase, mitochondrial OS=Mus musculus OX=10090 GN=Acaa2 PE=1 SV=3	0	FALSE	87.649	50	12	29	12	397	41.8	8.09	28.27	12	1
High	Master Protein	Q9QUM9	Proteasome subunit alpha type-6 OS=Mus musculus OX=10090 GN=Psma6 PE=1 SV=1	0	FALSE	86.991	53	12	57	12	246	27.4	6.76	107.55	12	1
High	Master Protein	P46638	Ras-related protein Rab-11B OS=Mus musculus OX=10090 GN=Rab11b PE=1 SV=3	0	FALSE	85.227	74	14	196	3	218	24.5	5.94	249.49	14	1
High	Master Protein	Q9D6J6	NADH dehydrogenase [ubiquinone] flavoprotein 2, mitochondrial OS=Mus musculus OX=10090 GN=Ndufv2 PE=1 SV=2	0	FALSE	85.011	46	9	45	9	248	27.3	7.4	82.2	9	1
High	Master Protein	P00493	Hypoxanthine-guanine phosphoribosyltransferase OS=Mus musculus OX=10090 GN=Hprt1 PE=1 SV=3	0	FALSE	84.621	73	12	125	12	218	24.6	6.68	212.9	12	1
High	Master Protein	P35278	Ras-related protein Rab-5C OS=Mus musculus OX=10090 GN=Rab5c PE=1 SV=2	0	FALSE	83.67	59	9	66	6	216	23.4	8.41	117.32	9	1
High	Master Protein	Q9DCM0	Persulfide dioxygenase ETHE1, mitochondrial OS=Mus musculus OX=10090 GN=Ethe1 PE=1 SV=2	0	FALSE	81.732	41	8	41	8	254	27.7	7.23	63.05	8	1
High	Master Protein	Q921H8	3-ketoacyl-CoA thiolase A, peroxisomal OS=Mus musculus OX=10090 GN=Acaa1a PE=1 SV=1	0	FALSE	80.304	40	12	29	4	424	43.9	8.44	42.65	12	1
High	Master Protein	Q9JI75	Ribosyldihydronicotinamide dehydrogenase [quinone] OS=Mus musculus OX=10090 GN=Nqo2 PE=1 SV=3	0	FALSE	77.101	57	10	59	10	231	26.2	7.01	99.09	10	1
High	Master Protein	Q91VT4	Carbonyl reductase family member 4 OS=Mus musculus OX=10090 GN=Cbr4 PE=1 SV=2	0	FALSE	76.682	47	9	57	9	236	25.4	9.69	78.68	9	1
High	Master Protein	Q61176	Arginase-1 OS=Mus musculus OX=10090 GN=Arg1 PE=1 SV=1	0	FALSE	75.886	36	8	21	8	323	34.8	7.01	48.86	8	1
High	Master Protein	P62492	Ras-related protein Rab-11A OS=Mus musculus OX=10090 GN=Rab11a PE=1 SV=3	0	FALSE	75.443	60	12	197	1	216	24.4	6.57	241.31	12	1
High	Master Protein	Q9CPU0	Lactoylglutathione lyase OS=Mus musculus OX=10090 GN=Glo1 PE=1 SV=3	0	FALSE	73.688	73	12	126	12	184	20.8	5.47	75.54	12	1
High	Master Protein	Q8K4Z3	NAD(P)H-hydrate epimerase OS=Mus musculus OX=10090 GN=Naxe PE=1 SV=1	0	FALSE	72.428	37	8	19	8	282	31	7.69	28.99	8	1
High	Master Protein	Q8C196	Carbamoyl-phosphate synthase [ammonia], mitochondrial OS=Mus musculus OX=10090 GN=Cps1 PE=1 SV=2	0	FALSE	72.375	9	12	25	12	1500	164.5	6.92	37.94	12	1
High	Master Protein	Q9CQD1	Ras-related protein Rab-5A OS=Mus musculus OX=10090 GN=Rab5a PE=1 SV=1	0	FALSE	72.257	53	8	66	5	215	23.6	8.15	105.7	8	1
High	Master Protein	P50247	Adenosylhomocysteinase OS=Mus musculus OX=10090 GN=Ahcy PE=1 SV=3	0	FALSE	71.932	32	10	27	10	432	47.7	6.54	42.74	10	1
High	Master Protein	Q8R0F8	Acylpyruvase FAHD1, mitochondrial OS=Mus musculus OX=10090 GN=Fahd1 PE=1 SV=2	0	FALSE	71.33	41	9	15	9	227	25.2	7.69	31.53	9	1
High	Master Protein	Q9D172	Glutamine amidotransferase-like class 1 domain-containing protein 3A, mitochondrial OS=Mus musculus OX=10090 GN=Gatd3a PE=1 SV=1	0	FALSE	69.6	34	8	53	8	266	28.1	8.78	68.16	8	1
High	Master Protein	O35490	Betaine--homocysteine S-methyltransferase 1 OS=Mus musculus OX=10090 GN=Bhmt PE=1 SV=1	0	FALSE	68.892	41	10	27	10	407	45	7.9	44.73	10	1
High	Master Protein	Q9CQE1	Protein NipSnap homolog 3B OS=Mus musculus OX=10090 GN=Nipsnap3b PE=1 SV=1	0	FALSE	67.504	37	7	34	7	247	28.3	9.48	53.56	7	1
High	Master Protein	P97371	Proteasome activator complex subunit 1 OS=Mus musculus OX=10090 GN=Psme1 PE=1 SV=2	0	FALSE	66.585	41	9	48	9	249	28.7	5.97	71.5	9	1
High	Master Protein	Q61133	Glutathione S-transferase theta-2 OS=Mus musculus OX=10090 GN=Gstt2 PE=1 SV=4	0	FALSE	64.625	40	7	71	6	244	27.6	7.55	36.23	7	1
High	Master Protein	E9QN99	Protein ABHD14B OS=Mus musculus OX=10090 GN=Abhd14b PE=1 SV=1	0	FALSE	64.324	56	10	47	10	210	22.4	6.52	40.46	10	1
High	Master Protein	O55135	Eukaryotic translation initiation factor 6 OS=Mus musculus OX=10090 GN=Eif6 PE=1 SV=2	0	FALSE	63.144	37	6	37	6	245	26.5	4.74	44.44	6	1
High	Master Protein	Q9DCT2	NADH dehydrogenase [ubiquinone] iron-sulfur protein 3, mitochondrial OS=Mus musculus OX=10090 GN=Ndufs3 PE=1 SV=2	0	FALSE	62.986	41	10	13	10	263	30.1	7.17	38.79	10	1
High	Master Protein	Q8VCH0	3-ketoacyl-CoA thiolase B, peroxisomal OS=Mus musculus OX=10090 GN=Acaa1b PE=1 SV=1	0	FALSE	59.686	34	9	24	1	424	44	8.51	32.56	9	1
High	Master Protein	P35700	Peroxiredoxin-1 OS=Mus musculus OX=10090 GN=Prdx1 PE=1 SV=1	0	FALSE	59.177	58	11	79	9	199	22.2	8.12	68.12	11	1
High	Master Protein	P60710	Actin, cytoplasmic 1 OS=Mus musculus OX=10090 GN=Actb PE=1 SV=1	0	FALSE	59.02	35	10	21	10	375	41.7	5.48	28.13	10	1
High	Master Protein	P48774	Glutathione S-transferase Mu 5 OS=Mus musculus OX=10090 GN=Gstm5 PE=1 SV=1	0	FALSE	56.959	47	10	223	9	224	26.6	7.21	376.07	10	1
High	Master Protein	Q8R1G2	Carboxymethylenebutenolidase homolog OS=Mus musculus OX=10090 GN=Cmbl PE=1 SV=1	0	FALSE	56.804	47	8	17	8	245	27.9	7.18	39.76	8	1
High	Master Protein	Q8BH95	Enoyl-CoA hydratase, mitochondrial OS=Mus musculus OX=10090 GN=Echs1 PE=1 SV=1	0	FALSE	56.782	44	12	37	12	290	31.5	8.48	34.76	12	1
High	Master Protein	P35279	Ras-related protein Rab-6A OS=Mus musculus OX=10090 GN=Rab6a PE=1 SV=4	0	FALSE	55.512	57	11	58	10	208	23.6	5.54	61.8	11	1
High	Master Protein	P26443	Glutamate dehydrogenase 1, mitochondrial OS=Mus musculus OX=10090 GN=Glud1 PE=1 SV=1	0	FALSE	53.203	23	10	22	10	558	61.3	8	36.89	10	1
High	Master Protein	P20108	Thioredoxin-dependent peroxide reductase, mitochondrial OS=Mus musculus OX=10090 GN=Prdx3 PE=1 SV=1	0	FALSE	52.761	36	7	30	7	257	28.1	7.58	39.86	7	1
High	Master Protein	O35969	Guanidinoacetate N-methyltransferase OS=Mus musculus OX=10090 GN=Gamt PE=1 SV=1	0	FALSE	52.305	43	5	8	5	236	26.3	5.71	22.43	5	1
High	Master Protein	A0A0A0MQF6	Glyceraldehyde-3-phosphate dehydrogenase OS=Mus musculus OX=10090 GN=Gapdh PE=1 SV=1	0	FALSE	50.695	35	9	50	9	359	38.6	8.97	45.49	9	1
High	Master Protein	P10126	Elongation factor 1-alpha 1 OS=Mus musculus OX=10090 GN=Eef1a1 PE=1 SV=3	0	FALSE	50.227	20	8	30	8	462	50.1	9.01	50.01	8	1
High	Master Protein	E0CYV0	Protein-L-isoaspartate O-methyltransferase OS=Mus musculus OX=10090 GN=Pcmt1 PE=1 SV=1	0	FALSE	49.895	36	6	9	6	286	30.4	7.24	19.54	6	1
High	Master Protein	Q9CQA3	Succinate dehydrogenase [ubiquinone] iron-sulfur subunit, mitochondrial OS=Mus musculus OX=10090 GN=Sdhb PE=1 SV=1	0	FALSE	48.884	40	11	26	11	282	31.8	8.68	18.72	11	1
High	Master Protein	P11352	Glutathione peroxidase 1 OS=Mus musculus OX=10090 GN=Gpx1 PE=1 SV=2	0	FALSE	48.247	47	8	46	8	201	22.3	7.21	52.6	8	1
High	Master Protein	A0A3B2WDD2	Ribosomal protein OS=Mus musculus OX=10090 GN=Rpl10a PE=1 SV=1	0	FALSE	47.934	31	7	22	7	190	21.6	9.98	37.88	7	1
High	Master Protein	P10833	Ras-related protein R-Ras OS=Mus musculus OX=10090 GN=Rras PE=1 SV=1	0	FALSE	47.75	47	9	19	7	218	23.7	6.79	33.57	9	1
High	Master Protein	P99026	Proteasome subunit beta type-4 OS=Mus musculus OX=10090 GN=Psmb4 PE=1 SV=1	0	FALSE	46.895	35	6	12	6	264	29.1	5.64	21.86	6	1
High	Master Protein	P56480	ATP synthase subunit beta, mitochondrial OS=Mus musculus OX=10090 GN=Atp5f1b PE=1 SV=2	0	FALSE	46.381	25	9	15	9	529	56.3	5.34	25.79	9	1
High	Master Protein	O08547	Vesicle-trafficking protein SEC22b OS=Mus musculus OX=10090 GN=Sec22b PE=1 SV=3	0	FALSE	44.861	40	9	50	9	215	24.7	8.51	66.92	9	1
High	Master Protein	A0A140T8T4	Ribosomal protein L9, pseudogene 6 OS=Mus musculus OX=10090 GN=Rpl9-ps6 PE=4 SV=1	0	FALSE	44.822	49	6	12	6	192	21.8	9.88	20.71	6	1
High	Master Protein	P63101	14-3-3 protein zeta/delta OS=Mus musculus OX=10090 GN=Ywhaz PE=1 SV=1	0	FALSE	44.318	41	8	8	6	245	27.8	4.79	16.31	8	1
High	Master Protein	P61027	Ras-related protein Rab-10 OS=Mus musculus OX=10090 GN=Rab10 PE=1 SV=1	0	FALSE	44.057	57	12	33	10	200	22.5	8.38	38.42	12	1
High	Master Protein	Q9CZM2	60S ribosomal protein L15 OS=Mus musculus OX=10090 GN=Rpl15 PE=1 SV=4	0	FALSE	43.036	37	8	22	8	204	24.1	11.62	38.26	8	1
High	Master Protein	P47738	Aldehyde dehydrogenase, mitochondrial OS=Mus musculus OX=10090 GN=Aldh2 PE=1 SV=1	0	FALSE	42.501	20	9	13	8	519	56.5	7.62	24.11	9	1
High	Master Protein	P84099	60S ribosomal protein L19 OS=Mus musculus OX=10090 GN=Rpl19 PE=1 SV=1	0	FALSE	40.952	35	7	27	7	196	23.5	11.47	39.09	7	1
High	Master Protein	Q8BHE8	m-AAA protease-interacting protein 1, mitochondrial OS=Mus musculus OX=10090 GN=Maip1 PE=1 SV=1	0	FALSE	40.526	26	6	10	6	291	33	9.14	17.9	6	1
High	Master Protein	O09061	Proteasome subunit beta type-1 OS=Mus musculus OX=10090 GN=Psmb1 PE=1 SV=1	0	FALSE	40.25	39	7	18	7	240	26.4	7.81	21.1	7	1
High	Master Protein	P14602	Heat shock protein beta-1 OS=Mus musculus OX=10090 GN=Hspb1 PE=1 SV=3	0	FALSE	39.835	49	8	15	8	209	23	6.55	28.24	8	1
High	Master Protein	Q8R164	Valacyclovir hydrolase OS=Mus musculus OX=10090 GN=Bphl PE=1 SV=1	0	FALSE	39.698	31	7	11	7	291	32.8	8.94	16.48	7	1
High	Master Protein	Q9Z2U1	Proteasome subunit alpha type-5 OS=Mus musculus OX=10090 GN=Psma5 PE=1 SV=1	0	FALSE	39.674	44	7	12	7	241	26.4	4.79	21.97	7	1
High	Master Protein	F2Z471	Voltage-dependent anion-selective channel protein 1 OS=Mus musculus OX=10090 GN=Vdac1 PE=1 SV=1	0	FALSE	39.335	43	7	11	7	254	28.1	7.36	15.97	7	1
High	Master Protein	P10605	Cathepsin B OS=Mus musculus OX=10090 GN=Ctsb PE=1 SV=2	0	FALSE	37.982	16	5	8	5	339	37.3	5.91	13.3	5	1
High	Master Protein	Q9Z211	Peroxisomal membrane protein 11A OS=Mus musculus OX=10090 GN=Pex11a PE=1 SV=1	0	FALSE	37.515	36	7	14	7	246	28.1	9.83	25.9	7	1
High	Master Protein	P58044	Isopentenyl-diphosphate Delta-isomerase 1 OS=Mus musculus OX=10090 GN=Idi1 PE=1 SV=1	0	FALSE	37.488	25	4	23	4	227	26.3	6.16	35.28	4	1
High	Master Protein	P19253	60S ribosomal protein L13a OS=Mus musculus OX=10090 GN=Rpl13a PE=1 SV=4	0	FALSE	36.501	31	7	60	7	203	23.4	11.02	57.77	7	1
High	Master Protein	P61021	Ras-related protein Rab-5B OS=Mus musculus OX=10090 GN=Rab5b PE=1 SV=1	0	FALSE	36.33	33	6	58	3	215	23.7	8.13	83.77	6	1
High	Master Protein	Q80UU9	Membrane-associated progesterone receptor component 2 OS=Mus musculus OX=10090 GN=Pgrmc2 PE=1 SV=2	0	FALSE	36.316	35	5	100	4	217	23.3	5.15	196.83	5	1
High	Master Protein	Q9CYH2	Peroxiredoxin-like 2A OS=Mus musculus OX=10090 GN=Prxl2a PE=1 SV=2	0	FALSE	36.237	31	8	21	8	218	24.4	9.17	30.32	8	1
High	Master Protein	Q99KF1	Transmembrane emp24 domain-containing protein 9 OS=Mus musculus OX=10090 GN=Tmed9 PE=1 SV=2	0	FALSE	36.187	30	6	9	5	235	27.1	8.41	17.41	6	1
High	Master Protein	O88441	Metaxin-2 OS=Mus musculus OX=10090 GN=Mtx2 PE=1 SV=1	0	FALSE	35.812	30	5	8	5	263	29.7	5.63	13.64	5	1
High	Master Protein	Q99LP6	GrpE protein homolog 1, mitochondrial OS=Mus musculus OX=10090 GN=Grpel1 PE=1 SV=1	0	FALSE	35.677	43	8	16	8	217	24.3	8.38	19.54	8	1
High	Master Protein	Q91X75	Cyp2a4 protein OS=Mus musculus OX=10090 GN=Cyp2a5 PE=1 SV=1	0	FALSE	35.261	22	10	23	5	494	56.7	9.2	21.89	10	1
High	Master Protein	Q99LC5	Electron transfer flavoprotein subunit alpha, mitochondrial OS=Mus musculus OX=10090 GN=Etfa PE=1 SV=2	0	FALSE	33.942	25	6	6	6	333	35	8.38	13.88	6	1
High	Master Protein	P09411	Phosphoglycerate kinase 1 OS=Mus musculus OX=10090 GN=Pgk1 PE=1 SV=4	0	FALSE	32.958	15	5	6	5	417	44.5	7.9	10	5	1
High	Master Protein	Q921H9	Cytochrome c oxidase assembly factor 7 OS=Mus musculus OX=10090 GN=Coa7 PE=1 SV=1	0	FALSE	31.662	33	6	15	6	231	25.6	6.29	26.65	6	1
High	Master Protein	Q62348	Translin OS=Mus musculus OX=10090 GN=Tsn PE=1 SV=1	0	FALSE	31.601	21	5	10	5	228	26.2	6.44	20.15	5	1
High	Master Protein	P62071	Ras-related protein R-Ras2 OS=Mus musculus OX=10090 GN=Rras2 PE=1 SV=1	0	FALSE	30.562	29	5	10	3	204	23.4	6.01	20.11	5	1
High	Master Protein	Q9DCS9	NADH dehydrogenase [ubiquinone] 1 beta subcomplex subunit 10 OS=Mus musculus OX=10090 GN=Ndufb10 PE=1 SV=3	0	FALSE	30.28	36	5	6	5	176	21	8.03	12.83	5	1
High	Master Protein	P24270	Catalase OS=Mus musculus OX=10090 GN=Cat PE=1 SV=4	0	FALSE	30.11	18	7	13	7	527	59.8	7.88	9.02	7	1
High	Master Protein	A0A0R4J1N9	Transcription factor A, mitochondrial OS=Mus musculus OX=10090 GN=Tfam PE=1 SV=1	0	FALSE	29.931	37	7	16	7	199	23.4	9.72	19.79	7	1
High	Master Protein	Q9Z210	Peroxisomal membrane protein 11B OS=Mus musculus OX=10090 GN=Pex11b PE=1 SV=1	0	FALSE	29.861	39	7	10	7	259	28.7	9.95	12.02	7	1
High	Master Protein	P01837	Immunoglobulin kappa constant OS=Mus musculus OX=10090 GN=Igkc PE=1 SV=2	0	FALSE	29.645	70	5	15	5	107	11.9	5.9	12.09	5	1
High	Master Protein	P08249	Malate dehydrogenase, mitochondrial OS=Mus musculus OX=10090 GN=Mdh2 PE=1 SV=3	0	FALSE	29.603	28	8	11	8	338	35.6	8.68	11.87	8	1
High	Master Protein	Q9D8S4	Oligoribonuclease, mitochondrial OS=Mus musculus OX=10090 GN=Rexo2 PE=1 SV=2	0	FALSE	29.398	32	4	11	4	237	26.7	7.15	15.97	4	1
High	Master Protein	P07724	Serum albumin OS=Mus musculus OX=10090 GN=Alb PE=1 SV=3	0	FALSE	28.882	14	9	11	5	608	68.6	6.07	18.81	9	1
High	Master Protein	P16460	Argininosuccinate synthase OS=Mus musculus OX=10090 GN=Ass1 PE=1 SV=1	0	FALSE	28.588	19	9	22	9	412	46.6	8.22	6.33	9	1
High	Master Protein	Q91V41	Ras-related protein Rab-14 OS=Mus musculus OX=10090 GN=Rab14 PE=1 SV=3	0	FALSE	28.192	30	6	18	5	215	23.9	6.21	22.26	6	1
High	Master Protein	P17563	Methanethiol oxidase OS=Mus musculus OX=10090 GN=Selenbp1 PE=1 SV=2	0	FALSE	28.014	18	7	11	7	472	52.5	6.29	13.67	7	1
High	Master Protein	Q99P72	Reticulon-4 OS=Mus musculus OX=10090 GN=Rtn4 PE=1 SV=2	0	FALSE	27.406	4	4	4	4	1162	126.5	4.54	10.64	4	1
High	Master Protein	P05202	Aspartate aminotransferase, mitochondrial OS=Mus musculus OX=10090 GN=Got2 PE=1 SV=1	0	FALSE	26.843	13	4	15	4	430	47.4	9	24.17	4	1
High	Master Protein	Q91Y97	Fructose-bisphosphate aldolase B OS=Mus musculus OX=10090 GN=Aldob PE=1 SV=3	0	FALSE	26.446	27	9	20	9	364	39.5	8.27	13.06	9	1
High	Master Protein	Q9DCT8	Cysteine-rich protein 2 OS=Mus musculus OX=10090 GN=Crip2 PE=1 SV=1	0	FALSE	26.34	34	3	9	3	208	22.7	8.63	11.35	3	1
High	Master Protein	P63028	Translationally-controlled tumor protein OS=Mus musculus OX=10090 GN=Tpt1 PE=1 SV=1	0	FALSE	25.271	30	4	10	4	172	19.5	4.86	10.1	4	1
High	Master Protein	P15392	Cytochrome P450 2A4 OS=Mus musculus OX=10090 GN=Cyp2a4 PE=2 SV=3	0	FALSE	24.891	14	7	17	2	494	56.7	9.11	11.24	7	1
High	Master Protein	P51881	ADP/ATP translocase 2 OS=Mus musculus OX=10090 GN=Slc25a5 PE=1 SV=3	0	FALSE	24.882	25	8	13	8	298	32.9	9.73	11	8	1
High	Master Protein	I7HLV2	60S ribosomal protein L10 (Fragment) OS=Mus musculus OX=10090 GN=Rpl10 PE=1 SV=1	0	FALSE	24.829	33	5	11	5	201	23.1	10.01	11.78	5	1
High	Master Protein	Q9CZE3	Ras-related protein Rab-32 OS=Mus musculus OX=10090 GN=Rab32 PE=1 SV=3	0	FALSE	24.717	27	5	10	5	223	25.1	6.68	11.81	5	1
High	Master Protein	P61087	Ubiquitin-conjugating enzyme E2 K OS=Mus musculus OX=10090 GN=Ube2k PE=1 SV=3	0	FALSE	24.662	37	4	6	4	200	22.4	5.44	13.36	4	1
High	Master Protein	P62242	40S ribosomal protein S8 OS=Mus musculus OX=10090 GN=Rps8 PE=1 SV=2	0	FALSE	24.566	33	5	7	5	208	24.2	10.32	8.22	5	1
High	Master Protein	Q9QXD6	Fructose-1,6-bisphosphatase 1 OS=Mus musculus OX=10090 GN=Fbp1 PE=1 SV=3	0	FALSE	24.268	15	3	4	3	338	36.9	6.57	10.36	3	1
High	Master Protein	O88587	Catechol O-methyltransferase OS=Mus musculus OX=10090 GN=Comt PE=1 SV=2	0	FALSE	24.219	23	6	9	6	265	29.5	5.83	10.36	6	1
High	Master Protein	Q922B1	ADP-ribose glycohydrolase MACROD1 OS=Mus musculus OX=10090 GN=Macrod1 PE=1 SV=2	0	FALSE	24.199	17	4	8	4	323	35.3	8.85	8.88	4	1
High	Master Protein	Q99JY0	Trifunctional enzyme subunit beta, mitochondrial OS=Mus musculus OX=10090 GN=Hadhb PE=1 SV=1	0	FALSE	24.145	11	5	8	5	475	51.4	9.38	13.71	5	1
High	Master Protein	Q02013	Aquaporin-1 OS=Mus musculus OX=10090 GN=Aqp1 PE=1 SV=3	0	FALSE	24.104	17	4	6	4	269	28.8	7.43	10.34	4	1
High	Master Protein	P48758	Carbonyl reductase [NADPH] 1 OS=Mus musculus OX=10090 GN=Cbr1 PE=1 SV=3	0	FALSE	24.045	25	5	8	5	277	30.6	8.31	17.13	5	1
High	Master Protein	Q8BG37	Peroxiredoxin 6, related sequence 1 OS=Mus musculus OX=10090 GN=Prdx6b PE=1 SV=1	0	FALSE	23.943	27	6	147	1	224	25	6.37	131.22	6	1
High	Master Protein	P16015	Carbonic anhydrase 3 OS=Mus musculus OX=10090 GN=Ca3 PE=1 SV=3	0	FALSE	23.663	32	5	6	5	260	29.3	7.37	6.14	5	1
High	Master Protein	P55258	Ras-related protein Rab-8A OS=Mus musculus OX=10090 GN=Rab8a PE=1 SV=2	0	FALSE	23.094	23	4	19	2	207	23.7	9.07	26.81	4	1
High	Master Protein	Q5ND50	Adapter molecule crk OS=Mus musculus OX=10090 GN=Crk PE=1 SV=2	0	FALSE	22.987	21	5	7	5	261	29.3	7.14	10.09	5	1
High	Master Protein	P61759	Prefoldin subunit 3 OS=Mus musculus OX=10090 GN=Vbp1 PE=1 SV=2	0	FALSE	22.941	36	7	8	7	196	22.4	6.28	13.06	7	1
High	Master Protein	Q8BMF4	Dihydrolipoyllysine-residue acetyltransferase component of pyruvate dehydrogenase complex, mitochondrial OS=Mus musculus OX=10090 GN=Dlat PE=1 SV=2	0	FALSE	22.696	9	5	6	5	642	67.9	8.57	9.62	5	1
High	Master Protein	Q03265	ATP synthase subunit alpha, mitochondrial OS=Mus musculus OX=10090 GN=Atp5f1a PE=1 SV=1	0	FALSE	20.947	10	4	5	4	553	59.7	9.19	12.34	4	1
High	Master Protein	P63038	60 kDa heat shock protein, mitochondrial OS=Mus musculus OX=10090 GN=Hspd1 PE=1 SV=1	0	FALSE	20.82	15	5	8	5	573	60.9	6.18	9.21	5	1
High	Master Protein	Q9EPQ7	StAR-related lipid transfer protein 5 OS=Mus musculus OX=10090 GN=Stard5 PE=1 SV=2	0	FALSE	20.778	30	5	9	5	213	23.9	6.39	22.16	5	1
High	Master Protein	Q99PT1	Rho GDP-dissociation inhibitor 1 OS=Mus musculus OX=10090 GN=Arhgdia PE=1 SV=3	0	FALSE	20.776	20	4	6	4	204	23.4	5.2	5.44	4	1
High	Master Protein	A0A3Q4EI12	Ras-related protein Rab-18 OS=Mus musculus OX=10090 GN=Rab18 PE=1 SV=1	0	FALSE	20.66	26	5	7	5	212	23.8	5.25	8.9	5	1
High	Master Protein	E9Q5F6	Polyubiquitin-C (Fragment) OS=Mus musculus OX=10090 GN=Ubc PE=1 SV=1	0	FALSE	20.289	55	4	12	4	201	22.6	7.4	10.94	4	1
High	Master Protein	A0A2R8VHK1	Cytochrome c1, heme protein, mitochondrial (Fragment) OS=Mus musculus OX=10090 GN=Cyc1 PE=1 SV=1	0	FALSE	20.271	32	3	3	3	165	17.9	5.47	6.04	3	1
High	Master Protein	Q9CQE8	RNA transcription, translation and transport factor protein OS=Mus musculus OX=10090 GN=RTRAF PE=1 SV=1	0	FALSE	20.108	23	6	8	6	244	28.1	6.89	11.33	6	1
High	Master Protein	A2A9X5	5'(3')-deoxyribonucleotidase, cytosolic type OS=Mus musculus OX=10090 GN=Nt5c PE=1 SV=1	0	FALSE	20.049	26	3	3	3	194	21.9	5.33	7.66	3	1
High	Master Protein	Q8C6B0	Methyltransferase-like 7A1 OS=Mus musculus OX=10090 GN=Mettl7a1 PE=1 SV=1	0	FALSE	19.974	18	4	14	4	244	28.1	8.31	19.41	4	1
High	Master Protein	P11725	Ornithine carbamoyltransferase, mitochondrial OS=Mus musculus OX=10090 GN=Otc PE=1 SV=1	0	FALSE	19.912	19	6	11	6	354	39.7	8.73	8.23	6	1
High	Master Protein	Q9JKV1	Proteasomal ubiquitin receptor ADRM1 OS=Mus musculus OX=10090 GN=Adrm1 PE=1 SV=2	0	FALSE	19.611	9	3	3	3	407	42	5.07	10.29	3	1
High	Master Protein	Q3UV17	Keratin, type II cytoskeletal 2 oral OS=Mus musculus OX=10090 GN=Krt76 PE=1 SV=1	0	FALSE	19.494	7	6	24	1	594	62.8	8.43	22.78	6	1
High	Master Protein	Q9CQ60	6-phosphogluconolactonase OS=Mus musculus OX=10090 GN=Pgls PE=1 SV=1	0	FALSE	19.22	20	2	3	2	257	27.2	5.85	8.76	2	1
High	Master Protein	J3QP56	Acyl-protein thioesterase 1 OS=Mus musculus OX=10090 GN=Lypla1 PE=1 SV=1	0	FALSE	18.738	29	4	8	4	224	23.7	7.06	10.48	4	1
High	Master Protein	Q8VCN5	Cystathionine gamma-lyase OS=Mus musculus OX=10090 GN=Cth PE=1 SV=1	0	FALSE	18.594	16	6	8	6	398	43.5	7.65	2.61	6	1
High	Master Protein	F6WR04	Cathepsin S OS=Mus musculus OX=10090 GN=Ctss PE=1 SV=1	0	FALSE	18.49	13	3	3	3	341	38.6	7.15	9.01	3	1
High	Master Protein	P35282	Ras-related protein Rab-21 OS=Mus musculus OX=10090 GN=Rab21 PE=1 SV=4	0	FALSE	17.932	17	3	4	3	222	24.1	7.94	10.24	3	1
High	Master Protein	Q64442	Sorbitol dehydrogenase OS=Mus musculus OX=10090 GN=Sord PE=1 SV=3	0	FALSE	17.93	10	3	4	3	357	38.2	7.02	8.65	3	1
High	Master Protein	Q7TMG8	Glioblastoma amplified sequence OS=Mus musculus OX=10090 GN=Nipsnap2 PE=1 SV=1	0	FALSE	17.795	18	5	6	5	281	32.9	9.33	7.45	5	1
High	Master Protein	Q9CR24	Nucleoside diphosphate-linked moiety X motif 8 OS=Mus musculus OX=10090 GN=Nudt8 PE=1 SV=1	0	FALSE	17.663	26	4	4	4	210	23.2	6.52	6.78	4	1
High	Master Protein	Q9Z2M7	Phosphomannomutase 2 OS=Mus musculus OX=10090 GN=Pmm2 PE=1 SV=1	0	FALSE	17.404	19	4	6	4	242	27.6	6.42	9.44	4	1
High	Master Protein	P61982	14-3-3 protein gamma OS=Mus musculus OX=10090 GN=Ywhag PE=1 SV=2	0	FALSE	17.271	25	6	6	4	247	28.3	4.89	6.12	6	1
High	Master Protein	E9Q7G1	Transmembrane p24-trafficking protein 7 OS=Mus musculus OX=10090 GN=Tmed7 PE=1 SV=1	0	FALSE	17.253	15	2	4	2	188	21.3	6.2	7.05	2	1
High	Master Protein	P01027	Complement C3 OS=Mus musculus OX=10090 GN=C3 PE=1 SV=3	0	FALSE	17.136	3	4	8	1	1663	186.4	6.73	10.11	4	1
High	Master Protein	Q9CXE7	Transmembrane emp24 domain-containing protein 5 OS=Mus musculus OX=10090 GN=Tmed5 PE=1 SV=1	0	FALSE	17.121	21	5	17	5	229	26.2	4.93	11.78	5	1
High	Master Protein	P05214	Tubulin alpha-3 chain OS=Mus musculus OX=10090 GN=Tuba3a PE=1 SV=1	0	FALSE	16.93	12	4	4	4	450	49.9	5.1	6.62	4	1
High	Master Protein	O55242	Sigma non-opioid intracellular receptor 1 OS=Mus musculus OX=10090 GN=Sigmar1 PE=1 SV=1	0	FALSE	16.219	15	3	12	3	223	25.2	5.91	25.83	3	1
High	Master Protein	Q8R0Y6	Cytosolic 10-formyltetrahydrofolate dehydrogenase OS=Mus musculus OX=10090 GN=Aldh1l1 PE=1 SV=1	0	FALSE	16.188	6	4	4	4	902	98.6	5.91	1.92	4	1
High	Master Protein	Q62266	Cornifin-A OS=Mus musculus OX=10090 GN=Sprr1a PE=1 SV=1	0	FALSE	15.658	60	5	8	5	144	15.8	7.85	7.37	5	1
High	Master Protein	Q9R257	Heme-binding protein 1 OS=Mus musculus OX=10090 GN=Hebp1 PE=1 SV=2	0	FALSE	15.621	20	2	2	2	190	21.1	5.26	6.17	2	1
High	Master Protein	Q9DCW4	Electron transfer flavoprotein subunit beta OS=Mus musculus OX=10090 GN=Etfb PE=1 SV=3	0	FALSE	15.591	16	4	10	4	255	27.6	8.1	8.23	4	1
High	Master Protein	A0A3Q4EGL6	Sulfhydryl oxidase OS=Mus musculus OX=10090 GN=Gfer PE=1 SV=1	0	FALSE	15.581	19	3	8	3	187	21.5	7.97	4.59	3	1
High	Master Protein	Q60631	Growth factor receptor-bound protein 2 OS=Mus musculus OX=10090 GN=Grb2 PE=1 SV=1	0	FALSE	15.566	24	3	5	3	217	25.2	6.32	7.86	3	1
High	Master Protein	Q8R1V4	Transmembrane emp24 domain-containing protein 4 OS=Mus musculus OX=10090 GN=Tmed4 PE=1 SV=1	0	FALSE	15.519	11	2	4	1	227	26	8.18	7.6	2	1
High	Master Protein	Q9CR57	60S ribosomal protein L14 OS=Mus musculus OX=10090 GN=Rpl14 PE=1 SV=3	0	FALSE	15.487	21	4	12	4	217	23.5	11.02	7.92	4	1
High	Master Protein	A2AKV1	ATP synthase, H+-transporting, mitochondrial F1 complex, gamma polypeptide 1 (Fragment) OS=Mus musculus OX=10090 GN=Atp5c1 PE=1 SV=1	0	FALSE	15.354	21	3	4	3	154	16.8	9.89	6.24	3	1
High	Master Protein	Q9DCT5	Stromal cell-derived factor 2 OS=Mus musculus OX=10090 GN=Sdf2 PE=1 SV=1	0	FALSE	15.07	22	3	8	3	211	23.1	7.33	7.42	3	1
High	Master Protein	Q9WTL7	Acyl-protein thioesterase 2 OS=Mus musculus OX=10090 GN=Lypla2 PE=1 SV=1	0	FALSE	14.873	33	6	11	6	231	24.8	7.23	3.94	6	1
High	Master Protein	P38060	Hydroxymethylglutaryl-CoA lyase, mitochondrial OS=Mus musculus OX=10090 GN=Hmgcl PE=1 SV=2	0	FALSE	14.378	12	3	6	3	325	34.2	8.41	4.96	3	1
High	Master Protein	Q99LS3	Phosphoserine phosphatase OS=Mus musculus OX=10090 GN=Psph PE=1 SV=1	0	FALSE	14.35	17	3	3	3	225	25.1	6.14	7.39	3	1
High	Master Protein	Q9R0M5	Thiamin pyrophosphokinase 1 OS=Mus musculus OX=10090 GN=Tpk1 PE=1 SV=1	0	FALSE	14.185	17	3	3	3	243	27.1	5.76	8.15	3	1
High	Master Protein	Q9DB77	Cytochrome b-c1 complex subunit 2, mitochondrial OS=Mus musculus OX=10090 GN=Uqcrc2 PE=1 SV=1	0	FALSE	14.059	8	3	3	3	453	48.2	9.25	1.67	3	1
High	Master Protein	Q9D273	Corrinoid adenosyltransferase OS=Mus musculus OX=10090 GN=Mmab PE=1 SV=1	0	FALSE	13.929	27	4	5	4	237	26.3	9.2	2.54	4	1
High	Master Protein	E9QLB2	Lysophospholipase-like protein 1 OS=Mus musculus OX=10090 GN=Lyplal1 PE=1 SV=1	0	FALSE	13.72	18	3	3	3	239	26.3	7.88	8.6	3	1
High	Master Protein	A0A0J9YUG5	Methyltransferase-like 27 (Fragment) OS=Mus musculus OX=10090 GN=Mettl27 PE=1 SV=3	0	FALSE	13.611	19	3	3	3	219	23.7	4.97	4.46	3	1
High	Master Protein	Q9JK92	Heat shock protein beta-8 OS=Mus musculus OX=10090 GN=Hspb8 PE=1 SV=1	0	FALSE	13.535	27	3	3	3	196	21.5	5.02	5.03	3	1
High	Master Protein	E9Q557	Desmoplakin OS=Mus musculus OX=10090 GN=Dsp PE=1 SV=1	0	FALSE	13.359	1	4	4	4	2883	332.7	6.8	2.67	4	1
High	Master Protein	O88451	Retinol dehydrogenase 7 OS=Mus musculus OX=10090 GN=Rdh7 PE=1 SV=1	0	FALSE	13.344	14	4	5	4	316	35.6	8.09	4.1	4	1
High	Master Protein	L7N466	5-formyltetrahydrofolate cyclo-ligase OS=Mus musculus OX=10090 GN=Mthfsl PE=1 SV=1	0	FALSE	13.32	16	2	2	2	203	23.2	6.7	3.27	2	1
High	Master Protein	P97872	Dimethylaniline monooxygenase [N-oxide-forming] 5 OS=Mus musculus OX=10090 GN=Fmo5 PE=1 SV=4	0	FALSE	13.258	7	4	4	4	533	60	8.73	6.78	4	1
High	Master Protein	Q99LB2	Dehydrogenase/reductase SDR family member 4 OS=Mus musculus OX=10090 GN=Dhrs4 PE=1 SV=3	0	FALSE	12.937	18	3	4	3	279	29.9	9.38	3.57	3	1
High	Master Protein	Q9R0P3	S-formylglutathione hydrolase OS=Mus musculus OX=10090 GN=Esd PE=1 SV=1	0	FALSE	12.864	15	3	5	3	282	31.3	7.12	4.14	3	1
High	Master Protein	Q3U0B3	Dehydrogenase/reductase SDR family member 11 OS=Mus musculus OX=10090 GN=Dhrs11 PE=1 SV=1	0	FALSE	12.854	23	4	5	4	260	28.3	6.34	2.22	4	1
High	Master Protein	P00329	Alcohol dehydrogenase 1 OS=Mus musculus OX=10090 GN=Adh1 PE=1 SV=2	0	FALSE	12.844	11	4	7	4	375	39.7	8.1	8.95	4	1
High	Master Protein	Q9CQF3	Cleavage and polyadenylation specificity factor subunit 5 OS=Mus musculus OX=10090 GN=Nudt21 PE=1 SV=1	0	FALSE	12.571	24	3	3	3	227	26.2	8.82	5.8	3	1
High	Master Protein	Q8VC30	Triokinase/FMN cyclase OS=Mus musculus OX=10090 GN=Tkfc PE=1 SV=1	0	FALSE	12.539	8	4	5	4	578	59.7	6.92	4.61	4	1
High	Master Protein	P62821	Ras-related protein Rab-1A OS=Mus musculus OX=10090 GN=Rab1A PE=1 SV=3	0	FALSE	12.15	17	3	17	1	205	22.7	6.21	22.16	3	1
High	Master Protein	Q9QUI0	Transforming protein RhoA OS=Mus musculus OX=10090 GN=Rhoa PE=1 SV=1	0	FALSE	12.081	18	2	3	1	193	21.8	6.1	5.01	2	1
High	Master Protein	B1ARS0	Adenylyl cyclase-associated protein 1 (Fragment) OS=Mus musculus OX=10090 GN=Cap1 PE=1 SV=1	0	FALSE	11.908	21	2	2	2	164	17.9	6.38	3.23	2	1
High	Master Protein	Q3UZZ6	Sulfotransferase 1 family member D1 OS=Mus musculus OX=10090 GN=Sult1d1 PE=1 SV=1	0	FALSE	11.868	13	3	11	3	295	35.1	5.76	5.93	3	1
High	Master Protein	A8DUK4	Beta-globin OS=Mus musculus OX=10090 GN=Hbb-bs PE=1 SV=1	0	FALSE	11.853	25	3	9	3	147	15.7	7.69	10.01	3	1
High	Master Protein	Q02257	Junction plakoglobin OS=Mus musculus OX=10090 GN=Jup PE=1 SV=3	0	FALSE	11.739	8	5	5	5	745	81.7	6.14	3.3	5	1
High	Master Protein	Q61646	Haptoglobin OS=Mus musculus OX=10090 GN=Hp PE=1 SV=1	0	FALSE	11.674	11	4	40	4	347	38.7	6.29	26.43	4	1
High	Master Protein	P14211	Calreticulin OS=Mus musculus OX=10090 GN=Calr PE=1 SV=1	0	FALSE	11.552	10	4	5	4	416	48	4.49	3.83	4	1
High	Master Protein	P17182	Alpha-enolase OS=Mus musculus OX=10090 GN=Eno1 PE=1 SV=3	0	FALSE	11.417	11	4	4	4	434	47.1	6.8	2.43	4	1
High	Master Protein	Q6ZWN5	40S ribosomal protein S9 OS=Mus musculus OX=10090 GN=Rps9 PE=1 SV=3	0	FALSE	11.194	23	5	6	5	194	22.6	10.65	5.84	5	1
High	Master Protein	Q8VCT4	Carboxylesterase 1D OS=Mus musculus OX=10090 GN=Ces1d PE=1 SV=1	0	FALSE	11.008	7	3	3	3	565	61.7	6.61	4.95	3	1
High	Master Protein	Q91YI0	Argininosuccinate lyase OS=Mus musculus OX=10090 GN=Asl PE=1 SV=1	0	FALSE	11.002	8	4	4	4	464	51.7	6.96	0	4	1
High	Master Protein	P17742	Peptidyl-prolyl cis-trans isomerase A OS=Mus musculus OX=10090 GN=Ppia PE=1 SV=2	0	FALSE	10.952	16	2	2	2	164	18	7.9	2.63	2	1
High	Master Protein	Q9Z2G9	Oxidoreductase HTATIP2 OS=Mus musculus OX=10090 GN=Htatip2 PE=1 SV=3	0	FALSE	10.883	17	4	5	4	242	26.9	8.59	4.42	4	1
High	Master Protein	P56371	Ras-related protein Rab-4A OS=Mus musculus OX=10090 GN=Rab4a PE=1 SV=2	0	FALSE	10.8	13	3	14	2	218	24.4	6.07	17.19	3	1
High	Master Protein	Q5SV41	Phosphatidylcholine transfer protein OS=Mus musculus OX=10090 GN=Pctp PE=1 SV=1	0	FALSE	10.689	17	3	4	3	214	24.6	6.24	3.87	3	1
High	Master Protein	O88844	Isocitrate dehydrogenase [NADP] cytoplasmic OS=Mus musculus OX=10090 GN=Idh1 PE=1 SV=2	0	FALSE	10.665	5	2	4	2	414	46.6	7.17	2.66	2	1
High	Master Protein	H3BL56	Rho-related GTP-binding protein RhoC OS=Mus musculus OX=10090 GN=Rhoc PE=1 SV=1	0	FALSE	10.518	23	2	3	1	149	17	5	4.43	2	1
High	Master Protein	P70670	Nascent polypeptide-associated complex subunit alpha, muscle-specific form OS=Mus musculus OX=10090 GN=Naca PE=1 SV=2	0	FALSE	10.337	1	2	3	2	2187	220.4	9.35	6.83	2	1
High	Master Protein	Q91VB8	Alpha globin 1 OS=Mus musculus OX=10090 GN=Hba-a1 PE=1 SV=1	0	FALSE	10.279	24	3	8	3	142	15.1	8.22	4.1	3	1
High	Master Protein	Q8BGB8	Ubiquinone biosynthesis protein COQ4 homolog, mitochondrial OS=Mus musculus OX=10090 GN=Coq4 PE=1 SV=1	0	FALSE	10.115	9	2	3	2	266	30.1	9.26	4.4	2	1
High	Master Protein	Q9ES97	Reticulon-3 OS=Mus musculus OX=10090 GN=Rtn3 PE=1 SV=2	0	FALSE	9.778	5	2	5	2	964	103.8	4.92	6.98	2	1
High	Master Protein	Q6PHN9	Ras-related protein Rab-35 OS=Mus musculus OX=10090 GN=Rab35 PE=1 SV=1	0	FALSE	9.411	15	3	15	1	201	23	8.29	16.96	3	1
High	Master Protein	O70475	UDP-glucose 6-dehydrogenase OS=Mus musculus OX=10090 GN=Ugdh PE=1 SV=1	0	FALSE	9.372	7	3	3	3	493	54.8	7.56	1.83	3	1
High	Master Protein	A0A0R4J0U7	COMM domain-containing protein 5 OS=Mus musculus OX=10090 GN=Commd5 PE=1 SV=1	0	FALSE	9.297	13	2	2	2	224	24.5	8.06	2.8	2	1
High	Master Protein	Q61425	Hydroxyacyl-coenzyme A dehydrogenase, mitochondrial OS=Mus musculus OX=10090 GN=Hadh PE=1 SV=2	0	FALSE	9.257	10	3	3	3	314	34.4	8.65	0	3	1
High	Master Protein	Q6P6M5	Peroxisomal membrane protein 11C OS=Mus musculus OX=10090 GN=Pex11g PE=1 SV=2	0	FALSE	9.137	12	3	6	3	241	27.1	9.61	4.01	3	1
High	Master Protein	Q9QUK9	TESP4 OS=Mus musculus OX=10090 GN=Try5 PE=1 SV=1	0	FALSE	9.094	8	1	3	1	246	26.3	5.3	1.96	1	1
High	Master Protein	P62259	14-3-3 protein epsilon OS=Mus musculus OX=10090 GN=Ywhae PE=1 SV=1	0	FALSE	9.056	11	3	3	1	255	29.2	4.74	4.25	3	1
High	Master Protein	O70456	14-3-3 protein sigma OS=Mus musculus OX=10090 GN=Sfn PE=1 SV=2	0	FALSE	8.951	10	3	3	1	248	27.7	4.78	5.88	3	1
High	Master Protein	Q99N93	39S ribosomal protein L16, mitochondrial OS=Mus musculus OX=10090 GN=Mrpl16 PE=1 SV=1	0	FALSE	8.799	10	2	3	2	251	28.8	10.27	7.66	2	1
High	Master Protein	Q8QZT1	Acetyl-CoA acetyltransferase, mitochondrial OS=Mus musculus OX=10090 GN=Acat1 PE=1 SV=1	0	FALSE	8.743	5	2	2	2	424	44.8	8.51	3.88	2	1
High	Master Protein	A2A9I0	Golgi SNAP receptor complex member 2 OS=Mus musculus OX=10090 GN=Gosr2 PE=1 SV=1	0	FALSE	8.728	18	3	5	3	165	19.6	9.5	0	3	1
High	Master Protein	A0A0R4IZY2	Cytochrome P450 2D26 OS=Mus musculus OX=10090 GN=Cyp2d26 PE=1 SV=1	0	FALSE	8.692	6	3	3	1	500	56.9	6.64	1.83	3	1
High	Master Protein	P43274	Histone H1.4 OS=Mus musculus OX=10090 GN=H1-4 PE=1 SV=2	0	FALSE	8.642	17	3	6	2	219	22	11.11	6.78	3	1
High	Master Protein	Q792Z1	Trypsin 10 OS=Mus musculus OX=10090 GN=Try10 PE=1 SV=1	0	FALSE	8.578	8	2	4	2	246	26.2	5.83	9.49	2	1
High	Master Protein	P63017	Heat shock cognate 71 kDa protein OS=Mus musculus OX=10090 GN=Hspa8 PE=1 SV=1	0	FALSE	8.547	5	3	5	3	646	70.8	5.52	1.96	3	1
High	Master Protein	O88569	Heterogeneous nuclear ribonucleoproteins A2/B1 OS=Mus musculus OX=10090 GN=Hnrnpa2b1 PE=1 SV=2	0	FALSE	8.536	8	3	6	3	353	37.4	8.95	5.68	3	1
High	Master Protein	Q6PFA2	Clathrin light chain OS=Mus musculus OX=10090 GN=Clta PE=1 SV=1	0	FALSE	8.495	14	2	3	2	218	23.6	4.5	2.38	2	1
High	Master Protein	P05201	Aspartate aminotransferase, cytoplasmic OS=Mus musculus OX=10090 GN=Got1 PE=1 SV=3	0	FALSE	8.404	7	3	4	3	413	46.2	7.14	1.71	3	1
High	Master Protein	A0A2R8VHY1	Cytochrome P450 2D10 (Fragment) OS=Mus musculus OX=10090 GN=Cyp2d10 PE=1 SV=1	0	FALSE	8.332	12	3	3	1	282	31.9	5.83	1.83	3	1
High	Master Protein	O08914	Fatty-acid amide hydrolase 1 OS=Mus musculus OX=10090 GN=Faah PE=1 SV=1	0	FALSE	8.309	4	1	1	1	579	63.2	7.87	4	1	1
High	Master Protein	Q9R1P1	Proteasome subunit beta type-3 OS=Mus musculus OX=10090 GN=Psmb3 PE=1 SV=1	0	FALSE	8.175	11	2	2	2	205	22.9	6.55	2.85	2	1
High	Master Protein	D3Z7X7	Tumor protein D52 (Fragment) OS=Mus musculus OX=10090 GN=Tpd52 PE=1 SV=1	0	FALSE	8.171	15	2	3	2	206	22.5	5.52	3.46	2	1
High	Master Protein	Q923S9	Ras-related protein Rab-30 OS=Mus musculus OX=10090 GN=Rab30 PE=1 SV=1	0	FALSE	8.073	10	2	13	1	203	23	4.97	17.07	2	1
High	Master Protein	Q9D8Y0	EF-hand domain-containing protein D2 OS=Mus musculus OX=10090 GN=Efhd2 PE=1 SV=1	0	FALSE	7.982	10	2	2	2	240	26.8	5.06	2.05	2	1
High	Master Protein	Q8CG50	Ras-related protein Rab-43 OS=Mus musculus OX=10090 GN=Rab43 PE=1 SV=1	0	FALSE	7.979	10	2	14	1	210	23.2	5.86	17.04	2	1
High	Master Protein	D6RGA5	Pre-mRNA-splicing factor SPF27 OS=Mus musculus OX=10090 GN=Bcas2 PE=1 SV=1	0	FALSE	7.825	37	1	1	1	78	8.6	4.65	2.81	1	1
High	Master Protein	O35744	Chitinase-like protein 3 OS=Mus musculus OX=10090 GN=Chil3 PE=1 SV=2	0	FALSE	7.671	4	1	2	1	398	44.4	5.69	2.96	1	1
High	Master Protein	Q9DBB5	Eukaryotic translation initiation factor 4E type 3 OS=Mus musculus OX=10090 GN=Eif4e3 PE=1 SV=1	0	FALSE	7.541	14	2	2	2	207	22.8	6.52	0	2	1
High	Master Protein	Q80X85	28S ribosomal protein S7, mitochondrial OS=Mus musculus OX=10090 GN=Mrps7 PE=1 SV=1	0	FALSE	7.498	11	2	3	2	242	28	9.94	4.17	2	1
High	Master Protein	Q7TNE3	Sperm-associated antigen 7 OS=Mus musculus OX=10090 GN=Spag7 PE=1 SV=1	0	FALSE	7.435	11	1	1	1	227	25.9	7.43	2.18	1	1
High	Master Protein	Q8C3X2	Coiled-coil domain-containing protein 90B, mitochondrial OS=Mus musculus OX=10090 GN=Ccdc90b PE=1 SV=1	0	FALSE	7.403	13	2	2	2	256	29.6	8.53	0	2	1
High	Master Protein	E0CZ90	Proteasome activator complex subunit 2 (Fragment) OS=Mus musculus OX=10090 GN=Psme2 PE=1 SV=1	0	FALSE	7.36	13	1	1	1	165	18.7	4.88	2.83	1	1
High	Master Protein	A0A140LJH1	Glutamine--tRNA ligase OS=Mus musculus OX=10090 GN=Qars PE=1 SV=1	0	FALSE	7.332	19	1	1	1	100	11.1	10.78	3.41	1	1
High	Master Protein	Q922Q8	Leucine-rich repeat-containing protein 59 OS=Mus musculus OX=10090 GN=Lrrc59 PE=1 SV=1	0	FALSE	7.237	7	2	3	2	307	34.9	9.52	2.35	2	1
High	Master Protein	Q9R1P4	Proteasome subunit alpha type-1 OS=Mus musculus OX=10090 GN=Psma1 PE=1 SV=1	0	FALSE	7.225	9	2	2	2	263	29.5	6.46	0	2	1
High	Master Protein	O35129	Prohibitin-2 OS=Mus musculus OX=10090 GN=Phb2 PE=1 SV=1	0	FALSE	7.203	7	2	2	2	299	33.3	9.83	0	2	1
High	Master Protein	Q91YY4	ATP synthase mitochondrial F1 complex assembly factor 2 OS=Mus musculus OX=10090 GN=Atpaf2 PE=1 SV=1	0	FALSE	7.09	7	2	2	2	289	33.3	6.32	1.7	2	1
High	Master Protein	Q9CQ06	39S ribosomal protein L24, mitochondrial OS=Mus musculus OX=10090 GN=Mrpl24 PE=1 SV=1	0	FALSE	7.027	9	2	4	2	216	24.9	9.5	3.63	2	1
High	Master Protein	A0A286YE28	Transketolase (Fragment) OS=Mus musculus OX=10090 GN=Tkt PE=1 SV=1	0	FALSE	6.976	6	2	3	2	502	54	7.02	1.62	2	1
High	Master Protein	Q9JIW9	Ras-related protein Ral-B OS=Mus musculus OX=10090 GN=Ralb PE=1 SV=1	0	FALSE	6.946	14	3	4	3	206	23.3	6.62	3.5	3	1
High	Master Protein	P01646	Ig kappa chain V-V region HP 123E6 OS=Mus musculus OX=10090 PE=1 SV=1	0	FALSE	6.866	19	1	1	1	108	12	7.97	2.19	1	1
High	Master Protein	P49935	Pro-cathepsin H OS=Mus musculus OX=10090 GN=Ctsh PE=1 SV=2	0	FALSE	6.864	6	2	2	2	333	37.1	8.4	3.8	2	1
High	Master Protein	P35441	Thrombospondin-1 OS=Mus musculus OX=10090 GN=Thbs1 PE=1 SV=1	0	FALSE	6.859	2	2	2	2	1170	129.6	4.96	1.71	2	1
High	Master Protein	Q60597	2-oxoglutarate dehydrogenase, mitochondrial OS=Mus musculus OX=10090 GN=Ogdh PE=1 SV=3	0	FALSE	6.709	2	2	2	2	1023	116.4	6.83	3.92	2	1
High	Master Protein	A0A0U1RPL9	Cytochrome P450 2F2 (Fragment) OS=Mus musculus OX=10090 GN=Cyp2f2 PE=1 SV=2	0	FALSE	6.581	12	3	3	3	208	24	7.5	0	3	1
High	Master Protein	A0A0A6YXY1	N-terminal Xaa-Pro-Lys N-methyltransferase 1 (Fragment) OS=Mus musculus OX=10090 GN=Ntmt1 PE=1 SV=1	0	FALSE	6.524	19	2	2	2	118	13.3	8.7	1.93	2	1
High	Master Protein	P67778	Prohibitin OS=Mus musculus OX=10090 GN=Phb PE=1 SV=1	0	FALSE	6.491	7	2	3	2	272	29.8	5.76	2.09	2	1
High	Master Protein	A0A0N4SUQ1	Plasminogen activator inhibitor 1 RNA-binding protein OS=Mus musculus OX=10090 GN=Serbp1 PE=1 SV=1	0	FALSE	6.485	11	1	1	1	147	16.1	9.66	2.6	1	1
High	Master Protein	Q99JR6	Nicotinamide/nicotinic acid mononucleotide adenylyltransferase 3 OS=Mus musculus OX=10090 GN=Nmnat3 PE=1 SV=1	0	FALSE	6.442	9	2	2	2	245	27.7	8.56	1.6	2	1
High	Master Protein	P16110	Galectin-3 OS=Mus musculus OX=10090 GN=Lgals3 PE=1 SV=3	0	FALSE	6.356	7	2	2	2	264	27.5	8.38	2.49	2	1
High	Master Protein	Q9D1G5	Leucine-rich repeat-containing protein 57 OS=Mus musculus OX=10090 GN=Lrrc57 PE=1 SV=1	0	FALSE	6.219	12	3	3	3	239	26.7	8.35	0	3	1
High	Master Protein	Q9D6S7	Ribosome-recycling factor, mitochondrial OS=Mus musculus OX=10090 GN=Mrrf PE=1 SV=1	0	FALSE	6.218	10	2	2	2	262	29	9.85	2.23	2	1
High	Master Protein	Q9CZU6	Citrate synthase, mitochondrial OS=Mus musculus OX=10090 GN=Cs PE=1 SV=1	0	FALSE	6.146	3	1	1	1	464	51.7	8.57	2.46	1	1
High	Master Protein	Q9WUR9	Adenylate kinase 4, mitochondrial OS=Mus musculus OX=10090 GN=Ak4 PE=1 SV=1	0	FALSE	6.13	9	2	3	2	223	25	7.53	4.09	2	1
High	Master Protein	Q9CZ13	Cytochrome b-c1 complex subunit 1, mitochondrial OS=Mus musculus OX=10090 GN=Uqcrc1 PE=1 SV=2	0	FALSE	6.11	6	2	2	2	480	52.8	6.21	1.85	2	1
High	Master Protein	O88342	WD repeat-containing protein 1 OS=Mus musculus OX=10090 GN=Wdr1 PE=1 SV=3	0	FALSE	6.09	4	2	3	2	606	66.4	6.6	1.68	2	1
High	Master Protein	P54071	Isocitrate dehydrogenase [NADP], mitochondrial OS=Mus musculus OX=10090 GN=Idh2 PE=1 SV=3	0	FALSE	6.078	5	2	2	2	452	50.9	8.69	1.65	2	1
High	Master Protein	Q9Z2I8	Succinate--CoA ligase [GDP-forming] subunit beta, mitochondrial OS=Mus musculus OX=10090 GN=Suclg2 PE=1 SV=3	0	FALSE	5.947	4	1	1	1	433	46.8	7.02	1.66	1	1
High	Master Protein	Q62148	Retinal dehydrogenase 2 OS=Mus musculus OX=10090 GN=Aldh1a2 PE=1 SV=2	0	FALSE	5.933	3	2	5	1	518	56.6	5.74	7.54	2	1
High	Master Protein	Q99L04	Dehydrogenase/reductase SDR family member 1 OS=Mus musculus OX=10090 GN=Dhrs1 PE=1 SV=1	0	FALSE	5.877	7	2	3	2	313	34	8.35	0	2	1
High	Master Protein	O88696	ATP-dependent Clp protease proteolytic subunit, mitochondrial OS=Mus musculus OX=10090 GN=Clpp PE=1 SV=1	0	FALSE	5.8	11	2	2	2	272	29.8	7.47	0	2	1
High	Master Protein	Q61820	GTP-binding nuclear protein Ran, testis-specific isoform OS=Mus musculus OX=10090 GN=Rasl2-9 PE=2 SV=1	0	FALSE	5.787	9	2	5	2	216	24.4	6.54	6.69	2	1
High	Master Protein	A0A0A0MQC9	Protein LSM12 homolog OS=Mus musculus OX=10090 GN=Lsm12 PE=1 SV=1	0	FALSE	5.778	20	2	3	2	137	15.4	8.16	0	2	1
High	Master Protein	A0A1L1STE6	Isocitrate dehydrogenase [NAD] subunit, mitochondrial OS=Mus musculus OX=10090 GN=Idh3a PE=1 SV=1	0	FALSE	5.678	5	2	2	2	384	41.5	6.93	0	2	1
High	Master Protein	Q9CQI7	U2 small nuclear ribonucleoprotein B'' OS=Mus musculus OX=10090 GN=Snrpb2 PE=1 SV=1	0	FALSE	5.595	9	2	2	2	225	25.3	9.72	0	2	1
High	Master Protein	G3UZX4	Casein kinase II subunit beta OS=Mus musculus OX=10090 GN=Csnk2b PE=1 SV=1	0	FALSE	5.525	5	1	1	1	257	29.2	6.25	3.74	1	1
High	Master Protein	P24457	Cytochrome P450 2D11 OS=Mus musculus OX=10090 GN=Cyp2d11 PE=2 SV=2	0	FALSE	5.484	5	2	2	1	504	57	6.25	0	2	1
High	Master Protein	P68040	Receptor of activated protein C kinase 1 OS=Mus musculus OX=10090 GN=Rack1 PE=1 SV=3	0	FALSE	5.387	7	2	2	2	317	35.1	7.69	1.75	2	1
High	Master Protein	F7BP55	Adenylate kinase 2, mitochondrial (Fragment) OS=Mus musculus OX=10090 GN=Ak2 PE=1 SV=1	0.001	FALSE	5.346	31	2	2	2	72	7.4	8.94	3.73	2	1
High	Master Protein	P09103	Protein disulfide-isomerase OS=Mus musculus OX=10090 GN=P4hb PE=1 SV=2	0.001	FALSE	5.313	4	2	2	2	509	57	4.88	1.9	2	1
High	Master Protein	P34914	Bifunctional epoxide hydrolase 2 OS=Mus musculus OX=10090 GN=Ephx2 PE=1 SV=2	0.001	FALSE	5.215	3	1	1	1	554	62.5	6.19	2.51	1	1
High	Master Protein	Q8R1Q8	Cytoplasmic dynein 1 light intermediate chain 1 OS=Mus musculus OX=10090 GN=Dync1li1 PE=1 SV=1	0.001	FALSE	5.203	3	1	1	1	523	56.6	6.42	2.3	1	1
High	Master Protein	Q9WUM5	Succinate--CoA ligase [ADP/GDP-forming] subunit alpha, mitochondrial OS=Mus musculus OX=10090 GN=Suclg1 PE=1 SV=4	0.001	FALSE	5.159	5	2	2	2	346	36.1	9.39	0	2	1
High	Master Protein	A0A1D5RME4	60S ribosomal protein L18a (Fragment) OS=Mus musculus OX=10090 GN=Rpl18a PE=1 SV=1	0.001	FALSE	5.138	17	2	2	2	123	14.4	10.61	0	2	1
High	Master Protein	P50171	Estradiol 17-beta-dehydrogenase 8 OS=Mus musculus OX=10090 GN=Hsd17b8 PE=1 SV=2	0.001	FALSE	5.131	14	2	2	2	259	26.6	6.54	0	2	1
High	Master Protein	Q91WX5	Bak1 protein OS=Mus musculus OX=10090 GN=Bak1 PE=1 SV=1	0.001	FALSE	5.042	15	1	2	1	151	16.4	4.46	3.01	1	1
High	Master Protein	P52196	Thiosulfate sulfurtransferase OS=Mus musculus OX=10090 GN=Tst PE=1 SV=3	0.001	FALSE	5.015	4	1	1	1	297	33.4	7.85	2.18	1	1
High	Master Protein	Q9R0M6	Ras-related protein Rab-9A OS=Mus musculus OX=10090 GN=Rab9a PE=1 SV=1	0.001	FALSE	4.987	10	2	3	2	201	22.9	5.66	1.7	2	1
High	Master Protein	Q9JII6	Aldo-keto reductase family 1 member A1 OS=Mus musculus OX=10090 GN=Akr1a1 PE=1 SV=3	0.001	FALSE	4.985	7	2	2	2	325	36.6	7.39	0	2	1
High	Master Protein	A0A075B5M7	Immunoglobulin kappa variable 5-39 OS=Mus musculus OX=10090 GN=Igkv5-39 PE=1 SV=7	0.001	FALSE	4.982	13	1	5	1	95	10.3	6.25	1.67	1	1
High	Master Protein	Q9DCG6	Phenazine biosynthesis-like domain-containing protein 1 OS=Mus musculus OX=10090 GN=Pbld1 PE=1 SV=2	0.001	FALSE	4.974	4	1	1	1	288	32	7.03	1.83	1	1
High	Master Protein	P56593	Cytochrome P450 2A12 OS=Mus musculus OX=10090 GN=Cyp2a12 PE=1 SV=2	0.001	FALSE	4.908	5	2	2	1	492	56.1	9.19	1.98	2	1
High	Master Protein	Q3UHX2	28 kDa heat- and acid-stable phosphoprotein OS=Mus musculus OX=10090 GN=Pdap1 PE=1 SV=1	0.001	FALSE	4.836	7	1	2	1	181	20.6	7.39	3.67	1	1
High	Master Protein	Q3UEL5	Urocanate hydratase OS=Mus musculus OX=10090 GN=Uroc1 PE=1 SV=1	0.001	FALSE	4.798	2	2	3	2	710	78.4	7.27	0	2	1
High	Master Protein	Q9D8N0	Elongation factor 1-gamma OS=Mus musculus OX=10090 GN=Eef1g PE=1 SV=3	0.001	FALSE	4.795	3	1	1	1	437	50	6.74	2.62	1	1
High	Master Protein	P14847	C-reactive protein OS=Mus musculus OX=10090 GN=Crp PE=1 SV=2	0.001	FALSE	4.749	11	2	3	2	225	25.3	6.2	0	2	1
High	Master Protein	P48036	Annexin A5 OS=Mus musculus OX=10090 GN=Anxa5 PE=1 SV=1	0.001	FALSE	4.722	5	1	1	1	319	35.7	4.96	1.7	1	1
High	Master Protein	Q8VCL2	Protein SCO2 homolog, mitochondrial OS=Mus musculus OX=10090 GN=Sco2 PE=1 SV=1	0.001	FALSE	4.708	9	2	2	2	255	28.9	8.29	0	2	1
High	Master Protein	D3Z6A1	Dynactin subunit 6 (Fragment) OS=Mus musculus OX=10090 GN=Dctn6 PE=1 SV=1	0.001	FALSE	4.622	14	1	1	1	103	11.2	5.16	0	1	1
High	Master Protein	Q62523	Zyxin OS=Mus musculus OX=10090 GN=Zyx PE=1 SV=2	0.001	FALSE	4.617	2	1	1	1	564	60.5	6.4	1.93	1	1
High	Master Protein	P17897	Lysozyme C-1 OS=Mus musculus OX=10090 GN=Lyz1 PE=1 SV=1	0.001	FALSE	4.592	8	1	1	1	148	16.8	9.41	1.69	1	1
High	Master Protein	Q6QD59	Vesicle transport protein SEC20 OS=Mus musculus OX=10090 GN=Bnip1 PE=1 SV=1	0.001	FALSE	4.571	11	2	2	2	228	26.2	8.75	1.68	2	1
High	Master Protein	A0A338P675	Crk-like protein (Fragment) OS=Mus musculus OX=10090 GN=Crkl PE=1 SV=1	0.001	FALSE	4.541	11	1	1	1	148	16.8	5.53	0	1	1
High	Master Protein	Q9DC71	28S ribosomal protein S15, mitochondrial OS=Mus musculus OX=10090 GN=Mrps15 PE=1 SV=2	0.001	FALSE	4.427	6	2	3	2	258	29.4	10.13	2.28	2	1
High	Master Protein	Q9D009	Putative lipoyltransferase 2, mitochondrial OS=Mus musculus OX=10090 GN=Lipt2 PE=1 SV=2	0.001	FALSE	4.373	7	1	1	1	231	24.9	8.6	1.9	1	1
High	Master Protein	P35505	Fumarylacetoacetase OS=Mus musculus OX=10090 GN=Fah PE=1 SV=2	0.001	FALSE	4.342	2	1	1	1	419	46.1	7.18	1.64	1	1
High	Master Protein	Q9D4V7	Rab-like protein 3 OS=Mus musculus OX=10090 GN=Rabl3 PE=1 SV=1	0.001	FALSE	4.289	6	2	2	2	236	26.3	7.15	0	2	1
High	Master Protein	A0A2R8VKS6	Vacuolar protein sorting-associated protein 28 homolog OS=Mus musculus OX=10090 GN=Vps28 PE=1 SV=1	0.001	FALSE	4.277	13	2	2	2	183	21.1	5.31	1.6	2	1
High	Master Protein	Q02053	Ubiquitin-like modifier-activating enzyme 1 OS=Mus musculus OX=10090 GN=Uba1 PE=1 SV=1	0.001	FALSE	4.254	1	1	2	1	1058	117.7	5.66	3.62	1	1
High	Master Protein	Q8CHQ9	N-acetyltransferase family 8 member 2 OS=Mus musculus OX=10090 GN=Nat8f2 PE=1 SV=1	0.001	FALSE	4.237	5	1	1	1	238	26.4	9.58	1.82	1	1
High	Master Protein	P47915	60S ribosomal protein L29 OS=Mus musculus OX=10090 GN=Rpl29 PE=1 SV=2	0.001	FALSE	4.216	7	1	1	1	160	17.6	11.84	1.97	1	1
High	Master Protein	P43276	Histone H1.5 OS=Mus musculus OX=10090 GN=H1-5 PE=1 SV=2	0.001	FALSE	4.153	12	2	2	1	223	22.6	10.92	2.61	2	1
High	Master Protein	Q91X34	Bile acid-CoA:amino acid N-acyltransferase OS=Mus musculus OX=10090 GN=Baat PE=1 SV=1	0.001	FALSE	4.089	3	1	1	1	420	46.5	6.68	0	1	1
High	Master Protein	Q8C0M9	Isoaspartyl peptidase/L-asparaginase OS=Mus musculus OX=10090 GN=Asrgl1 PE=1 SV=1	0.001	FALSE	3.98	3	1	2	1	326	33.9	7.65	4.02	1	1
High	Master Protein	P51660	Peroxisomal multifunctional enzyme type 2 OS=Mus musculus OX=10090 GN=Hsd17b4 PE=1 SV=3	0.001	FALSE	3.911	2	1	1	1	735	79.4	8.57	0	1	1
High	Master Protein	P08228	Superoxide dismutase [Cu-Zn] OS=Mus musculus OX=10090 GN=Sod1 PE=1 SV=2	0.001	FALSE	3.842	15	2	2	2	154	15.9	6.51	0	2	1
High	Master Protein	Q9CPY7	Cytosol aminopeptidase OS=Mus musculus OX=10090 GN=Lap3 PE=1 SV=3	0.001	FALSE	3.78	2	1	1	1	519	56.1	7.72	0	1	1
High	Master Protein	P70202	Latexin OS=Mus musculus OX=10090 GN=Lxn PE=1 SV=2	0.001	FALSE	3.737	5	1	1	1	222	25.5	5.74	1.91	1	1
High	Master Protein	A0A075B5N4	Immunoglobulin kappa chain variable 8-27 OS=Mus musculus OX=10090 GN=Igkv8-27 PE=4 SV=1	0.001	FALSE	3.736	19	2	3	1	100	11	7.96	1.76	2	1
High	Master Protein	Q9D0F9	Phosphoglucomutase-1 OS=Mus musculus OX=10090 GN=Pgm1 PE=1 SV=4	0.001	FALSE	3.697	2	1	1	1	562	61.4	6.57	1.6	1	1
High	Master Protein	A0A075B5N3	Immunoglobulin kappa variable 8-28 OS=Mus musculus OX=10090 GN=Igkv8-28 PE=1 SV=7	0.001	FALSE	3.697	16	2	3	1	101	10.9	5.94	1.76	2	1
High	Master Protein	Q8VCC2	Liver carboxylesterase 1 OS=Mus musculus OX=10090 GN=Ces1 PE=1 SV=1	0.001	FALSE	3.679	2	1	1	1	565	62.6	6	2.08	1	1
High	Master Protein	Q61495	Desmoglein-1-alpha OS=Mus musculus OX=10090 GN=Dsg1a PE=2 SV=2	0.001	FALSE	3.577	1	1	1	1	1057	114.5	4.89	1.6	1	1
High	Master Protein	Q9ERE7	LRP chaperone MESD OS=Mus musculus OX=10090 GN=Mesd PE=1 SV=1	0.001	FALSE	3.566	9	2	4	2	224	25.2	6.34	0	2	1
High	Master Protein	Q9QXD1	Peroxisomal acyl-coenzyme A oxidase 2 OS=Mus musculus OX=10090 GN=Acox2 PE=1 SV=2	0.001	FALSE	3.522	2	1	1	1	681	76.8	7.46	1.97	1	1
High	Master Protein	Q9D9P1	MICOS complex subunit OS=Mus musculus OX=10090 GN=Chchd3 PE=1 SV=1	0.001	FALSE	3.51	5	1	1	1	175	20.4	8.27	0	1	1
High	Master Protein	Q9D2G2	Dihydrolipoyllysine-residue succinyltransferase component of 2-oxoglutarate dehydrogenase complex, mitochondrial OS=Mus musculus OX=10090 GN=Dlst PE=1 SV=1	0.001	FALSE	3.504	2	1	1	1	454	49	8.95	1.92	1	1
High	Master Protein	A0A494B9A7	Cofilin-1 OS=Mus musculus OX=10090 GN=Cfl1 PE=1 SV=1	0.001	FALSE	3.495	7	1	1	1	178	19.7	8.59	1.77	1	1
High	Master Protein	Q8K354	Carbonyl reductase [NADPH] 3 OS=Mus musculus OX=10090 GN=Cbr3 PE=1 SV=1	0.001	FALSE	3.451	4	1	2	1	277	30.9	6.57	1.84	1	1
High	Master Protein	P56873	Protein ZNRD2 OS=Mus musculus OX=10090 GN=Znrd2 PE=1 SV=1	0.001	FALSE	3.393	14	1	1	1	199	21.3	5.12	0	1	1
High	Master Protein	D3Z4A4	Peroxiredoxin-2 (Fragment) OS=Mus musculus OX=10090 GN=Prdx2 PE=1 SV=8	0.001	FALSE	3.393	11	1	1	1	146	16	5.53	0	1	1
High	Master Protein	Q921I1	Serotransferrin OS=Mus musculus OX=10090 GN=Tf PE=1 SV=1	0.001	FALSE	3.387	2	1	2	1	697	76.7	7.18	5.89	1	1
High	Master Protein	G3UWN5	Apolipoprotein E (Fragment) OS=Mus musculus OX=10090 GN=Apoe PE=1 SV=1	0.001	FALSE	3.385	4	1	5	1	232	26.4	6.15	1.62	1	1
High	Master Protein	Q3TMT3	Transmembrane 4 L6 family member 4 OS=Mus musculus OX=10090 GN=Tm4sf4 PE=2 SV=1	0.001	FALSE	3.365	4	1	2	1	202	21.3	5.41	1.63	1	1
High	Master Protein	Q9DBG5	Perilipin-3 OS=Mus musculus OX=10090 GN=Plin3 PE=1 SV=1	0.001	FALSE	3.354	4	1	1	1	437	47.2	5.62	0	1	1
High	Master Protein	P10639	Thioredoxin OS=Mus musculus OX=10090 GN=Txn PE=1 SV=3	0.002	FALSE	3.282	9	1	1	1	105	11.7	4.92	2.21	1	1
High	Master Protein	F6VVY4	Tricarboxylate transport protein, mitochondrial (Fragment) OS=Mus musculus OX=10090 GN=Slc25a1 PE=1 SV=1	0.002	FALSE	3.253	6	1	1	1	197	21.5	9.8	0	1	1
High	Master Protein	Q3TPL3	Uroporphyrinogen-III synthase OS=Mus musculus OX=10090 GN=Uros PE=1 SV=1	0.003	FALSE	3.243	8	1	1	1	188	19.9	5.63	0	1	1
High	Master Protein	P0C027	Diphosphoinositol polyphosphate phosphohydrolase 3-alpha OS=Mus musculus OX=10090 GN=Nudt10 PE=1 SV=1	0.003	FALSE	3.24	5	1	1	1	164	18.6	5.69	1.75	1	1
High	Master Protein	Q9DCD0	6-phosphogluconate dehydrogenase, decarboxylating OS=Mus musculus OX=10090 GN=Pgd PE=1 SV=3	0.003	FALSE	3.218	2	1	1	1	483	53.2	7.23	0	1	1
High	Master Protein	Q9DCN2	NADH-cytochrome b5 reductase 3 OS=Mus musculus OX=10090 GN=Cyb5r3 PE=1 SV=3	0.003	FALSE	3.186	3	1	1	1	301	34.1	8.38	0	1	1
High	Master Protein	G3UXT7	RNA-binding protein FUS (Fragment) OS=Mus musculus OX=10090 GN=Fus PE=1 SV=1	0.003	FALSE	3.149	7	1	1	1	130	14	8.97	1.62	1	1
High	Master Protein	Q8CG76	Aflatoxin B1 aldehyde reductase member 2 OS=Mus musculus OX=10090 GN=Akr7a2 PE=1 SV=3	0.003	FALSE	3.14	3	1	1	1	367	40.6	8.12	0	1	1
High	Master Protein	A0A0G2JGY8	60S ribosomal protein L34 (Fragment) OS=Mus musculus OX=10090 GN=Rpl34 PE=1 SV=4	0.003	FALSE	3.09	15	1	1	1	59	6.7	11.66	0	1	1
High	Master Protein	Q9DBF1	Alpha-aminoadipic semialdehyde dehydrogenase OS=Mus musculus OX=10090 GN=Aldh7a1 PE=1 SV=4	0.003	FALSE	3.082	2	1	1	1	539	58.8	7.47	1.65	1	1
High	Master Protein	D3YVQ6	Ras-related protein Rab-17 (Fragment) OS=Mus musculus OX=10090 GN=Rab17 PE=1 SV=1	0.003	FALSE	3.053	14	1	1	1	145	16	5.95	0	1	1
High	Master Protein	Q9DBJ1	Phosphoglycerate mutase 1 OS=Mus musculus OX=10090 GN=Pgam1 PE=1 SV=3	0.003	FALSE	3.031	4	1	1	1	254	28.8	7.18	0	1	1
High	Master Protein	O70435	Proteasome subunit alpha type-3 OS=Mus musculus OX=10090 GN=Psma3 PE=1 SV=3	0.003	FALSE	3.013	5	1	2	1	255	28.4	5.44	0	1	1
High	Master Protein	A0A494B906	Peroxisomal 2,4-dienoyl-CoA reductase OS=Mus musculus OX=10090 GN=Decr2 PE=1 SV=1	0.003	FALSE	3.007	18	1	1	1	76	8.5	4.78	1.93	1	1
High	Master Protein	Q9CR59	Growth arrest and DNA damage-inducible proteins-interacting protein 1 OS=Mus musculus OX=10090 GN=Gadd45gip1 PE=1 SV=1	0.003	FALSE	3.002	4	1	1	1	222	25.8	10.27	1.86	1	1
High	Master Protein	Q78IQ7	Zinc transporter ZIP4 OS=Mus musculus OX=10090 GN=Slc39a4 PE=1 SV=1	0.003	FALSE	2.999	2	1	1	1	660	71	5.57	0	1	1
High	Master Protein	Q8C407	Protein YIPF4 OS=Mus musculus OX=10090 GN=Yipf4 PE=1 SV=1	0.003	FALSE	2.989	4	1	1	1	246	27.3	4.65	1.87	1	1
High	Master Protein	P62918	60S ribosomal protein L8 OS=Mus musculus OX=10090 GN=Rpl8 PE=1 SV=2	0.003	FALSE	2.981	4	1	1	1	257	28	11.03	1.92	1	1
High	Master Protein	A0A338P6N6	Transmembrane protein 41A OS=Mus musculus OX=10090 GN=Tmem41a PE=4 SV=1	0.003	FALSE	2.95	17	1	2	1	59	6.3	7.72	0	1	1
High	Master Protein	P41105	60S ribosomal protein L28 OS=Mus musculus OX=10090 GN=Rpl28 PE=1 SV=2	0.003	FALSE	2.868	8	1	1	1	137	15.7	12.02	0	1	1
High	Master Protein	A0A0D2X7Z2	EEF1A lysine methyltransferase 1 OS=Mus musculus OX=10090 GN=Eef1akmt1 PE=1 SV=1	0.003	FALSE	2.867	5	1	2	1	224	25.7	4.69	0	1	1
High	Master Protein	A2BDX2	Dolichol-phosphate mannosyltransferase subunit 1 OS=Mus musculus OX=10090 GN=Dpm1 PE=1 SV=1	0.003	FALSE	2.863	5	1	3	1	208	23.4	9.31	0	1	1
High	Master Protein	A0A1D5RM22	GTPase IMAP family member GIMD1 OS=Mus musculus OX=10090 GN=Gimd1 PE=1 SV=1	0.003	FALSE	2.86	16	1	1	1	99	11.5	4.91	0	1	1
High	Master Protein	Q9D142	Uridine diphosphate glucose pyrophosphatase NUDT14 OS=Mus musculus OX=10090 GN=Nudt14 PE=1 SV=1	0.003	FALSE	2.845	6	1	1	1	222	24.4	5.14	2.17	1	1
High	Master Protein	O55125	Protein NipSnap homolog 1 OS=Mus musculus OX=10090 GN=Nipsnap1 PE=1 SV=1	0.003	FALSE	2.838	3	1	1	1	284	33.3	9.44	0	1	1
High	Master Protein	P40936	Indolethylamine N-methyltransferase OS=Mus musculus OX=10090 GN=Inmt PE=1 SV=1	0.003	FALSE	2.818	6	1	1	1	264	29.4	6.39	1.63	1	1
High	Master Protein	T1ECW4	RNA-binding protein with multiple-splicing OS=Mus musculus OX=10090 GN=Rbpms PE=1 SV=1	0.004	FALSE	2.776	8	1	1	1	191	20.7	7.78	0	1	1
High	Master Protein	Q91ZJ5	UTP--glucose-1-phosphate uridylyltransferase OS=Mus musculus OX=10090 GN=Ugp2 PE=1 SV=3	0.004	FALSE	2.767	2	1	1	1	508	56.9	7.61	0	1	1
High	Master Protein	G3UXZ8	Polypyrimidine tract-binding protein 3 (Fragment) OS=Mus musculus OX=10090 GN=Ptbp3 PE=1 SV=8	0.004	FALSE	2.764	5	1	2	1	188	19.7	9	0	1	1
High	Master Protein	Q9CX80	Cytoglobin OS=Mus musculus OX=10090 GN=Cygb PE=1 SV=1	0.004	FALSE	2.753	5	1	1	1	190	21.5	6.8	1.7	1	1
High	Master Protein	P02802	Metallothionein-1 OS=Mus musculus OX=10090 GN=Mt1 PE=1 SV=1	0.004	FALSE	2.75	20	1	1	1	61	6	7.96	0	1	1
High	Master Protein	E9Q5L2	Inter alpha-trypsin inhibitor, heavy chain 4 OS=Mus musculus OX=10090 GN=Itih4 PE=1 SV=1	0.004	FALSE	2.723	1	1	1	1	925	102.8	6.37	1.72	1	1
High	Master Protein	Q6PE15	Mycophenolic acid acyl-glucuronide esterase, mitochondrial OS=Mus musculus OX=10090 GN=Abhd10 PE=1 SV=1	0.004	FALSE	2.716	3	1	1	1	297	33	8.79	0	1	1
High	Master Protein	Q9WVM8	Kynurenine/alpha-aminoadipate aminotransferase, mitochondrial OS=Mus musculus OX=10090 GN=Aadat PE=1 SV=1	0.004	FALSE	2.715	2	1	1	1	425	47.6	8.25	1.7	1	1
High	Master Protein	A0A075B5L5	Immunoglobulin kappa variable 4-86 OS=Mus musculus OX=10090 GN=Igkv4-86 PE=4 SV=1	0.004	FALSE	2.712	12	1	1	1	113	12.3	7.97	2.1	1	1
High	Master Protein	Q91YT7	YTH domain-containing family protein 2 OS=Mus musculus OX=10090 GN=Ythdf2 PE=1 SV=1	0.004	FALSE	2.694	2	1	2	1	579	62.2	8.79	1.7	1	1
High	Master Protein	P14152	Malate dehydrogenase, cytoplasmic OS=Mus musculus OX=10090 GN=Mdh1 PE=1 SV=3	0.004	FALSE	2.687	3	1	1	1	334	36.5	6.58	1.65	1	1
High	Master Protein	Q07079	Insulin-like growth factor-binding protein 5 OS=Mus musculus OX=10090 GN=Igfbp5 PE=1 SV=1	0.004	FALSE	2.677	4	1	1	1	271	30.4	8.12	0	1	1
High	Master Protein	O09159	Lysosomal alpha-mannosidase OS=Mus musculus OX=10090 GN=Man2b1 PE=1 SV=4	0.004	FALSE	2.673	1	1	1	1	1013	114.6	8.13	0	1	1
High	Master Protein	Q9EQ20	Methylmalonate-semialdehyde dehydrogenase [acylating], mitochondrial OS=Mus musculus OX=10090 GN=Aldh6a1 PE=1 SV=1	0.004	FALSE	2.658	2	1	1	1	535	57.9	8.07	0	1	1
High	Master Protein	P70195	Proteasome subunit beta type-7 OS=Mus musculus OX=10090 GN=Psmb7 PE=1 SV=1	0.004	FALSE	2.652	4	1	1	1	277	29.9	7.99	0	1	1
High	Master Protein	P54869	Hydroxymethylglutaryl-CoA synthase, mitochondrial OS=Mus musculus OX=10090 GN=Hmgcs2 PE=1 SV=2	0.004	FALSE	2.642	2	1	1	1	508	56.8	8.41	0	1	1
High	Master Protein	S4R183	Large proline-rich protein BAG6 (Fragment) OS=Mus musculus OX=10090 GN=Bag6 PE=1 SV=1	0.004	FALSE	2.641	8	1	1	1	115	12.3	5.82	0	1	1
High	Master Protein	Q9CQN1	Heat shock protein 75 kDa, mitochondrial OS=Mus musculus OX=10090 GN=Trap1 PE=1 SV=1	0.004	FALSE	2.63	2	1	1	1	706	80.2	6.68	0	1	1
High	Master Protein	A0A1B0GSS8	60S ribosomal protein L18 OS=Mus musculus OX=10090 GN=Rpl18 PE=1 SV=1	0.004	FALSE	2.627	6	1	5	1	155	17.9	11.91	3.64	1	1
High	Master Protein	A0A2R8VHS2	Cytochrome P450 2D9 (Fragment) OS=Mus musculus OX=10090 GN=Cyp2d9 PE=1 SV=1	0.004	FALSE	2.574	5	1	1	1	206	23.1	5.22	2.1	1	1
High	Master Protein	A0A140LIZ5	26S proteasome regulatory subunit 6B OS=Mus musculus OX=10090 GN=Psmc4 PE=1 SV=1	0.003	FALSE	2.566	2	1	1	1	387	43.5	5.26	1.79	1	1
High	Master Protein	A0A0N4SVU8	Transmembrane protein 176A (Fragment) OS=Mus musculus OX=10090 GN=Tmem176a PE=1 SV=1	0.003	FALSE	2.546	6	1	1	1	230	25.1	8.02	0	1	1
High	Master Protein	A0A0G2JFA8	Immunoglobulin kappa variable 17-121 (Fragment) OS=Mus musculus OX=10090 GN=Igkv17-121 PE=4 SV=4	0.003	FALSE	2.504	14	1	1	1	117	12.9	4.36	0	1	1
High	Master Protein	Q8R4N0	Citramalyl-CoA lyase, mitochondrial OS=Mus musculus OX=10090 GN=Clybl PE=1 SV=2	0.004	FALSE	2.463	2	1	1	1	338	37.5	8.54	0	1	1
High	Master Protein	Q80SW1	S-adenosylhomocysteine hydrolase-like protein 1 OS=Mus musculus OX=10090 GN=Ahcyl1 PE=1 SV=1	0.004	FALSE	2.462	2	1	2	1	530	58.9	6.89	0	1	1
High	Master Protein	Q9CQJ8	NADH dehydrogenase [ubiquinone] 1 beta subcomplex subunit 9 OS=Mus musculus OX=10090 GN=Ndufb9 PE=1 SV=3	0.004	FALSE	2.427	8	1	1	1	179	22	7.8	0	1	1
High	Master Protein	Q80UW8	DNA-directed RNA polymerases I, II, and III subunit RPABC1 OS=Mus musculus OX=10090 GN=Polr2e PE=1 SV=1	0.004	FALSE	2.416	4	1	1	1	210	24.6	5.95	0	1	1
High	Master Protein	Q08093	Calponin-2 OS=Mus musculus OX=10090 GN=Cnn2 PE=1 SV=1	0.004	FALSE	2.413	4	1	1	1	305	33.1	7.62	0	1	1
High	Master Protein	P62082	40S ribosomal protein S7 OS=Mus musculus OX=10090 GN=Rps7 PE=2 SV=1	0.004	FALSE	2.4	6	1	1	1	194	22.1	10.1	0	1	1
High	Master Protein	A0A0A0MQ73	Histone-lysine N-methyltransferase OS=Mus musculus OX=10090 GN=Kmt2d PE=1 SV=1	0.004	FALSE	2.397	0	1	1	1	5588	599.9	5.78	0	1	1
High	Master Protein	P07607	Thymidylate synthase OS=Mus musculus OX=10090 GN=Tyms PE=1 SV=1	0.004	FALSE	2.391	3	1	3	1	307	34.9	6.46	0	1	1
High	Master Protein	Q9D0B6	Protein PBDC1 OS=Mus musculus OX=10090 GN=Pbdc1 PE=1 SV=1	0.004	FALSE	2.388	6	1	2	1	198	22.2	4.55	0	1	1
High	Master Protein	Q8CHT0	Delta-1-pyrroline-5-carboxylate dehydrogenase, mitochondrial OS=Mus musculus OX=10090 GN=Aldh4a1 PE=1 SV=3	0.008	FALSE	2.368	1	1	1	1	562	61.8	8.24	0	1	1
High	Master Protein	Q93092	Transaldolase OS=Mus musculus OX=10090 GN=Taldo1 PE=1 SV=2	0.008	FALSE	2.364	2	1	1	1	337	37.4	7.03	0	1	1
High	Master Protein	Q8VCW8	Medium-chain acyl-CoA ligase ACSF2, mitochondrial OS=Mus musculus OX=10090 GN=Acsf2 PE=1 SV=1	0.008	FALSE	2.303	2	1	1	1	615	67.9	8.18	0	1	1
High	Master Protein	E9PVT9	NADPH--cytochrome P450 reductase (Fragment) OS=Mus musculus OX=10090 GN=Por PE=1 SV=1	0.008	FALSE	2.301	4	1	1	1	219	24.6	4.54	0	1	1
High	Master Protein	Q99KK1	Receptor expression-enhancing protein 3 OS=Mus musculus OX=10090 GN=Reep3 PE=1 SV=1	0.008	FALSE	2.28	3	1	1	1	254	29.2	9.58	2.28	1	1
High	Master Protein	Q8BMS1	Trifunctional enzyme subunit alpha, mitochondrial OS=Mus musculus OX=10090 GN=Hadha PE=1 SV=1	0.008	FALSE	2.27	1	1	1	1	763	82.6	9.14	0	1	1
High	Master Protein	Q91X83	S-adenosylmethionine synthase isoform type-1 OS=Mus musculus OX=10090 GN=Mat1a PE=1 SV=1	0.008	FALSE	2.258	2	1	1	1	396	43.5	5.82	0	1	1
High	Master Protein	A0A0R4J1Z3	Transmembrane protein 33 OS=Mus musculus OX=10090 GN=Tmem33 PE=1 SV=1	0.008	FALSE	2.257	4	1	1	1	246	27.9	9.66	0	1	1
High	Master Protein	Q8BJL9	UDP-glucuronosyltransferase OS=Mus musculus OX=10090 GN=Ugt2b35 PE=1 SV=1	0.008	FALSE	2.255	2	1	1	1	529	60.4	8.1	0	1	1
High	Master Protein	O54782	Epididymis-specific alpha-mannosidase OS=Mus musculus OX=10090 GN=Man2b2 PE=1 SV=2	0.008	FALSE	2.253	1	1	2	1	1018	115.5	7.39	0	1	1
High	Master Protein	Q9WUD0	Cytochrome P450 2B10 OS=Mus musculus OX=10090 GN=Cyp2b10 PE=1 SV=1	0.008	FALSE	2.252	2	1	1	1	491	55.8	7.83	0	1	1
High	Master Protein	Q5XJY5	Coatomer subunit delta OS=Mus musculus OX=10090 GN=Arcn1 PE=1 SV=2	0.008	FALSE	2.243	3	1	1	1	511	57.2	6.21	0	1	1
High	Master Protein	Q8BG32	26S proteasome non-ATPase regulatory subunit 11 OS=Mus musculus OX=10090 GN=Psmd11 PE=1 SV=3	0.008	FALSE	2.222	3	1	1	1	422	47.4	6.48	0	1	1
High	Master Protein	A0A1D5RM94	Dynein light intermediate chain OS=Mus musculus OX=10090 GN=Dync1li2 PE=1 SV=1	0.009	FALSE	2.21	3	1	1	1	470	51.5	6.54	0	1	1
High	Master Protein	Q3SXD3	HD domain-containing protein 2 OS=Mus musculus OX=10090 GN=Hddc2 PE=1 SV=1	0.009	FALSE	2.206	7	1	1	1	199	22.7	5.02	0	1	1
Medium	Master Protein	B1AU25	Apoptosis-inducing factor 1, mitochondrial OS=Mus musculus OX=10090 GN=Aifm1 PE=1 SV=1	0.011	FALSE	2.2	2	1	1	1	608	66.1	9.11	0	1	1
Medium	Master Protein	A0A2R8W6M8	Spermatogenesis-associated serine-rich protein 2 (Fragment) OS=Mus musculus OX=10090 GN=Spats2 PE=1 SV=1	0.011	FALSE	2.182	12	1	1	1	255	27.4	6.81	0	1	1
Medium	Master Protein	Q3TGY6	Asparagine synthetase domain-containing protein 1 OS=Mus musculus OX=10090 GN=Asnsd1 PE=1 SV=1	0.011	FALSE	2.173	13	1	1	1	150	16.4	8.18	0	1	1
Medium	Master Protein	O09044	Synaptosomal-associated protein 23 OS=Mus musculus OX=10090 GN=Snap23 PE=1 SV=1	0.01	FALSE	2.149	3	1	1	1	210	23.2	4.98	0	1	1
Medium	Master Protein	Q9WUU7	Cathepsin Z OS=Mus musculus OX=10090 GN=Ctsz PE=1 SV=1	0.01	FALSE	2.147	3	1	1	1	306	34	6.6	0	1	1
Medium	Master Protein	O09131	Glutathione S-transferase omega-1 OS=Mus musculus OX=10090 GN=Gsto1 PE=1 SV=2	0.01	FALSE	2.122	4	1	1	1	240	27.5	7.36	0	1	1
Medium	Master Protein	O88456	Calpain small subunit 1 OS=Mus musculus OX=10090 GN=Capns1 PE=1 SV=1	0.013	FALSE	2.086	4	1	1	1	269	28.4	5.63	0	1	1
Medium	Master Protein	O35955	Proteasome subunit beta type-10 OS=Mus musculus OX=10090 GN=Psmb10 PE=1 SV=1	0.013	FALSE	2.081	4	1	2	1	273	29	6.87	0	1	1
Medium	Master Protein	Q9DBA8	Probable imidazolonepropionase OS=Mus musculus OX=10090 GN=Amdhd1 PE=1 SV=1	0.013	FALSE	2.07	2	1	1	1	426	46.5	6.95	0	1	1
Medium	Master Protein	E9Q5X5	Galectin-3-binding protein (Fragment) OS=Mus musculus OX=10090 GN=Lgals3bp PE=1 SV=1	0.015	FALSE	2.014	5	1	1	1	204	21.9	4.65	0	1	1
Medium	Master Protein	A0A1L1SSF8	RIKEN cDNA 4931406C07 gene OS=Mus musculus OX=10090 GN=4931406C07Rik PE=1 SV=1	0.015	FALSE	2.013	2	1	1	1	282	31.3	6.52	0	1	1
Medium	Master Protein	A0A0G2JGM6	Vitamin D-binding protein (Fragment) OS=Mus musculus OX=10090 GN=Gc PE=1 SV=1	0.015	FALSE	2.011	6	1	2	1	125	14.2	5.58	0	1	1
Medium	Master Protein	A0A0U1RPX3	Deoxyguanosine kinase, mitochondrial (Fragment) OS=Mus musculus OX=10090 GN=Dguok PE=1 SV=1	0.015	FALSE	1.998	4	1	3	1	205	23.6	7.58	1.68	1	1
Medium	Master Protein	A2A816	Protein/nucleic acid deglycase DJ-1 (Fragment) OS=Mus musculus OX=10090 GN=Park7 PE=1 SV=1	0.015	FALSE	1.991	7	1	1	1	125	12.7	6.05	0	1	1
Medium	Master Protein	A0A087WS56	Fibronectin OS=Mus musculus OX=10090 GN=Fn1 PE=1 SV=1	0.017	FALSE	1.982	0	1	1	1	2266	249.4	5.82	0	1	1
Medium	Master Protein	D3YW00	Tetraspanin (Fragment) OS=Mus musculus OX=10090 GN=Tspan12 PE=3 SV=1	0.017	FALSE	1.965	5	1	2	1	204	23.8	5.16	0	1	1
Medium	Master Protein	H3BJ78	Synaptogyrin-2 (Fragment) OS=Mus musculus OX=10090 GN=Syngr2 PE=4 SV=1	0.017	FALSE	1.96	7	1	2	1	147	15.7	6.49	0	1	1
Medium	Master Protein	P14115	60S ribosomal protein L27a OS=Mus musculus OX=10090 GN=Rpl27a PE=1 SV=5	0.018	FALSE	1.954	7	1	1	1	148	16.6	11.12	0	1	1
Medium	Master Protein	A0A087WNV1	Arf-GAP domain and FG repeat-containing protein 1 OS=Mus musculus OX=10090 GN=Agfg1 PE=1 SV=1	0.018	FALSE	1.938	2	1	1	1	521	53.9	8.92	0	1	1
Medium	Master Protein	J3QP41	Protein CREG1 OS=Mus musculus OX=10090 GN=Creg1 PE=1 SV=1	0.018	FALSE	1.928	8	1	4	1	146	16	6.8	0	1	1
Medium	Master Protein	Q8BFY6	Peflin OS=Mus musculus OX=10090 GN=Pef1 PE=1 SV=1	0.017	FALSE	1.928	3	1	1	1	275	29.2	6.3	0	1	1
Medium	Master Protein	A2AVJ7	Ribosome-binding protein 1 OS=Mus musculus OX=10090 GN=Rrbp1 PE=1 SV=1	0.017	FALSE	1.925	1	1	1	1	1464	158.3	9.19	1.63	1	1
Medium	Master Protein	A0A140T8M2	Immunoglobulin kappa variable 12-44 (Fragment) OS=Mus musculus OX=10090 GN=Igkv12-44 PE=4 SV=2	0.017	FALSE	1.92	8	1	1	1	115	12.5	7.87	0	1	1
Medium	Master Protein	Q8VCI5	Peroxisomal biogenesis factor 19 OS=Mus musculus OX=10090 GN=Pex19 PE=1 SV=1	0.019	FALSE	1.914	3	1	1	1	299	32.7	4.34	1.72	1	1
Medium	Master Protein	Q8VHZ7	U3 small nucleolar ribonucleoprotein protein IMP4 OS=Mus musculus OX=10090 GN=Imp4 PE=2 SV=1	0.019	FALSE	1.912	3	1	1	1	291	33.6	9.32	0	1	1
Medium	Master Protein	Q99KI0	Aconitate hydratase, mitochondrial OS=Mus musculus OX=10090 GN=Aco2 PE=1 SV=1	0.019	FALSE	1.875	1	1	1	1	780	85.4	7.93	1.74	1	1
Medium	Master Protein	Q64374	Regucalcin OS=Mus musculus OX=10090 GN=Rgn PE=1 SV=1	0.019	FALSE	1.87	3	1	1	1	299	33.4	5.34	0	1	1
Medium	Master Protein	Q99JB6	Forkhead box protein P3 OS=Mus musculus OX=10090 GN=Foxp3 PE=1 SV=1	0.019	FALSE	1.867	2	1	2	1	429	47.3	9.28	0	1	1
Medium	Master Protein	Q99L45	Eukaryotic translation initiation factor 2 subunit 2 OS=Mus musculus OX=10090 GN=Eif2s2 PE=1 SV=1	0.019	FALSE	1.851	3	1	1	1	331	38.1	5.8	0	1	1
Medium	Master Protein	G5E8G6	Unconventional myosin-Vb OS=Mus musculus OX=10090 GN=Myo5b PE=1 SV=1	0.019	FALSE	1.84	0	1	1	1	1818	210.4	7.09	0	1	1
Medium	Master Protein	Q922D8	C-1-tetrahydrofolate synthase, cytoplasmic OS=Mus musculus OX=10090 GN=Mthfd1 PE=1 SV=4	0.019	FALSE	1.835	1	1	1	1	935	101.1	7.14	0	1	1
Medium	Master Protein	Q3TQP6	Malic enzyme OS=Mus musculus OX=10090 GN=Me1 PE=1 SV=1	0.019	FALSE	1.833	2	1	2	1	552	61.4	6.48	0	1	1
Medium	Master Protein	Q61037	Tuberin OS=Mus musculus OX=10090 GN=Tsc2 PE=1 SV=1	0.021	FALSE	1.812	1	1	1	1	1814	201.9	6.98	0	1	1
Medium	Master Protein	A0A2R8VHP2	Nicotinate phosphoribosyltransferase OS=Mus musculus OX=10090 GN=Naprt PE=1 SV=1	0.022	FALSE	1.802	3	1	1	1	344	37	6.24	0	1	1
Medium	Master Protein	A0A1L1SVK0	Platelet-activating factor acetylhydrolase IB subunit beta (Fragment) OS=Mus musculus OX=10090 GN=Pafah1b2 PE=1 SV=1	0.022	FALSE	1.798	4	1	1	1	197	22	6.14	0	1	1
Medium	Master Protein	Q9Z2X2	26S proteasome non-ATPase regulatory subunit 10 OS=Mus musculus OX=10090 GN=Psmd10 PE=1 SV=3	0.022	FALSE	1.798	3	1	1	1	231	25.1	6.06	1.86	1	1
Medium	Master Protein	P05366	Serum amyloid A-1 protein OS=Mus musculus OX=10090 GN=Saa1 PE=1 SV=2	0.022	FALSE	1.796	7	1	1	1	122	13.8	7.03	1.97	1	1
Medium	Master Protein	Q9EST1	Gasdermin-A OS=Mus musculus OX=10090 GN=Gsdma PE=2 SV=1	0.022	FALSE	1.781	2	1	1	1	446	49.6	5.57	0	1	1
Medium	Master Protein	A2ALR8	Ubiquitin carboxyl-terminal hydrolase 48 (Fragment) OS=Mus musculus OX=10090 GN=Usp48 PE=1 SV=1	0.022	FALSE	1.78	2	1	9	1	631	72.6	7.14	0	1	1
Medium	Master Protein	P43028	Growth/differentiation factor 6 OS=Mus musculus OX=10090 GN=Gdf6 PE=2 SV=2	0.022	FALSE	1.767	5	1	1	1	454	50.9	8.87	0	1	1
Medium	Master Protein	Q07076	Annexin A7 OS=Mus musculus OX=10090 GN=Anxa7 PE=1 SV=2	0.026	FALSE	1.754	2	1	1	1	463	49.9	6.18	0	1	1
Medium	Master Protein	E9Q8K5	Titin OS=Mus musculus OX=10090 GN=Ttn PE=1 SV=1	0.026	FALSE	1.733	0	1	1	1	33467	3713.7	6.37	0	1	1
Medium	Master Protein	G3X9L9	Myomegalin OS=Mus musculus OX=10090 GN=Pde4dip PE=1 SV=1	0.026	FALSE	1.729	0	1	2	1	2463	277.3	5.53	1.96	1	1
Medium	Master Protein	Q9DCS3	Enoyl-[acyl-carrier-protein] reductase, mitochondrial OS=Mus musculus OX=10090 GN=Mecr PE=1 SV=2	0.026	FALSE	1.721	2	1	1	1	373	40.3	9.07	0	1	1
Medium	Master Protein	A0A494B9X1	Small nucleolar RNA host gene 4 (Fragment) OS=Mus musculus OX=10090 GN=Snhg4 PE=4 SV=1	0.026	FALSE	1.714	3	1	1	1	403	44.7	6.25	0	1	1
Medium	Master Protein	Q99KB8	Hydroxyacylglutathione hydrolase, mitochondrial OS=Mus musculus OX=10090 GN=Hagh PE=1 SV=2	0.026	FALSE	1.713	4	1	1	1	309	34.1	7.75	0	1	1
Medium	Master Protein	Q9R1P0	Proteasome subunit alpha type-4 OS=Mus musculus OX=10090 GN=Psma4 PE=1 SV=1	0.026	FALSE	1.707	3	1	2	1	261	29.5	7.72	1.73	1	1
Medium	Master Protein	Q80WE4	Kinesin-like protein KIF20B OS=Mus musculus OX=10090 GN=Kif20b PE=1 SV=3	0.026	FALSE	1.706	1	1	1	1	1774	203.4	5.78	0	1	1
Medium	Master Protein	Q9DBT9	Dimethylglycine dehydrogenase, mitochondrial OS=Mus musculus OX=10090 GN=Dmgdh PE=1 SV=1	0.026	FALSE	1.701	1	1	1	1	869	97.2	7.88	0	1	1
Medium	Master Protein	A0A2R8VHX0	Cysteine sulfinic acid decarboxylase OS=Mus musculus OX=10090 GN=Csad PE=1 SV=1	0.026	FALSE	1.701	2	1	1	1	463	51.6	6.48	1.98	1	1

## Sheet: Top 20-p26kd
Supplementary Table 4: Mass Spectrometry characterization of p26kd protein
Seq No	Accession	Description	Sum PEP Score	# Peptides	# PSMs	# Unique Peptides	# AAs	MW [kDa]	calc. pI	Score Sequest HT: Sequest HT	# Peptides (by Search Engine): Sequest HT
1	P10649	Glutathione S-transferase Mu 1 OS=Mus musculus OX=10090 GN=Gstm1 PE=1 SV=2	326.936	22	2057	7	218	26	7.94	4099.49	22
2	P19639	Glutathione S-transferase Mu 3 OS=Mus musculus OX=10090 GN=Gstm3 PE=1 SV=2	258.904	20	1613	9	218	25.7	7.77	2748.03	20
3	Q923D2	Flavin reductase (NADPH) OS=Mus musculus OX=10090 GN=Blvrb PE=1 SV=3	257.165	15	353	15	206	22.2	7.01	759.94	15
4	P15626	Glutathione S-transferase Mu 2 OS=Mus musculus OX=10090 GN=Gstm2 PE=1 SV=2	230.19	23	906	13	218	25.7	7.39	1613.89	23
5	O08709	Peroxiredoxin-6 OS=Mus musculus OX=10090 GN=Prdx6 PE=1 SV=3	227.199	19	305	14	224	24.9	6.01	448.63	19
6	Q9WVL0	Maleylacetoacetate isomerase OS=Mus musculus OX=10090 GN=Gstz1 PE=1 SV=1	202.385	15	170	15	216	24.3	7.85	268.7	15
7	P13745	Glutathione S-transferase A1 OS=Mus musculus OX=10090 GN=Gsta1 PE=1 SV=2	199.897	16	1118	2	223	25.6	8.98	1743.45	16
8	P17751	Triosephosphate isomerase OS=Mus musculus OX=10090 GN=Tpi1 PE=1 SV=4	189.033	16	164	16	299	32.2	5.74	318.88	16
9	P10648	Glutathione S-transferase A2 OS=Mus musculus OX=10090 GN=Gsta2 PE=1 SV=3	188.914	15	904	1	222	25.5	8.81	1286.95	15
10	E9Q6L7	Glutathione S-transferase OS=Mus musculus OX=10090 GN=Gm10639 PE=3 SV=1	177.456	14	632	2	222	25.5	8.81	642.24	14
11	F6WHQ7	Glutathione S-transferase Mu 1 (Fragment) OS=Mus musculus OX=10090 GN=Gstm1 PE=1 SV=1	170.967	16	1253	2	194	22.6	9.07	2053.31	16
12	Q99N15	17beta-hydroxysteroid dehydrogenase type 10/short chain L-3-hydroxyacyl-CoA dehydrogenase OS=Mus musculus OX=10090 GN=Hsd17b10 PE=1 SV=1	149.106	14	57	14	261	27.3	8.76	98.87	14
13	P30115	Glutathione S-transferase A3 OS=Mus musculus OX=10090 GN=Gsta3 PE=1 SV=2	146.975	13	899	8	221	25.3	8.73	1406	13
14	Q91XH5	Sepiapterin reductase OS=Mus musculus OX=10090 GN=Spr PE=1 SV=1	137.47	16	229	2	262	27.9	6.21	290.64	16
15	Q64105	Sepiapterin reductase OS=Mus musculus OX=10090 GN=Spr PE=1 SV=1	135.341	15	212	1	261	27.9	5.74	258.67	15
16	Q9DCM2	Glutathione S-transferase kappa 1 OS=Mus musculus OX=10090 GN=Gstk1 PE=1 SV=3	135.082	17	108	17	226	25.7	8.88	113.03	17
17	Q8R5I6	Glutathione S-transferase mu 4 OS=Mus musculus OX=10090 GN=Gstm4 PE=1 SV=1	130.523	16	298	11	218	25.5	6.93	509.09	16
18	O55022	Membrane-associated progesterone receptor component 1 OS=Mus musculus OX=10090 GN=Pgrmc1 PE=1 SV=4	124.906	14	320	13	195	21.7	4.7	523.47	14
19	Q99L20	Glutathione S-transferase theta-3 OS=Mus musculus OX=10090 GN=Gstt3 PE=1 SV=1	123.677	14	102	13	241	27.4	7.74	74.25	14
20	P49722	Proteasome subunit alpha type-2 OS=Mus musculus OX=10090 GN=Psma2 PE=1 SV=3	122.618	10	25	10	234	25.9	7.43	71.49	10
