# Supplementary material for: Transcriptional changes impact hepatic proteome in autophagy‐impaired liver
Source: FEBS Open Bio. 2024 Sep 16;14(11):1851–63. doi: 10.1002/2211-5463.13898 (PMC11532973; doi:10.1002/2211-5463.13898)
Supplement: Supplementary file 6 — Table S5. Antibodies list. [file FEB4-14-1851-s004.xlsx]

## Sheet: Antibodies List
SupplementaryTable 5: Antibodies list
S.N.	Antibody/Species	Source/Catalog number/Dilution
1	Atg7/Rabbit	Proteintech/10088-2-AP/1:5000
2	Ahcy/Rabbit	Proteintech/10757-2-AP/1:1000
3	Cps1/Rabbit	Proteintech/18703-1-AP/1:1000
4	Ca3/Rabbit	Proteintech/15197-1-AP/1:1000
5	Gstm1/Rabbit	Proteintech/12412-1-AP/1:1000
6	P62/Mouse	Abnova/H00008878-M01/1:1000
7	Gapdh/Mouse	Proteintech/60004-1-Ig/1:3000
8	Nqo1/Rabbit	Abcam/ab34173/1:3000
9	Nrf2/Rabbit	Cell Signaling/12721/1:1000
10	HRP-labeled Mouse secondary antibody	Jackson ImmunoResearch Laboratories Inc/115-035-062/1:5000
11	HRP-labeled Rabbit secondary antibody	Jackson ImmunoResearch Laboratories Inc/111-035-045/1:5000
