# Supplementary material for: Transcriptional changes impact hepatic proteome in autophagy‐impaired liver
Source: FEBS Open Bio. 2024 Sep 16;14(11):1851–63. doi: 10.1002/2211-5463.13898 (PMC11532973; doi:10.1002/2211-5463.13898)
Supplement: Supplementary file 7 — Table S6. Primers list. [file FEB4-14-1851-s005.xlsx]

## Sheet: Primers list
Supplementary Table 6: Primers list
S.N.	Gene symbol	Gene name	Forward sequence	Reverse sequence
1	Cps1	Carbamoyl phosphate synthase 1	5'-TATGTTACCTACAATGGCCAGGAG-3'	5'-GATACTGGAGACAGCACACCAATC-3'
2	Ahcy	Adenosylhomocysteinase	5'-AGCTGCAACATCTTCTCTACTC-3'	5'-ACCACAGGTACTCCTCATCT-3'
3	Ca3	Carbonic anhydrase 3	5'-GACAACCAGTCACCCATTGA-3'	5'-GTTCAGGATGGTCTTAGCAGAG-3'
4	Gstm1	Glutathione S-transferase Mu 1	5′-CTACCTTGCCCGAAAGCAC-3′	5′-ATGTCTGCACGGATCCTCTC-3′
5	Actb	Actin	5'-GACGGCCAGGTCATCACTATTG-3'	5'-AGGAAGGCTGGAAAAGAGCC-3'
